# Supplementary material for: Combination of Pioglitazone and Metformin Actions on Liver Lipid Metabolism in Obese Mice
Source: Biomolecules. 2023 Jul 31;13(8):1199. doi: 10.3390/biom13081199 (PMC10452643; doi:10.3390/biom13081199)
Supplement: Supplementary file 1 [file biomolecules-13-01199-s001.zip]

Archive with 3 entries (3 files):
- Supplementary materials.pdf
- Table S2. List of altered lipid species.xlsx
- Table S3. list of different expressed genes.xls.xlsx
