# Supplementary material for: Combination of Pioglitazone and Metformin Actions on Liver Lipid Metabolism in Obese Mice
Source: Biomolecules. 2023 Jul 31;13(8):1199. doi: 10.3390/biom13081199 (PMC10452643; doi:10.3390/biom13081199)
Supplement: Supplementary file 1 [file biomolecules-13-01199-s001.zip › Table S2. List of altered lipid species.xlsx]

## Sheet: HFD VS Ctr
id	MS2 name	rt	subclass	MEAN HFD	MEAN Ctr	VIP	P-VALUE	Q-VALUE	FOLD CHANGE	LOG_FOLDCHANGE
15	Cer(18:0/24:0)	11.825	DCER	2.23634	4.49253	1.06473	6.96191e-05	0.0015409	0.49779	-1.00639
25	Cer(18:1/24:0)	11.8229	CER	97.3541	211.527	1.11057	2.59182e-06	0.000172097	0.460245	-1.11953
28	Cer(18:1/26:1)	11.7565	CER	0.715325	1.65396	1.10187	3.18542e-05	0.00111322	0.432494	-1.20925
29	DAG(14:0/16:1)	8.63029	DAG	2.83912	1.27113	1.07391	0.00022107	0.00252043	2.23354	1.15933
30	DAG(14:0/18:1)	9.41059	DAG	28.1289	6.94039	1.11988	0.00110318	0.00345677	4.05293	2.01897
34	DAG(14:0/22:6)	8.37588	DAG	0.877989	0.457404	1.0164	0.00197336	0.00469265	1.9195	0.940733
35	DAG(16:0/16:0)	10.1085	DAG	259.19	147.325	1.09017	4.54072e-05	0.00126608	1.75931	0.815012
36	DAG(16:0/16:1)	9.42147	DAG	93.3219	27.4896	1.1262	0.000449015	0.00268887	3.3948	1.76333
38	DAG(16:0/18:1)	10.1815	DAG	1685.42	422.404	1.14862	4.90644e-06	0.000296171	3.99007	1.99641
40	DAG(16:0/18:3)	9.11265	DAG	19.3937	8.33372	1.0239	0.000683425	0.00296598	2.32713	1.21855
41	DAG(16:0/20:3)	9.74971	DAG	33.452	11.1118	1.13754	0.00034972	0.00268887	3.01049	1.59
43	DAG(16:0/22:5)	9.42412	DAG	22.6384	4.53079	1.16641	0.000128073	0.00193274	4.99657	2.32094
44	DAG(16:0/22:6)	9.15765	DAG	450.263	186.12	1.13748	2.50413e-05	0.000923747	2.4192	1.27453
45	DAG(16:1/16:1)	8.75265	DAG	32.1544	7.37659	1.14476	0.000562048	0.00291562	4.35897	2.12399
46	DAG(16:1/18:0)	10.2109	DAG	7.97181	2.03148	1.13495	4.57618e-05	0.00126608	3.92414	1.97238
47	DAG(16:1/18:1)	9.49735	DAG	333.28	59.6768	1.16284	0.000223781	0.00252043	5.58474	2.48149
49	DAG(16:1/18:3)	8.40794	DAG	5.34028	2.30981	1.04238	0.000211449	0.00252043	2.312	1.20914
50	DAG(16:1/20:0)	10.9212	DAG	0.164691	0.0379323	1.11925	0.00286911	0.00579441	4.34171	2.11826
51	DAG(16:1/20:2)	9.63353	DAG	12.7722	5.33603	1.05907	0.000815827	0.00324377	2.39357	1.25916
52	DAG(16:1/20:4)	8.68588	DAG	18.4895	9.76069	1.05044	0.000274277	0.00253969	1.89428	0.921648
53	DAG(16:1/22:6)	8.48206	DAG	134.596	22.3371	1.17491	5.11011e-05	0.00130504	6.02567	2.59112
54	DAG(18:0/18:1)	10.9288	DAG	130.567	19.5889	1.1712	0.000789709	0.00316902	6.66539	2.73669
55	DAG(18:0/18:2)	10.3435	DAG	79.9551	36.2694	1.10655	0.000156996	0.00221798	2.20448	1.14044
58	DAG(18:1/18:1)	10.2415	DAG	2062.23	658.554	1.15262	2.67189e-07	8.87067e-05	3.13145	1.64683
60	DAG(18:1/20:1)	10.9376	DAG	212.664	24.6312	1.15578	0.000251269	0.00252043	8.63394	3.11002
61	DAG(18:1/20:2)	10.3524	DAG	147.749	23.9736	1.15109	0.00105859	0.00342878	6.163	2.62363
62	DAG(18:1/20:3)	9.80882	DAG	100.559	21.7614	1.16738	1.89455e-06	0.000162843	4.62097	2.20819
63	DAG(18:1/20:4)	9.45147	DAG	359.17	154.957	1.07223	0.000286527	0.00253969	2.31787	1.2128
64	DAG(18:1/20:5)	8.89735	DAG	94.6962	34.7552	1.08341	4.84118e-05	0.00128582	2.72466	1.44608
65	DAG(18:1/22:4)	10.0097	DAG	105.758	29.2326	1.10565	0.00287163	0.00579441	3.61781	1.85512
66	DAG(18:1/22:5)	9.73324	DAG	1196.44	435.616	1.03529	0.0037008	0.00673791	2.74655	1.45762
67	DAG(18:1/22:6)	9.22029	DAG	903.151	172.766	1.15075	0.000401021	0.00268887	5.22761	2.38615
69	DAG(18:2/20:3)	9.41706	DAG	21.919	9.44866	1.03964	0.000895711	0.00335008	2.3198	1.214
71	DAG(18:2/20:5)	8.30265	DAG	28.7283	7.90942	1.0828	0.000111723	0.00174229	3.63217	1.86083
74	DAG(18:2/22:6)	8.595	DAG	234.68	88.2206	1.03703	0.000618735	0.00293236	2.66015	1.41151
75	FFA(14:0)	3.56706	FFA	157.437	79.4392	1.08844	0.00200936	0.00474809	1.98186	0.986855
77	FFA(16:0)	4.76765	FFA	3653.56	2168.23	1.12017	4.52833e-05	0.00126608	1.68504	0.752786
78	FFA(16:1)	3.89353	FFA	751.105	206.302	1.14682	0.000471726	0.00273118	3.6408	1.86426
79	FFA(16:2)	3.08412	FFA	14.5007	7.57321	1.05712	0.00249516	0.00536178	1.91474	0.937145
81	FFA(18:1)	4.96029	FFA	3016.73	1249.07	1.15643	1.96196e-06	0.000162843	2.41518	1.27213
82	FFA(18:2)	4.23588	FFA	1687.95	847.563	1.08391	9.7412e-05	0.0016585	1.99153	0.993877
83	FFA(18:3)	3.59471	FFA	86.1902	24.0597	1.13083	0.000664812	0.00296598	3.58235	1.84091
85	FFA(20:1)	5.73147	FFA	143.262	32.3878	1.14042	0.000855744	0.0033086	4.42333	2.14513
86	FFA(20:2)	5.14618	FFA	83.4953	17.0511	1.15362	0.00150623	0.0040166	4.89678	2.29183
87	FFA(20:3)	4.58853	FFA	123.604	23.8361	1.15372	0.000450468	0.00268887	5.18557	2.3745
88	FFA(20:4)	4.06794	FFA	341.805	185.971	1.05161	8.77463e-05	0.00163613	1.83795	0.878098
89	FFA(20:5)	3.34471	FFA	7.56283	2.11751	1.14683	2.17198e-07	8.87067e-05	3.57156	1.83655
93	FFA(22:3)	5.45853	FFA	4.53887	1.46724	1.16065	5.52554e-05	0.00135887	3.09349	1.62923
94	FFA(22:4)	4.90412	FFA	61.6234	24.2996	1.09914	0.00103075	0.00339859	2.53598	1.34254
95	FFA(22:5)	4.34	FFA	42.4381	19.3028	1.07501	0.00131758	0.00372286	2.19854	1.13655
96	FFA(22:6)	3.745	FFA	55.967	19.4514	1.15724	4.4517e-07	9.85309e-05	2.87728	1.5247
102	FFA(24:5)	5.18765	FFA	8.38511	2.64707	1.10741	0.0027715	0.00569745	3.1677	1.66344
103	FFA(24:6)	4.70118	FFA	6.84626	2.22184	1.15544	0.000457517	0.00268887	3.08134	1.62356
116	HexCer(18:1/18:0)	8.72941	HCER	2.08926	0.908358	1.0053	0.00148777	0.0039834	2.30004	1.20166
117	HexCer(18:1/20:0)	9.50824	HCER	6.97331	3.65561	1.00497	0.000679963	0.00296598	1.90757	0.931732
131	LPC(20:3)	3.36118	LPC	16.1216	5.25093	1.01094	0.000439551	0.00268887	3.07023	1.61835
135	LPC(22:6)	2.72971	LPC	1.17242	0.49009	1.08916	1.65807e-05	0.0006881	2.39225	1.25837
140	LPE(18:2)	2.94	LPE	1.58392	3.38644	1.0648	0.000487357	0.00273118	0.467723	-1.09627
146	LPE(22:4)	3.84618	LPE	0.431244	0.933402	1.05306	0.000304305	0.0025972	0.462014	-1.11399
149	PC(14:0/18:2)	7.65529	PC	18.6093	37.2309	1.05569	0.00102813	0.00339859	0.499834	-1.00048
151	PC(16:0/16:0)	8.48206	PC	87.7789	138.036	1.05867	4.44154e-05	0.00126608	0.635911	-0.653103
152	PC(16:0/16:1)	8.31912	PC	128.706	200.062	1.01175	0.00135678	0.00378529	0.643328	-0.636375
155	PC(16:0/18:2)	8.47382	PC	4223.6	7285.01	1.13662	1.55657e-06	0.000162843	0.579766	-0.786457
156	PC(16:0/18:3)	8.00206	PC	103.579	194.472	1.12187	2.25232e-06	0.000166171	0.532618	-0.908826
161	PC(16:0/22:4)	8.95941	PC	71.3121	108.105	1.03679	0.000644867	0.00296598	0.659656	-0.600213
163	PC(16:0/22:6)	8.02206	PC	1037.99	700.12	1.05068	9.04243e-05	0.00163613	1.48259	0.568116
170	PC(18:0/20:3)	9.68706	PC	613.867	352.071	1.01554	0.000986596	0.00339309	1.74359	0.80206
183	PC(18:1/22:5)	8.64559	PC	31.2418	53.1152	1.01974	0.000484584	0.00273118	0.58819	-0.765646
186	PC(18:2/18:2)	7.89147	PC	169.754	441.945	1.07216	0.000112829	0.00174229	0.384107	-1.38042
187	PC(18:2/18:3)	7.41147	PC	6.79726	15.3773	1.04421	0.000682799	0.00296598	0.442031	-1.17778
192	PE(16:0/16:1)	8.14794	PE	3.24265	7.04378	1.01574	0.00168619	0.00430627	0.460357	-1.11917
194	PE(16:0/18:2)	8.30029	PE	140.734	455.352	1.12426	1.11027e-05	0.000567089	0.309067	-1.69401
195	PE(16:0/18:3)	7.86735	PE	1.85302	4.81936	1.05697	0.000175362	0.00232881	0.384495	-1.37896
201	PE(16:0/22:4)	8.72147	PE	9.90964	22.7176	1.08368	0.00015571	0.00221798	0.43621	-1.19691
204	PE(18:0/16:0)	8.92559	PE	0.95933	1.83686	1.05231	0.000236853	0.00252043	0.522266	-0.937145
207	PE(18:0/18:2)	9.12294	PE	113.45	199.471	1.04174	0.000501813	0.00273118	0.568757	-0.814115
218	PE(18:1/18:2)	8.37441	PE	86.542	191.636	1.0611	0.000305092	0.0025972	0.451596	-1.14689
228	PE(18:2/16:1)	7.60618	PE	7.05463	20.6882	1.10816	0.000166569	0.00228807	0.340998	-1.55217
229	PE(18:2/18:2)	7.755	PE	10.5819	50.7432	1.14397	0.000449606	0.00268887	0.208538	-2.26162
232	PE(18:2/20:4)	7.60176	PE	11.8934	25.0916	1.03607	0.000878473	0.00331424	0.473999	-1.07704
235	PE(O-18:0/20:4)	8.54088	PE	5.71023	9.1886	1.02528	0.000368402	0.00268887	0.621447	-0.686296
238	PE(P-16:0/18:2)	8.80676	PE	1.16325	2.95651	1.11475	3.8701e-05	0.00126608	0.393452	-1.34574
239	PE(P-16:0/20:1)	10.2374	PE	0.690975	2.05976	1.07602	0.00398898	0.00704438	0.335463	-1.57577
243	PE(P-16:0/22:5)	8.64147	PE	1.49339	0.536564	1.0704	0.000704916	0.00302134	2.78325	1.47677
247	PE(P-18:0/18:2)	9.62735	PE	1.89258	4.05051	1.10872	6.25096e-06	0.000345887	0.467244	-1.09775
250	PE(P-18:1/16:0)	9.45588	PE	0.7822	1.68253	1.05687	0.00105447	0.00342878	0.464896	-1.10502
251	PE(P-18:1/18:1)	9.48588	PE	0.99079	2.18453	1.05491	0.00059907	0.00293236	0.453549	-1.14067
252	PE(P-18:1/20:4)	8.65824	PE	4.12015	8.29008	1.02667	0.000993659	0.00339309	0.496997	-1.00869
258	SM(20:0)	9.87441	SM	66.2437	89.8569	1.02307	0.000373573	0.00268887	0.737214	-0.439845
261	SM(24:0)	11.8438	SM	91.7963	183.248	1.12528	1.65636e-05	0.0006881	0.50094	-0.997292
262	SM(24:1)	10.7615	SM	157.642	262.648	1.02786	0.000574637	0.00293236	0.600204	-0.736476
263	TAG(40:0)_FA14:0	12.4065	TAG	24.5461	13.3926	1.12334	0.000650053	0.00296598	1.83282	0.874065
264	TAG(40:0)_FA16:0	12.4303	TAG	20.6021	9.9249	1.11626	0.00143632	0.00389573	2.0758	1.05367
265	TAG(42:0)_FA14:0	13.0024	TAG	11.46	5.50492	1.0164	0.0144762	0.0187008	2.08177	1.05781
266	TAG(42:0)_FA16:0	13.0162	TAG	12.0692	4.61628	1.07897	0.00194534	0.0046632	2.61447	1.38652
268	TAG(42:1)_FA16:0	12.515	TAG	29.9436	7.52342	1.02793	0.0034709	0.00649205	3.98005	1.99278
270	TAG(42:1)_FA18:1	12.5174	TAG	19.827	5.13143	1.06962	0.00182441	0.00448669	3.86384	1.95004
273	TAG(44:0)_FA16:0	13.5162	TAG	16.2894	6.02905	1.03911	0.00579437	0.00896845	2.70181	1.43393
275	TAG(44:1)_FA16:0	13.0521	TAG	43.0173	7.42174	1.06305	0.007472	0.0109766	5.79612	2.53509
276	TAG(44:1)_FA16:1	13.0279	TAG	14.9813	4.76969	1.00546	0.0136484	0.0178748	3.14094	1.6512
277	TAG(44:1)_FA18:1	13.055	TAG	19.7811	3.31142	1.06387	0.00534098	0.00846246	5.97361	2.5786
281	TAG(44:2)_FA18:1	12.5494	TAG	15.0942	3.25697	1.05197	0.00155121	0.00408731	4.63444	2.21239
286	TAG(45:1)_FA16:0	13.2982	TAG	6.60576	1.38112	1.11881	0.00321758	0.00622879	4.78288	2.25788
287	TAG(46:0)_FA14:0	13.9709	TAG	35.4613	10.3027	1.02031	0.00449149	0.00742951	3.44195	1.78323
288	TAG(46:0)_FA16:0	13.9688	TAG	85.3921	21.759	1.02086	0.00312474	0.00612043	3.92444	1.97249
289	TAG(46:0)_FA18:0	13.5285	TAG	1.50455	0.185927	1.09605	0.00390502	0.00693298	8.09211	3.01652
290	TAG(46:1)_FA14:0	13.5285	TAG	124.493	14.8516	1.07099	0.00970538	0.0134819	8.38247	3.06738
291	TAG(46:1)_FA16:0	13.5321	TAG	171.547	22.7527	1.06066	0.00917926	0.0128859	7.53961	2.91449
292	TAG(46:1)_FA16:1	13.53	TAG	92.3124	14.0178	1.08606	0.00649228	0.00981976	6.58535	2.71926
293	TAG(46:1)_FA18:1	13.5332	TAG	52.7633	5.93581	1.09259	0.00885881	0.0125331	8.88898	3.15202
294	TAG(46:2)_FA14:0	13.0868	TAG	48.1867	7.41965	1.04027	0.00887134	0.0125331	6.49447	2.69921
296	TAG(46:2)_FA16:1	13.0794	TAG	94.9758	14.9724	1.04676	0.0103413	0.0141289	6.3434	2.66526
297	TAG(46:2)_FA18:1	13.0794	TAG	31.1141	4.62986	1.07736	0.00669428	0.0100566	6.72031	2.74853
304	TAG(46:3)_FA18:3	12.7509	TAG	3.17698	0.593787	1.04106	0.00732338	0.010806	5.35037	2.41964
308	TAG(47:1)_FA14:0	13.7685	TAG	7.39519	1.36833	1.07309	0.0170638	0.0215407	5.40454	2.43417
309	TAG(47:1)_FA16:0	13.7671	TAG	18.3569	3.30183	1.0731	0.0101067	0.0138697	5.55963	2.47499
311	TAG(47:1)_FA18:1	13.7697	TAG	6.55904	1.50763	1.09614	0.007394	0.0108861	4.35057	2.1212
312	TAG(47:2)_FA14:0	13.3494	TAG	4.16623	0.735556	1.03791	0.00966739	0.0134573	5.66406	2.50184
313	TAG(47:2)_FA16:1	13.3468	TAG	17.0328	3.46396	1.0545	0.0167812	0.0213054	4.91716	2.29782
314	TAG(47:2)_FA18:2	13.3541	TAG	3.95938	0.916071	1.01126	0.0114792	0.0154295	4.32213	2.11174
315	TAG(48:0)_FA14:0	13.9776	TAG	48.1999	3.9018	1.11249	0.00535637	0.00846246	12.3532	3.62682
316	TAG(48:0)_FA16:0	14.3794	TAG	6.68803	1.46027	1.08383	0.000384783	0.00268887	4.57999	2.19535
318	TAG(48:1)_FA14:0	13.9797	TAG	520.064	40.9124	1.12099	0.00503449	0.00805518	12.7116	3.66808
319	TAG(48:1)_FA16:0	13.9818	TAG	1301.32	145.631	1.10562	0.00208363	0.00487158	8.93574	3.15959
320	TAG(48:1)_FA16:1	13.9841	TAG	401.701	46.2606	1.11631	0.00273853	0.00566475	8.68343	3.11827
321	TAG(48:1)_FA18:0	13.5638	TAG	8.42908	0.643674	1.07871	0.00394574	0.0069866	13.0953	3.71097
322	TAG(48:1)_FA18:1	13.9797	TAG	398.132	37.8637	1.11622	0.00421776	0.00718043	10.5149	3.39436
323	TAG(48:2)_FA14:0	13.5809	TAG	578.759	57.6116	1.09798	0.00765683	0.0111985	10.0459	3.32853
324	TAG(48:2)_FA16:0	13.5776	TAG	930.378	105.334	1.09635	0.00537524	0.00846246	8.83261	3.14284
325	TAG(48:2)_FA16:1	13.5535	TAG	1260.9	101.417	1.11688	0.00439598	0.00737103	12.4328	3.63608
326	TAG(48:2)_FA18:1	13.5576	TAG	326.209	29.2421	1.10831	0.00541473	0.00847883	11.1555	3.47968
327	TAG(48:2)_FA18:2	13.5938	TAG	257.202	37.4147	1.07204	0.010502	0.0142896	6.87436	2.78122
328	TAG(48:3)_FA14:0	13.1329	TAG	299.593	31.2645	1.06159	0.0111918	0.0151352	9.58251	3.2604
329	TAG(48:3)_FA16:0	13.1721	TAG	179.1	29.7902	1.03262	0.0129695	0.0171207	6.01204	2.58786
330	TAG(48:3)_FA16:1	13.1262	TAG	925.556	63.4366	1.08522	0.0141555	0.0183222	14.5903	3.86693
331	TAG(48:3)_FA18:1	13.1341	TAG	87.265	13.0597	1.01795	0.0120436	0.0160905	6.68201	2.74028
332	TAG(48:3)_FA18:2	13.1371	TAG	279.118	42.1752	1.02996	0.0172684	0.0217576	6.61806	2.72641
333	TAG(48:3)_FA18:3	13.2921	TAG	22.4464	1.93474	1.11553	0.0042038	0.00718043	11.6018	3.53627
340	TAG(49:0)_FA16:0	14.5821	TAG	21.7322	3.70606	1.09827	0.00466509	0.0076296	5.86395	2.55187
341	TAG(49:0)_FA17:0	14.5832	TAG	10.5662	2.0579	1.12014	0.00327878	0.00627409	5.13448	2.36022
343	TAG(49:1)_FA14:0	14.1929	TAG	4.48268	0.527971	1.12855	0.00439389	0.00737103	8.49039	3.08583
344	TAG(49:1)_FA16:0	14.1929	TAG	182.967	10.2855	1.14379	0.00372196	0.00673791	17.7888	4.1529
345	TAG(49:1)_FA16:1	14.2015	TAG	9.84291	1.97924	1.08447	0.00883198	0.0125308	4.97308	2.31414
346	TAG(49:1)_FA17:0	14.1929	TAG	13.3142	1.86024	1.11141	0.0059842	0.00917669	7.15723	2.8394
347	TAG(49:1)_FA18:1	14.1915	TAG	63.1456	5.48185	1.13928	0.00357324	0.00660901	11.519	3.52595
348	TAG(49:2)_FA14:0	13.7894	TAG	11.5265	0.677803	1.12909	0.00588146	0.009061	17.0056	4.08794
349	TAG(49:2)_FA16:0	13.8097	TAG	102.364	6.72709	1.11492	0.00434125	0.00733484	15.2167	3.92758
350	TAG(49:2)_FA16:1	13.7965	TAG	97.3537	5.70031	1.14423	0.00373992	0.00674086	17.0787	4.09412
351	TAG(49:2)_FA17:0	13.8124	TAG	3.97192	0.616816	1.08	0.0117337	0.0157398	6.43939	2.68692
352	TAG(49:2)_FA18:1	13.7853	TAG	48.8599	3.56723	1.12713	0.00371465	0.00673791	13.6969	3.77577
353	TAG(49:2)_FA18:2	13.8247	TAG	30.1855	3.80317	1.06137	0.0103383	0.0141289	7.93693	2.98858
354	TAG(49:3)_FA16:0	13.4103	TAG	25.5272	1.6938	1.09198	0.0140961	0.0182926	15.071	3.91371
355	TAG(49:3)_FA16:1	13.3821	TAG	98.8081	7.00246	1.11743	0.010033	0.0138214	14.1105	3.8187
356	TAG(49:3)_FA18:2	13.3868	TAG	42.4645	5.5957	1.05476	0.00880902	0.012525	7.58878	2.92387
357	TAG(50:0)_FA16:0	14.3879	TAG	17.4645	1.06595	1.13205	0.000917608	0.00336886	16.3841	4.03422
358	TAG(50:0)_FA18:0	14.7774	TAG	163.853	27.7587	1.13624	0.00244872	0.00531917	5.90274	2.56139
359	TAG(50:1)_FA14:0	13.9906	TAG	48.8118	3.07605	1.13983	0.000937697	0.00338386	15.8683	3.98808
360	TAG(50:1)_FA16:0	14.3844	TAG	3912.64	467.009	1.13422	0.000536276	0.00282609	8.37809	3.06662
361	TAG(50:1)_FA16:1	13.9929	TAG	436.307	26.655	1.15037	0.00131183	0.00372286	16.3687	4.03287
362	TAG(50:1)_FA18:0	13.9915	TAG	113.657	8.44128	1.1435	0.001113	0.00345677	13.4644	3.75107
363	TAG(50:1)_FA18:1	14.3835	TAG	1871.95	196.872	1.13684	0.000740614	0.00309288	9.5085	3.24922
364	TAG(50:1)_FA20:1	14.3691	TAG	3.35836	0.376324	1.09265	0.00143743	0.00389573	8.92411	3.15771
365	TAG(50:2)_FA14:0	13.99	TAG	491.471	29.7709	1.13232	0.000792254	0.00316902	16.5084	4.04513
366	TAG(50:2)_FA16:0	14.0132	TAG	4087.72	641.806	1.12526	0.000405308	0.00268887	6.3691	2.67109
367	TAG(50:2)_FA16:1	13.9965	TAG	3159.75	293.959	1.14098	0.000400645	0.00268887	10.749	3.42612
368	TAG(50:2)_FA18:0	14.02	TAG	18.4896	2.30691	1.11962	0.000747162	0.00310072	8.01487	3.00268
369	TAG(50:2)_FA18:1	13.9909	TAG	2825.29	306.673	1.137	0.000382976	0.00268887	9.21271	3.20363
370	TAG(50:2)_FA18:2	14.0338	TAG	1009.74	175.549	1.12228	0.000958249	0.00339309	5.75189	2.52404
371	TAG(50:3)_FA14:0	13.6115	TAG	965.683	116.878	1.0894	0.00491298	0.00793728	8.26229	3.04654
372	TAG(50:3)_FA16:0	13.6147	TAG	5623.99	753.292	1.10705	0.00403725	0.00711071	7.46588	2.90031
373	TAG(50:3)_FA16:1	13.6121	TAG	7765.04	806.368	1.12283	0.00224944	0.00511516	9.62964	3.26748
374	TAG(50:3)_FA18:1	13.6021	TAG	2646.99	200.588	1.11648	0.00327383	0.00627409	13.1962	3.72205
375	TAG(50:3)_FA18:2	13.6144	TAG	4043.09	562.363	1.08534	0.00337218	0.00638393	7.18948	2.84589
376	TAG(50:3)_FA18:3	13.7729	TAG	166.908	14.8395	1.12482	0.0024513	0.00531917	11.2475	3.49153
377	TAG(50:3)_FA20:3	13.6982	TAG	8.95625	0.588568	1.14428	0.00374605	0.00674086	15.217	3.92761
379	TAG(50:4)_FA16:0	13.2721	TAG	178.487	29.195	1.0381	0.00413768	0.00717341	6.11364	2.61203
380	TAG(50:4)_FA16:1	13.1838	TAG	1464.48	166.644	1.07307	0.00418161	0.00717518	8.78807	3.13555
381	TAG(50:4)_FA18:1	13.2112	TAG	87.3961	16.3376	1.03483	0.00578623	0.00896845	5.3494	2.41938
382	TAG(50:4)_FA18:2	13.1915	TAG	564.688	111.511	1.02796	0.00448101	0.00742951	5.06396	2.34027
383	TAG(50:4)_FA18:3	13.3124	TAG	167.43	24.3011	1.09525	0.0010118	0.00339309	6.88983	2.78447
384	TAG(50:4)_FA20:4	13.465	TAG	30.2225	5.67294	1.0686	0.00222323	0.00507293	5.32749	2.41345
386	TAG(50:5)_FA16:0	13.0456	TAG	49.8109	7.1563	1.0823	0.00385317	0.00685926	6.96043	2.79918
387	TAG(50:5)_FA16:1	12.7962	TAG	59.8378	8.22246	1.07377	0.00410267	0.00713826	7.27736	2.86342
388	TAG(50:5)_FA18:1	12.9976	TAG	15.7531	2.39205	1.042	0.00521987	0.00833171	6.58562	2.71932
390	TAG(50:5)_FA18:3	12.8571	TAG	47.2915	7.9164	1.06387	0.00240637	0.00529082	5.97387	2.57866
393	TAG(51:0)_FA16:0	14.5862	TAG	21.947	0.953267	1.15251	0.00418192	0.00717518	23.0229	4.525
394	TAG(51:0)_FA17:0	14.5906	TAG	17.2169	0.726904	1.1419	0.00542032	0.00847883	23.6853	4.56592
395	TAG(51:0)_FA18:0	14.5897	TAG	5.44571	0.288544	1.14773	0.00339479	0.00640381	18.873	4.23825
396	TAG(51:1)_FA16:0	14.5885	TAG	185.095	8.26721	1.1363	0.00463254	0.00759507	22.389	4.48472
397	TAG(51:1)_FA17:0	14.5909	TAG	152.256	5.91767	1.14136	0.00543069	0.00847883	25.7291	4.68533
398	TAG(51:1)_FA18:0	14.21	TAG	18.3348	0.754059	1.1444	0.00192679	0.00465233	24.3149	4.60377
399	TAG(51:1)_FA18:1	14.2021	TAG	61.1577	2.5861	1.14931	0.0028907	0.00579886	23.6486	4.56368
400	TAG(51:2)_FA16:0	14.2065	TAG	604.092	26.7546	1.14816	0.00325617	0.00626695	22.579	4.49691
401	TAG(51:2)_FA16:1	14.2138	TAG	60.4033	3.0618	1.14162	0.00496339	0.00796061	19.7281	4.30218
402	TAG(51:2)_FA17:0	14.2447	TAG	85.1874	5.95482	1.10876	0.00700096	0.0103764	14.3056	3.83851
403	TAG(51:2)_FA18:1	14.2047	TAG	689.355	28.0458	1.15188	0.00345524	0.00649205	24.5796	4.61939
404	TAG(51:2)_FA18:2	14.2538	TAG	38.2657	3.85128	1.10334	0.00481204	0.00783136	9.93585	3.31264
405	TAG(51:3)_FA16:1	13.8268	TAG	286.994	10.2615	1.14047	0.00450325	0.00742951	27.9681	4.80571
406	TAG(51:3)_FA17:0	13.8521	TAG	33.0519	3.63721	1.07641	0.00792829	0.0115447	9.08716	3.18383
407	TAG(51:3)_FA18:2	13.8376	TAG	384.754	38.1178	1.0852	0.00624743	0.0095363	10.0938	3.3354
408	TAG(51:4)_FA16:1	13.4326	TAG	81.7222	6.63953	1.11477	0.00410665	0.00713826	12.3084	3.62157
410	TAG(51:4)_FA18:3	13.5359	TAG	16.0704	2.3306	1.08225	0.00123038	0.00357646	6.89539	2.78563
411	TAG(52:0)_FA16:0	14.7768	TAG	125.611	5.94997	1.14969	0.00166947	0.00428549	21.1112	4.39993
412	TAG(52:0)_FA18:0	14.7797	TAG	139.783	6.8055	1.15231	0.00165926	0.00428549	20.5397	4.36034
413	TAG(52:0)_FA20:0	15.1344	TAG	11.9009	0.859255	1.13461	0.00275451	0.00568011	13.8502	3.79184
414	TAG(52:1)_FA16:0	14.4006	TAG	832.788	100.618	1.14846	0.000207214	0.00252043	8.27676	3.04907
415	TAG(52:1)_FA16:1	14.4374	TAG	11.8543	0.922316	1.13333	0.000674998	0.00296598	12.8527	3.684
416	TAG(52:1)_FA18:0	14.7797	TAG	996.632	54.5772	1.14705	0.00121891	0.00357646	18.261	4.19069
417	TAG(52:1)_FA18:1	14.4024	TAG	1182.99	157.194	1.14317	8.79392e-05	0.00163613	7.5257	2.91183
418	TAG(52:1)_FA20:0	14.7959	TAG	11.6045	0.753912	1.13896	0.00210969	0.00491183	15.3924	3.94414
419	TAG(52:1)_FA20:1	14.7594	TAG	65.8222	4.01383	1.13906	0.0016716	0.00428549	16.3988	4.03552
420	TAG(52:2)_FA14:0	14.3774	TAG	16.8888	0.881003	1.11677	0.00217071	0.00500469	19.17	4.26078
421	TAG(52:2)_FA16:0	14.4038	TAG	8027.92	862.558	1.14647	0.000736327	0.00309288	9.30711	3.21833
422	TAG(52:2)_FA16:1	14.4424	TAG	213.182	10.2291	1.14768	0.00177972	0.00443863	20.8406	4.38133
423	TAG(52:2)_FA18:0	14.0462	TAG	305.461	35.4162	1.13435	0.000987148	0.00339309	8.62489	3.10851
424	TAG(52:2)_FA18:1	14.4018	TAG	7648.13	1154.72	1.14353	0.000424247	0.00268887	6.62337	2.72757
425	TAG(52:2)_FA18:2	14.0524	TAG	596.461	89.9461	1.12956	0.00108649	0.00345677	6.63132	2.7293
426	TAG(52:2)_FA20:1	14.3803	TAG	66.2328	3.91843	1.12037	0.0016025	0.00417277	16.9029	4.0792
427	TAG(52:2)_FA20:2	14.4679	TAG	27.7253	1.75429	1.1525	0.00227816	0.00512028	15.8042	3.98224
428	TAG(52:3)_FA14:0	14.0379	TAG	34.0093	3.38142	1.13004	0.00122351	0.00357646	10.0577	3.33023
429	TAG(52:3)_FA16:0	14.0521	TAG	11339.3	2500.46	1.11405	0.001208	0.00357646	4.5349	2.18107
430	TAG(52:3)_FA16:1	14.0229	TAG	6181.08	375.053	1.14029	0.00109673	0.00345677	16.4806	4.04269
431	TAG(52:3)_FA18:0	14.0891	TAG	192.306	18.7531	1.13853	0.00303968	0.00600698	10.2546	3.3582
432	TAG(52:3)_FA18:1	14.0447	TAG	13580.3	2433.6	1.12549	0.000780196	0.00316902	5.58032	2.48035
433	TAG(52:3)_FA18:2	14.0518	TAG	8885.6	1846.74	1.11228	0.00113307	0.00348315	4.81152	2.26649
434	TAG(52:3)_FA18:3	13.7785	TAG	189.763	18.7495	1.1263	0.00255609	0.00543263	10.121	3.33927
435	TAG(52:3)_FA20:0	14.0574	TAG	23.9802	3.63345	1.11441	0.00147117	0.0039549	6.59984	2.72243
436	TAG(52:3)_FA20:1	14.0329	TAG	45.8057	5.01335	1.1162	0.00129989	0.00372038	9.13675	3.19168
437	TAG(52:3)_FA20:2	14.0612	TAG	117.928	11.4632	1.13943	0.00179163	0.00443863	10.2875	3.36283
438	TAG(52:3)_FA20:3	14.1324	TAG	148.29	9.01899	1.15395	0.00179188	0.00443863	16.442	4.03931
439	TAG(52:4)_FA14:0	13.7009	TAG	40.6221	3.72723	1.13698	0.000457595	0.00268887	10.8987	3.44609
440	TAG(52:4)_FA16:0	13.6818	TAG	4252.21	1666.02	1.00501	0.000412211	0.00268887	2.55232	1.35181
441	TAG(52:4)_FA16:1	13.6459	TAG	4239.4	708.079	1.105	0.000268821	0.00253969	5.98718	2.58188
442	TAG(52:4)_FA18:1	13.6476	TAG	4264.06	764.293	1.10336	0.000234511	0.00252043	5.5791	2.48003
443	TAG(52:4)_FA18:2	13.6709	TAG	5795.48	2219.51	1.04842	0.000231954	0.00252043	2.61115	1.38468
444	TAG(52:4)_FA18:3	13.7712	TAG	1655.17	286.83	1.08905	0.000521025	0.00279001	5.77055	2.52871
446	TAG(52:4)_FA20:2	13.6626	TAG	33.1059	5.39875	1.09783	0.00121412	0.00357646	6.13216	2.61639
447	TAG(52:4)_FA20:3	13.71	TAG	127.365	11.6456	1.1432	0.000490107	0.00273118	10.9367	3.45111
448	TAG(52:4)_FA20:4	13.9153	TAG	354.83	62.1567	1.13843	0.000253134	0.00252043	5.70864	2.51315
449	TAG(52:4)_FA22:4	13.785	TAG	6.5272	1.11558	1.01894	0.00205689	0.00484317	5.85093	2.54867
450	TAG(52:5)_FA14:0	13.2979	TAG	16.2983	2.02155	1.08736	0.00450918	0.00742951	8.06227	3.01119
451	TAG(52:5)_FA16:0	13.375	TAG	621.509	121.035	1.07181	0.000923392	0.00336886	5.13497	2.36036
452	TAG(52:5)_FA16:1	13.2559	TAG	1316.03	293.339	1.02429	0.00422144	0.00718043	4.48639	2.16556
453	TAG(52:5)_FA18:1	13.2859	TAG	357.785	49.1345	1.09273	0.00179274	0.00443863	7.28175	2.86429
454	TAG(52:5)_FA18:2	13.2497	TAG	1616.34	430.868	1.00296	0.00159148	0.00416039	3.75136	1.90741
455	TAG(52:5)_FA18:3	13.3797	TAG	1035.29	208.605	1.05495	0.000273511	0.00253969	4.96292	2.31119
456	TAG(52:5)_FA20:3	13.2926	TAG	32.3578	3.4376	1.09726	0.00179818	0.00443863	9.41292	3.23464
457	TAG(52:5)_FA20:4	13.4797	TAG	694.535	96.6177	1.12514	0.000333025	0.00268887	7.18848	2.84569
458	TAG(52:5)_FA20:5	13.5762	TAG	12.9082	0.616453	1.14994	0.000368828	0.00268887	20.9394	4.38815
459	TAG(52:5)_FA22:5	13.3918	TAG	17.5579	2.71162	1.08948	0.000285583	0.00253969	6.47507	2.6949
460	TAG(52:6)_FA14:0	13.0491	TAG	17.3223	4.25433	1.05457	0.000594186	0.00293236	4.07168	2.02562
461	TAG(52:6)_FA16:1	12.9165	TAG	156.016	24.4728	1.0681	0.00138	0.0038198	6.37507	2.67244
462	TAG(52:6)_FA18:1	13.0706	TAG	33.7699	5.91149	1.05972	0.00243972	0.00531917	5.71259	2.51414
463	TAG(52:6)_FA18:2	12.8835	TAG	110.982	26.0556	1.02063	0.000661432	0.00296598	4.25941	2.09065
464	TAG(52:6)_FA18:3	12.9241	TAG	166.315	31.7802	1.06151	0.00143369	0.00389573	5.23328	2.38772
465	TAG(52:6)_FA20:4	13.0441	TAG	182.055	40.3308	1.07429	0.000132006	0.00194782	4.51405	2.17442
466	TAG(52:6)_FA20:5	13.1094	TAG	42.4101	2.70209	1.15568	0.0006755	0.00296598	15.6953	3.97226
467	TAG(52:6)_FA22:6	13.2594	TAG	48.7248	4.90151	1.14055	0.00266207	0.00557607	9.94077	3.31336
468	TAG(52:7)_FA16:0	13.0785	TAG	7.37427	0.614541	1.15163	0.00705595	0.0104346	11.9996	3.58492
469	TAG(52:7)_FA22:6	12.8015	TAG	19.1918	4.12517	1.11001	0.00162736	0.00422098	4.65238	2.21797
470	TAG(53:1)_FA16:0	14.9568	TAG	14.4386	1.0258	1.13573	0.00443182	0.00741242	14.0754	3.8151
471	TAG(53:1)_FA17:0	14.9562	TAG	7.6585	0.450473	1.1618	0.00337423	0.00638393	17.001	4.08755
472	TAG(53:1)_FA18:0	14.5988	TAG	9.13904	0.646578	1.14509	0.00267064	0.00557644	14.1345	3.82115
473	TAG(53:1)_FA18:1	14.5909	TAG	26.929	1.65389	1.13178	0.00319384	0.00620508	16.2822	4.02522
474	TAG(53:2)_FA16:0	14.5903	TAG	224.235	8.43091	1.13433	0.00530033	0.00843985	26.5968	4.73318
475	TAG(53:2)_FA17:0	14.5965	TAG	224.168	6.82284	1.14183	0.00438078	0.00737103	32.8555	5.03806
476	TAG(53:2)_FA18:1	14.6	TAG	545.724	20.9581	1.14666	0.00472961	0.00771612	26.0388	4.70259
477	TAG(53:2)_FA18:2	14.6468	TAG	10.187	0.888125	1.11294	0.00838339	0.0120197	11.4703	3.51983
478	TAG(53:3)_FA16:0	14.2653	TAG	351.071	17.306	1.13111	0.0136065	0.0178552	20.2861	4.34242
479	TAG(53:3)_FA17:0	14.2671	TAG	207.551	19.723	1.08886	0.00807682	0.0116841	10.5233	3.39551
480	TAG(53:3)_FA18:2	14.2641	TAG	216.67	21.2465	1.08818	0.00686934	0.010227	10.1979	3.3502
481	TAG(53:4)_FA16:0	13.9153	TAG	41.2037	2.36586	1.14299	0.00131583	0.00372286	17.4159	4.12234
483	TAG(53:4)_FA18:2	13.8785	TAG	152.258	32.3118	1.08393	0.00197727	0.00469265	4.71215	2.23639
484	TAG(53:4)_FA18:3	13.9279	TAG	8.7198	1.37684	1.11373	0.00239231	0.00527738	6.33321	2.66294
486	TAG(53:5)_FA20:4	13.7106	TAG	16.4198	2.51013	1.11631	0.000867914	0.0033086	6.54143	2.70961
487	TAG(53:6)_FA20:4	13.3	TAG	9.02641	2.23312	1.04134	0.000736456	0.00309288	4.04207	2.01509
488	TAG(54:0)_FA16:0	15.1274	TAG	20.2673	0.607893	1.14535	0.00284042	0.0057854	33.3402	5.05919
489	TAG(54:0)_FA18:0	15.4541	TAG	8.56507	4.64547	1.11054	9.67793e-05	0.0016585	1.84375	0.882642
490	TAG(54:1)_FA16:0	15.1326	TAG	182.882	5.11855	1.14666	0.00290277	0.00580554	35.7293	5.15904
491	TAG(54:1)_FA18:0	15.1247	TAG	72.6571	4.88229	1.15243	0.00287975	0.00579441	14.8818	3.89547
492	TAG(54:1)_FA18:1	15.1356	TAG	117.376	4.32546	1.15162	0.0023724	0.00525092	27.1362	4.76215
493	TAG(54:1)_FA20:0	15.1335	TAG	199.171	5.2978	1.14092	0.0026124	0.00550678	37.5951	5.23247
494	TAG(54:1)_FA20:1	14.7626	TAG	145.978	4.62713	1.14658	0.00172512	0.00435544	31.5482	4.97949
495	TAG(54:2)_FA16:0	14.7629	TAG	2508.81	54.9371	1.14307	0.00351574	0.00653907	45.667	5.51308
496	TAG(54:2)_FA18:0	14.7862	TAG	1320.71	42.593	1.15198	0.00281417	0.0057673	31.0076	4.95455
497	TAG(54:2)_FA18:1	14.7797	TAG	3189.2	99.1613	1.14998	0.00214275	0.00495745	32.1618	5.00728
498	TAG(54:2)_FA18:2	14.8371	TAG	114.235	4.16708	1.14996	0.0044973	0.00742951	27.4137	4.77682
499	TAG(54:2)_FA20:0	14.8368	TAG	160.259	4.72772	1.13431	0.00359416	0.00661087	33.8978	5.08312
500	TAG(54:2)_FA20:1	14.7606	TAG	2705.02	57.7942	1.15	0.0018325	0.00448997	46.8043	5.54857
501	TAG(54:2)_FA20:2	14.4656	TAG	73.0066	2.02763	1.15695	0.00245984	0.00532031	36.0058	5.17016
502	TAG(54:3)_FA16:0	14.4521	TAG	1943.89	116.168	1.12367	0.00372412	0.00673791	16.7335	4.06466
503	TAG(54:3)_FA16:1	14.4365	TAG	403.808	15.5378	1.13763	0.00245033	0.00531917	25.9887	4.69981
504	TAG(54:3)_FA18:0	14.4629	TAG	1125.72	89.8205	1.13864	0.00292262	0.00581693	12.533	3.64766
505	TAG(54:3)_FA18:1	14.4191	TAG	12082.6	1133.58	1.12503	0.000650596	0.00296598	10.6589	3.41398
506	TAG(54:3)_FA18:2	14.4606	TAG	1173.71	91.3725	1.13674	0.00221332	0.00507293	12.8454	3.68318
507	TAG(54:3)_FA18:3	14.1676	TAG	9.74694	0.705923	1.10431	0.00629836	0.00959199	13.8074	3.78737
508	TAG(54:3)_FA20:1	14.4421	TAG	1003.37	65.6027	1.12559	0.00285354	0.00579435	15.2947	3.93496
509	TAG(54:3)_FA20:2	14.4674	TAG	1281.93	43.046	1.13953	0.00264072	0.00554885	29.7805	4.8963
510	TAG(54:3)_FA20:3	14.2588	TAG	119.053	4.55172	1.15455	0.000934874	0.00338386	26.1556	4.70905
511	TAG(54:4)_FA16:0	14.1368	TAG	1942.1	128.748	1.14651	0.000786717	0.00316902	15.0845	3.91499
512	TAG(54:4)_FA16:1	14.0894	TAG	317.791	20.7275	1.13125	0.00283508	0.0057854	15.3319	3.93846
513	TAG(54:4)_FA18:0	14.1194	TAG	167.698	37.4678	1.09877	0.00423336	0.00718043	4.47578	2.16214
514	TAG(54:4)_FA18:1	14.075	TAG	7014.39	1512.7	1.10195	0.000434211	0.00268887	4.63699	2.21319
515	TAG(54:4)_FA18:2	14.0756	TAG	3286.25	626.868	1.10822	0.00140888	0.00388172	5.24233	2.39021
516	TAG(54:4)_FA18:3	14.1756	TAG	82.2132	9.88355	1.14885	0.00109128	0.00345677	8.31819	3.05627
517	TAG(54:4)_FA20:1	14.0853	TAG	136.828	13.219	1.12305	0.00152395	0.00403149	10.3509	3.37168
518	TAG(54:4)_FA20:2	14.1241	TAG	532.742	43.2545	1.13941	0.00229353	0.00512028	12.3164	3.62251
519	TAG(54:4)_FA20:3	14.1403	TAG	1414.11	70.8665	1.15988	0.00117157	0.00356844	19.9546	4.31865
520	TAG(54:4)_FA20:4	13.9215	TAG	428.204	52.3216	1.15116	0.000251702	0.00252043	8.18407	3.03282
521	TAG(54:4)_FA22:4	14.2121	TAG	66.202	5.79999	1.14386	0.00211564	0.00491183	11.4142	3.51275
522	TAG(54:5)_FA16:0	13.7724	TAG	324.057	33.0537	1.12574	0.00112747	0.00348204	9.80398	3.29337
523	TAG(54:5)_FA16:1	13.7529	TAG	172.8	11.3075	1.14942	0.000499338	0.00273118	15.2818	3.93374
524	TAG(54:5)_FA18:1	13.7024	TAG	841.411	237.86	1.03458	0.000279132	0.00253969	3.53742	1.8227
526	TAG(54:5)_FA18:3	13.7791	TAG	216.259	34.9309	1.09995	2.21378e-05	0.000864675	6.19105	2.63019
527	TAG(54:5)_FA20:2	13.7597	TAG	45.6875	5.15132	1.12113	0.00103391	0.00339859	8.86908	3.14878
528	TAG(54:5)_FA20:3	13.7712	TAG	330.488	31.3062	1.12582	0.00128196	0.00368493	10.5567	3.40008
529	TAG(54:5)_FA20:4	13.9224	TAG	1661.42	275.258	1.14225	1.66579e-06	0.000162843	6.03586	2.59356
530	TAG(54:5)_FA20:5	13.5791	TAG	11.0822	0.945566	1.1667	0.000434553	0.00268887	11.7202	3.55093
531	TAG(54:5)_FA22:4	13.8109	TAG	45.0566	4.30577	1.14659	0.000612475	0.00293236	10.4642	3.3874
532	TAG(54:5)_FA22:5	13.8976	TAG	27.5703	1.56452	1.11933	0.000409615	0.00268887	17.6222	4.13932
533	TAG(54:6)_FA16:0	13.5382	TAG	343.593	83.3426	1.09001	0.00121811	0.00357646	4.12266	2.04357
534	TAG(54:6)_FA16:1	13.5141	TAG	192.758	16.1482	1.1388	0.000405139	0.00268887	11.9368	3.57735
535	TAG(54:6)_FA18:1	13.4153	TAG	173.532	31.0792	1.08856	0.00071464	0.0030418	5.58353	2.48118
537	TAG(54:6)_FA18:3	13.3944	TAG	131.173	32.2376	1.03953	0.000223833	0.00252043	4.06894	2.02465
538	TAG(54:6)_FA20:3	13.3491	TAG	46.1832	4.261	1.11963	0.00179153	0.00443863	10.8386	3.4381
539	TAG(54:6)_FA20:4	13.5315	TAG	1369.83	371.813	1.09503	6.92385e-05	0.0015409	3.68419	1.88135
540	TAG(54:6)_FA20:5	13.5838	TAG	121.954	11.925	1.15432	0.000529596	0.00281321	10.2268	3.35428
541	TAG(54:6)_FA22:5	13.6259	TAG	59.1696	11.4649	1.09203	0.000405446	0.00268887	5.16095	2.36764
542	TAG(54:6)_FA22:6	13.7371	TAG	155.596	8.79425	1.16587	0.00171554	0.00434778	17.693	4.1451
543	TAG(54:7)_FA16:1	13.1026	TAG	96.1755	16.4157	1.14011	0.000587261	0.00293236	5.85874	2.55059
544	TAG(54:7)_FA18:1	13.1126	TAG	23.5221	2.92455	1.1579	0.00035561	0.00268887	8.04299	3.00773
545	TAG(54:7)_FA18:2	13.0647	TAG	88.5544	23.5387	1.06378	0.000497546	0.00273118	3.76207	1.91153
547	TAG(54:7)_FA20:4	13.0988	TAG	342.966	73.1436	1.10765	0.00111408	0.00345677	4.68894	2.22926
548	TAG(54:7)_FA20:5	13.1824	TAG	141.059	10.4497	1.15485	0.000341371	0.00268887	13.4988	3.75476
549	TAG(54:7)_FA22:5	13.2144	TAG	24.8299	4.48338	1.09383	0.00105157	0.00342878	5.53822	2.46942
550	TAG(54:7)_FA22:6	13.29	TAG	261.216	14.8572	1.16833	0.000591906	0.00293236	17.5818	4.13601
551	TAG(54:8)_FA20:4	12.6959	TAG	14.7821	4.27674	1.07035	0.000622624	0.00293236	3.45638	1.78926
552	TAG(54:8)_FA20:5	12.7112	TAG	28.6535	2.09298	1.16183	0.000353556	0.00268887	13.6903	3.77508
553	TAG(54:8)_FA22:6	12.8365	TAG	51.4436	4.78272	1.16769	0.00090311	0.00335008	10.7561	3.42709
554	TAG(55:1)_FA16:0	15.2974	TAG	2.7127	0.308866	1.11936	0.00586896	0.009061	8.78276	3.13468
555	TAG(55:1)_FA18:1	15.2956	TAG	2.15666	0.273189	1.11946	0.00785044	0.0114565	7.89441	2.98083
556	TAG(55:2)_FA18:1	14.9459	TAG	40.2522	1.64209	1.14249	0.00537825	0.00846246	24.5128	4.61546
557	TAG(55:2)_FA18:2	14.99	TAG	1.73331	0.181874	1.06551	0.0124643	0.0165816	9.53025	3.25251
558	TAG(55:3)_FA18:1	14.5985	TAG	231.28	10.3071	1.12921	0.00642003	0.00973842	22.4388	4.48793
559	TAG(55:3)_FA18:2	14.6394	TAG	19.4515	1.96076	1.09367	0.00984314	0.0136163	9.92038	3.31039
560	TAG(55:4)_FA18:1	14.2747	TAG	113.907	6.99223	1.13111	0.00876984	0.0124961	16.2904	4.02595
561	TAG(55:4)_FA18:2	14.2703	TAG	36.0259	5.27134	1.05629	0.0118201	0.0158237	6.8343	2.77279
562	TAG(55:5)_FA18:1	13.9659	TAG	10.731	1.50932	1.16176	0.000948027	0.00339309	7.10987	2.82982
563	TAG(55:5)_FA18:2	13.9265	TAG	6.12592	1.53533	1.00453	5.87447e-05	0.00139309	3.98997	1.99638
564	TAG(55:5)_FA20:4	14.1347	TAG	9.95698	1.98972	1.12801	0.000622761	0.00293236	5.00422	2.32315
565	TAG(55:7)_FA22:6	13.5159	TAG	10.8708	0.532445	1.16081	0.00110321	0.00345677	20.4168	4.35168
566	TAG(56:1)_FA16:0	15.4621	TAG	7.04361	0.62399	1.13756	0.00336955	0.00638393	11.288	3.49672
567	TAG(56:1)_FA18:1	15.4624	TAG	6.18492	0.39836	1.14405	0.00312409	0.00612043	15.526	3.95661
568	TAG(56:2)_FA16:0	15.1021	TAG	191.5	3.86592	1.14729	0.00536838	0.00846246	49.5354	5.63039
569	TAG(56:2)_FA18:0	15.1118	TAG	107.192	2.20368	1.15383	0.00667103	0.0100444	48.6424	5.60414
570	TAG(56:2)_FA20:0	15.1362	TAG	139.099	2.95587	1.14181	0.0032382	0.00625047	47.0587	5.55639
571	TAG(56:2)_FA20:1	15.1074	TAG	125.361	2.59393	1.15377	0.00699902	0.0103764	48.3285	5.5948
572	TAG(56:3)_FA16:0	14.8012	TAG	166.605	6.69671	1.13144	0.00751053	0.0110088	24.8786	4.63683
573	TAG(56:3)_FA18:0	14.8165	TAG	152.107	6.12873	1.14353	0.00799854	0.0115961	24.8187	4.63335
574	TAG(56:3)_FA18:1	14.7685	TAG	2748.53	85.1428	1.12633	0.00348656	0.00650302	32.2814	5.01263
575	TAG(56:3)_FA18:2	14.8276	TAG	165.117	7.33566	1.12284	0.006783	0.010144	22.5088	4.49241
576	TAG(56:3)_FA20:0	14.8379	TAG	132.006	6.60585	1.11596	0.00854104	0.0121962	19.9832	4.32071
577	TAG(56:3)_FA20:1	14.7671	TAG	1754.02	55.0968	1.1283	0.00292599	0.00581693	31.8352	4.99255
578	TAG(56:3)_FA20:2	14.8238	TAG	75.426	2.56167	1.14846	0.00916498	0.0128859	29.444	4.8799
579	TAG(56:4)_FA16:0	14.5476	TAG	185.375	7.61993	1.15965	0.001519	0.00403149	24.3276	4.60452
580	TAG(56:4)_FA18:0	14.5329	TAG	129.865	7.52412	1.16465	0.00207873	0.00487158	17.2598	4.10935
581	TAG(56:4)_FA18:1	14.4538	TAG	1094.42	79.0555	1.13123	0.00230567	0.00512028	13.8437	3.79115
582	TAG(56:4)_FA18:2	14.4538	TAG	348.995	33.633	1.10113	0.00494101	0.00795568	10.3766	3.37526
583	TAG(56:4)_FA20:1	14.4526	TAG	459.568	45.8242	1.10757	0.00314299	0.00613807	10.0289	3.3261
584	TAG(56:4)_FA20:2	14.4715	TAG	375.239	17.5597	1.14457	0.000952721	0.00339309	21.3694	4.41747
585	TAG(56:4)_FA20:3	14.5324	TAG	126.602	6.23554	1.16442	0.00189199	0.00458498	20.3034	4.34365
586	TAG(56:4)_FA20:4	14.3353	TAG	33.9011	5.54653	1.14886	0.00158056	0.00414819	6.11214	2.61168
587	TAG(56:4)_FA22:4	14.2206	TAG	75.5397	5.08047	1.16259	0.00087	0.0033086	14.8686	3.8942
588	TAG(56:5)_FA16:0	14.2191	TAG	308.858	24.701	1.15373	0.000608725	0.00293236	12.5038	3.6443
589	TAG(56:5)_FA18:0	14.3371	TAG	36.1742	6.686	1.11961	0.000997956	0.00339309	5.41044	2.43574
590	TAG(56:5)_FA18:1	14.1585	TAG	546.665	45.7634	1.1458	0.000209764	0.00252043	11.9455	3.57839
591	TAG(56:5)_FA18:2	14.1171	TAG	89.6498	14.7253	1.0928	0.000627101	0.00293236	6.08816	2.60601
592	TAG(56:5)_FA20:1	14.1144	TAG	29.9185	5.66943	1.09273	0.000966279	0.00339309	5.27717	2.39976
593	TAG(56:5)_FA20:2	14.1294	TAG	71.6663	8.33469	1.10674	0.000259157	0.00253059	8.59856	3.10409
594	TAG(56:5)_FA20:3	14.1553	TAG	277	17.1606	1.14762	0.000105648	0.00171098	16.1417	4.01272
595	TAG(56:5)_FA20:4	13.9385	TAG	47.895	7.5941	1.15232	0.000105407	0.00171098	6.30687	2.65692
596	TAG(56:5)_FA22:4	14.2188	TAG	327.804	26.3686	1.15469	0.000615339	0.00293236	12.4316	3.63594
597	TAG(56:5)_FA22:5	14.0629	TAG	22.6612	3.65024	1.13741	0.00120147	0.00357646	6.20813	2.63416
598	TAG(56:6)_FA16:0	13.8865	TAG	366.428	37.8212	1.14989	0.000831045	0.00328461	9.68842	3.27626
599	TAG(56:6)_FA18:0	13.99	TAG	16.5294	6.20115	1.05585	0.00228806	0.00512028	2.66553	1.41442
600	TAG(56:6)_FA18:1	13.9291	TAG	414.892	42.6502	1.15951	0.00025432	0.00252043	9.72778	3.28211
601	TAG(56:6)_FA18:2	13.8444	TAG	213.284	37.8248	1.1259	0.00124986	0.00360828	5.63872	2.49537
602	TAG(56:6)_FA18:3	13.8326	TAG	17.9914	2.66176	1.11009	0.000845241	0.00330141	6.7592	2.75685
603	TAG(56:6)_FA20:2	13.7803	TAG	24.9055	4.60402	1.09803	0.000968003	0.00339309	5.40951	2.4355
604	TAG(56:6)_FA20:3	13.79	TAG	184.952	22.9793	1.1295	0.000242601	0.00252043	8.04861	3.00874
605	TAG(56:6)_FA20:4	13.9379	TAG	641.056	104.52	1.15377	6.97993e-07	0.000115867	6.13336	2.61668
606	TAG(56:6)_FA22:4	13.8621	TAG	231.303	33.8081	1.14022	0.000505937	0.00273124	6.84163	2.77434
607	TAG(56:6)_FA22:5	13.7191	TAG	60.105	10.3219	1.14015	0.000448415	0.00268887	5.82307	2.54178
608	TAG(56:6)_FA22:6	13.7456	TAG	78.0608	3.99504	1.16683	0.000355396	0.00268887	19.5394	4.28832
609	TAG(56:7)_FA16:0	13.5321	TAG	66.393	5.79956	1.16283	0.00118991	0.00357646	11.4479	3.51702
610	TAG(56:7)_FA16:1	13.48	TAG	49.4059	4.41599	1.14444	0.00078976	0.00316902	11.1879	3.48387
611	TAG(56:7)_FA18:1	13.5565	TAG	148.37	30.4517	1.14023	0.00049955	0.00273118	4.87233	2.28461
612	TAG(56:7)_FA18:2	13.5529	TAG	133.462	26.5326	1.11853	0.000455564	0.00268887	5.0301	2.33059
613	TAG(56:7)_FA20:3	13.4032	TAG	22.7499	5.30542	1.10025	0.00250866	0.00536682	4.28804	2.10032
614	TAG(56:7)_FA20:4	13.5585	TAG	451.376	135.917	1.10318	9.117e-05	0.00163613	3.32096	1.7316
615	TAG(56:7)_FA20:5	13.5974	TAG	41.7375	4.73567	1.17176	1.2038e-05	0.000570944	8.81344	3.13971
616	TAG(56:7)_FA22:4	13.4676	TAG	30.7979	3.58344	1.12335	0.00138065	0.0038198	8.59452	3.10342
617	TAG(56:7)_FA22:5	13.6844	TAG	321.5	100.915	1.04149	0.000922965	0.00336886	3.18584	1.67167
618	TAG(56:7)_FA22:6	13.7462	TAG	837.47	45.9888	1.17151	0.000871995	0.0033086	18.2103	4.18668
619	TAG(56:8)_FA16:0	13.3559	TAG	97.6153	13.3168	1.1528	0.00102973	0.00339859	7.33022	2.87386
620	TAG(56:8)_FA16:1	13.3194	TAG	33.4705	3.41784	1.1532	0.000247174	0.00252043	9.79289	3.29173
621	TAG(56:8)_FA18:1	13.3115	TAG	37.3993	3.06851	1.16682	0.000302238	0.0025972	12.1881	3.6074
622	TAG(56:8)_FA18:2	13.1547	TAG	43.91	17.8968	1.0165	0.00146842	0.0039549	2.45351	1.29485
624	TAG(56:8)_FA20:5	13.2	TAG	31.7219	3.94603	1.14975	0.000325966	0.00267212	8.03895	3.00701
625	TAG(56:8)_FA22:5	13.2656	TAG	63.5424	12.8541	1.08668	0.00319599	0.00620508	4.94335	2.30549
626	TAG(56:8)_FA22:6	13.3479	TAG	463.429	43.3144	1.16624	0.000380666	0.00268887	10.6992	3.41943
627	TAG(56:9)_FA18:3	13.0494	TAG	7.6721	0.610252	1.12814	0.00230402	0.00512028	12.572	3.65214
629	TAG(56:9)_FA20:5	12.7735	TAG	7.73237	1.65432	1.0928	0.000841276	0.00330141	4.67404	2.22467
630	TAG(56:9)_FA22:6	12.9018	TAG	92.1817	7.46816	1.16772	0.000871351	0.0033086	12.3433	3.62566
631	TAG(57:2)_FA18:1	15.2738	TAG	4.76269	0.299767	1.14627	0.00494834	0.00795568	15.888	3.98986
632	TAG(58:10)_FA18:2	12.9771	TAG	5.8652	1.89918	1.06228	0.00410481	0.00713826	3.08829	1.62681
634	TAG(58:10)_FA22:6	13.215	TAG	44.5757	7.67647	1.12892	0.00256904	0.00543263	5.80679	2.53774
635	TAG(58:2)_FA18:1	15.4574	TAG	15.4701	0.918026	1.14695	0.00409383	0.00713826	16.8515	4.0748
636	TAG(58:3)_FA18:1	15.1044	TAG	190.621	6.84895	1.12112	0.00575482	0.00894895	27.8321	4.79868
637	TAG(58:5)_FA18:1	14.5488	TAG	47.2809	3.77008	1.14474	0.000323148	0.00267212	12.5411	3.64859
638	TAG(58:6)_FA16:0	14.2906	TAG	42.4494	4.49121	1.14171	0.0010067	0.00339309	9.45166	3.24057
639	TAG(58:6)_FA18:0	14.2906	TAG	8.83224	1.04802	1.16191	0.000705282	0.00302134	8.42759	3.07512
640	TAG(58:6)_FA18:1	14.2368	TAG	127.294	9.58073	1.14933	0.000286863	0.00253969	13.2865	3.73189
641	TAG(58:6)_FA20:4	14.3226	TAG	29.3641	3.61339	1.12717	0.000168849	0.00228807	8.12648	3.02263
642	TAG(58:6)_FA22:4	14.2394	TAG	80.5872	5.41886	1.1564	0.000211726	0.00252043	14.8716	3.89449
643	TAG(58:6)_FA22:5	14.0821	TAG	8.79698	1.29488	1.09359	0.000549409	0.0028725	6.79368	2.76419
644	TAG(58:7)_FA16:0	13.9759	TAG	24.4909	2.7597	1.13659	0.00133633	0.00375984	8.87448	3.14966
645	TAG(58:7)_FA18:1	13.8953	TAG	63.4127	7.22072	1.15144	0.000568486	0.00292616	8.78204	3.13456
646	TAG(58:7)_FA18:2	13.8771	TAG	32.226	5.79387	1.132	0.00097952	0.00339309	5.56208	2.47563
647	TAG(58:7)_FA20:4	13.9697	TAG	25.3304	5.37343	1.14011	0.000214564	0.00252043	4.71401	2.23696
648	TAG(58:7)_FA22:4	13.8809	TAG	40.3858	6.84137	1.13799	0.000413621	0.00268887	5.90318	2.56149
649	TAG(58:7)_FA22:5	13.7188	TAG	10.0623	1.99369	1.10707	0.00197883	0.00469265	5.04707	2.33545
650	TAG(58:7)_FA22:6	13.7612	TAG	10.9781	0.601601	1.16892	7.72277e-05	0.00160248	18.2481	4.18967
651	TAG(58:8)_FA18:1	13.7497	TAG	43.4661	5.00232	1.15231	8.89629e-05	0.00163613	8.68918	3.11922
652	TAG(58:8)_FA18:2	13.5265	TAG	16.6772	3.64305	1.139	0.00110619	0.00345677	4.5778	2.19465
653	TAG(58:8)_FA20:4	13.4118	TAG	6.43991	1.42135	1.10613	0.0045298	0.00744501	4.53084	2.17978
654	TAG(58:8)_FA22:5	13.7053	TAG	68.389	17.9614	1.11163	0.000653389	0.00296598	3.80756	1.92887
655	TAG(58:8)_FA22:6	13.7588	TAG	110.337	5.89878	1.17944	7.56305e-05	0.00160248	18.7051	4.22536
656	TAG(58:9)_FA18:1	13.3862	TAG	17.321	2.76262	1.15202	0.000475755	0.00273118	6.26978	2.64841
657	TAG(58:9)_FA18:2	13.3629	TAG	16.5054	3.46148	1.11526	0.000900243	0.00335008	4.7683	2.25347
658	TAG(58:9)_FA20:4	13.4174	TAG	58.6435	13.9737	1.10987	0.00248464	0.0053565	4.19671	2.06926
659	TAG(58:9)_FA22:5	13.3224	TAG	22.1745	7.98179	1.01555	0.00134242	0.00376105	2.77814	1.47412
660	TAG(58:9)_FA22:6	13.3715	TAG	81.2406	7.62397	1.16887	0.00059649	0.00293236	10.6559	3.41359
661	TAG(60:10)_FA22:5	13.5644	TAG	7.25212	1.28466	1.09456	0.000325954	0.00267212	5.64516	2.49701
662	TAG(60:11)_FA22:5	13.185	TAG	3.61419	1.17521	1.0337	0.00358821	0.00661087	3.07536	1.62075
663	TAG(60:11)_FA22:6	13.2282	TAG	12.555	1.24101	1.15353	0.00122314	0.00357646	10.1168	3.33868
664	TAG(60:12)_FA22:6	13.0121	TAG	13.6399	0.535469	1.17119	0.00294476	0.00583677	25.4728	4.67088

## Sheet: HFD+Met+Pio VS HFD
id	MS2 name	rt	subclass	MEAN HFD+Met+Pio	MEAN HFD	VIP	P-VALUE	Q-VALUE	FOLD CHANGE	LOG_FOLDCHANGE
13	Cer(18:0/20:0)	10.3635	DCER	0.754122	0.530652	1.00006	0.0202053	0.0310563	1.42112	0.507032
18	Cer(18:1/16:0)	8.76059	CER	55.1254	35.4312	1.09009	0.000974516	0.0154866	1.55584	0.637697
26	Cer(18:1/24:1)	11.0694	CER	337.353	220.283	1.0874	0.00547103	0.0158636	1.53145	0.614902
28	Cer(18:1/26:1)	11.7565	CER	1.1173	0.715325	1.05337	0.0022788	0.0154866	1.56195	0.64335
29	DAG(14:0/16:1)	8.63029	DAG	1.15377	2.83912	1.18338	0.0005663	0.0154866	0.406383	-1.29909
30	DAG(14:0/18:1)	9.41059	DAG	13.3007	28.1289	1.11758	0.00668224	0.0166307	0.472846	-1.08056
31	DAG(14:0/18:2)	8.78235	DAG	5.74494	9.65363	1.16571	0.00294251	0.0154866	0.595107	-0.748779
36	DAG(16:0/16:1)	9.42147	DAG	39.2809	93.3219	1.15333	0.00163508	0.0154866	0.420918	-1.24839
38	DAG(16:0/18:1)	10.1815	DAG	954.703	1685.42	1.16978	0.0014887	0.0154866	0.566448	-0.819984
45	DAG(16:1/16:1)	8.75265	DAG	9.15771	32.1544	1.15557	0.000621691	0.0154866	0.284805	-1.81196
46	DAG(16:1/18:0)	10.2109	DAG	3.65809	7.97181	1.18361	0.0014347	0.0154866	0.458878	-1.12382
47	DAG(16:1/18:1)	9.49735	DAG	128.684	333.28	1.16949	0.00122314	0.0154866	0.386113	-1.3729
48	DAG(16:1/18:2)	8.87971	DAG	106.311	244.532	1.20995	0.00274859	0.0154866	0.434751	-1.20174
49	DAG(16:1/18:3)	8.40794	DAG	2.9511	5.34028	1.13854	0.00505921	0.0158636	0.552611	-0.855664
50	DAG(16:1/20:0)	10.9212	DAG	0.079505	0.164691	1.10538	0.0153595	0.0255606	0.482753	-1.05064
51	DAG(16:1/20:2)	9.63353	DAG	7.37343	12.7722	1.10253	0.014591	0.0245899	0.577304	-0.792596
52	DAG(16:1/20:4)	8.68588	DAG	10.0726	18.4895	1.15554	0.00164253	0.0154866	0.544774	-0.876269
53	DAG(16:1/22:6)	8.48206	DAG	59.6527	134.596	1.26848	0.0001602	0.0154866	0.443199	-1.17397
54	DAG(18:0/18:1)	10.9288	DAG	65.5097	130.567	1.14914	0.00760918	0.017244	0.501731	-0.995014
58	DAG(18:1/18:1)	10.2415	DAG	1366.49	2062.23	1.10837	0.000803603	0.0154866	0.66263	-0.593724
60	DAG(18:1/20:1)	10.9376	DAG	93.566	212.664	1.11986	0.00278529	0.0154866	0.439971	-1.18452
61	DAG(18:1/20:2)	10.3524	DAG	74.0281	147.749	1.09063	0.0143386	0.0243022	0.501039	-0.997006
62	DAG(18:1/20:3)	9.80882	DAG	56.467	100.559	1.18739	0.0016249	0.0154866	0.561533	-0.832556
65	DAG(18:1/22:4)	10.0097	DAG	57.5266	105.758	1.063	0.0359419	0.0507775	0.543946	-0.878464
75	FFA(14:0)	3.56706	FFA	96.4661	157.437	1.11495	0.00618977	0.0165777	0.612727	-0.706683
78	FFA(16:1)	3.89353	FFA	358.86	751.105	1.17876	0.00170359	0.0154866	0.477776	-1.06559
79	FFA(16:2)	3.08412	FFA	10.4244	14.5007	1.04884	0.0272098	0.0400606	0.718891	-0.476155
85	FFA(20:1)	5.73147	FFA	79.4302	143.262	1.02027	0.0160013	0.0262992	0.554441	-0.850893
86	FFA(20:2)	5.14618	FFA	42.7914	83.4953	1.1259	0.0123445	0.0225798	0.512501	-0.964374
87	FFA(20:3)	4.58853	FFA	67.5712	123.604	1.0634	0.00727708	0.017014	0.546677	-0.87124
98	FFA(24:1)	7.41	FFA	1.58184	1.15994	1.05763	0.0284988	0.0414168	1.36372	0.447546
99	FFA(24:2)	6.68441	FFA	0.608481	0.460582	1.10161	0.0132584	0.0234137	1.32111	0.401755
106	Hex2Cer(18:1/16:0)	7.60059	LCER	2.62082	1.78836	1.14466	0.000422517	0.0154866	1.46549	0.55138
107	Hex2Cer(18:1/22:0)	9.87118	LCER	1.75931	1.2519	1.08425	0.0128515	0.0230011	1.40531	0.490887
108	Hex2Cer(18:1/24:0)	10.6082	LCER	1.00218	0.77039	1.00918	0.0488827	0.0665125	1.30087	0.379479
113	HexCer(18:0/24:0)	10.9994	HCER	0.332538	0.225579	1.06499	0.0082833	0.0182728	1.47415	0.559885
140	LPE(18:2)	2.94	LPE	2.76077	1.58392	1.03189	0.0184399	0.0288776	1.743	0.801573
146	LPE(22:4)	3.84618	LPE	0.707106	0.431244	1.18143	0.000578163	0.0154866	1.63969	0.713421
149	PC(14:0/18:2)	7.65529	PC	24.7512	18.6093	1.02341	0.0282015	0.0411557	1.33005	0.411477
151	PC(16:0/16:0)	8.48206	PC	119.26	87.7789	1.1648	0.0060586	0.0165777	1.35864	0.442165
153	PC(16:0/18:0)	9.23324	PC	130.657	104.503	1.01783	0.0391884	0.0544375	1.25027	0.322236
155	PC(16:0/18:2)	8.47382	PC	6064.74	4223.6	1.16441	0.00424054	0.0158636	1.43592	0.521974
156	PC(16:0/18:3)	8.00206	PC	180.717	103.579	1.1258	0.00584496	0.016307	1.74472	0.802995
163	PC(16:0/22:6)	8.02206	PC	1239.28	1037.99	1.21183	0.000328954	0.0154866	1.19393	0.255715
187	PC(18:2/18:3)	7.41147	PC	11.7316	6.79726	1.03977	0.0268635	0.0396785	1.72593	0.787373
194	PE(16:0/18:2)	8.30029	PE	257.647	140.734	1.04431	0.0135174	0.0235322	1.83073	0.872422
198	PE(16:0/20:3)	8.13853	PE	7.40794	5.74609	1.13291	0.00660705	0.0166307	1.28921	0.366491
199	PE(16:0/20:4)	8.13853	PE	342.211	260.421	1.04561	0.00769999	0.0173905	1.31407	0.394038
213	PE(18:0/22:4)	9.52029	PE	34.5336	25.9379	1.07324	0.00430117	0.0158636	1.33139	0.412938
218	PE(18:1/18:2)	8.37441	PE	127.279	86.542	1.00627	0.047064	0.0641694	1.47072	0.556521
219	PE(18:1/18:3)	7.94441	PE	2.2767	1.49599	1.00715	0.0378636	0.053041	1.52187	0.605841
224	PE(18:1/20:5)	7.69824	PE	0.693266	0.481383	1.11087	0.0124165	0.0225798	1.44016	0.526225
229	PE(18:2/18:2)	7.755	PE	18.4778	10.5819	1.0505	0.0396308	0.0548226	1.74618	0.804203
232	PE(18:2/20:4)	7.60176	PE	16.9101	11.8934	1.00718	0.0491315	0.0667143	1.42181	0.507725
235	PE(O-18:0/20:4)	8.54088	PE	8.25095	5.71023	1.02324	0.0251678	0.0374695	1.44494	0.531011
236	PE(O-18:0/22:4)	10.1747	PE	2.96016	1.87224	1.13672	0.00631649	0.0165777	1.58108	0.660913
237	PE(P-16:0/18:1)	9.44941	PE	4.96527	3.3764	1.00591	0.0337128	0.0479343	1.47058	0.556387
238	PE(P-16:0/18:2)	8.80676	PE	2.64954	1.16325	1.08356	0.012165	0.0225798	2.27772	1.18759
239	PE(P-16:0/20:1)	10.2374	PE	1.6867	0.690975	1.11346	0.00284223	0.0154866	2.44104	1.28749
241	PE(P-16:0/20:4)	8.59853	PE	32.9561	22.3944	1.06311	0.00512845	0.0158636	1.47162	0.557407
246	PE(P-18:0/18:1)	10.2794	PE	4.91052	2.43964	1.11528	0.0369195	0.0519377	2.0128	1.00921
247	PE(P-18:0/18:2)	9.62735	PE	4.42928	1.89258	1.14564	0.0201547	0.0310503	2.34034	1.22672
248	PE(P-18:0/20:4)	9.42147	PE	19.7677	12.3615	1.10884	0.00108395	0.0154866	1.59913	0.677287
249	PE(P-18:0/22:4)	10.0103	PE	14.5057	9.409	1.04032	0.00641476	0.0166307	1.54168	0.624505
251	PE(P-18:1/18:1)	9.48588	PE	2.02973	0.99079	1.09522	0.0143879	0.0243094	2.0486	1.03463
255	SM(16:0)	8.01265	SM	196.054	136.297	1.02733	0.0054283	0.0158636	1.43842	0.524489
258	SM(20:0)	9.87441	SM	92.4851	66.2437	1.05236	0.0180338	0.0284316	1.39613	0.481437
262	SM(24:1)	10.7615	SM	226.007	157.642	1.0096	0.0131714	0.0233844	1.43367	0.519708
263	TAG(40:0)_FA14:0	12.4065	TAG	16.4773	24.5461	1.0992	0.00562361	0.0159603	0.67128	-0.575012
264	TAG(40:0)_FA16:0	12.4303	TAG	12.0086	20.6021	1.17321	0.00427681	0.0158636	0.582882	-0.778725
266	TAG(42:0)_FA16:0	13.0162	TAG	6.59397	12.0692	1.03526	0.01361	0.0235322	0.546349	-0.872106
267	TAG(42:1)_FA14:0	12.46	TAG	1.58826	3.65969	1.03199	0.0208878	0.0318108	0.433987	-1.20428
268	TAG(42:1)_FA16:0	12.515	TAG	10.2744	29.9436	1.08584	0.0102842	0.0203087	0.343125	-1.54319
269	TAG(42:1)_FA16:1	12.48	TAG	2.46752	6.33958	1.03909	0.0167502	0.0270611	0.389225	-1.36133
270	TAG(42:1)_FA18:1	12.5174	TAG	7.27073	19.827	1.10333	0.00532904	0.0158636	0.366708	-1.4473
271	TAG(42:2)_FA18:2	11.9868	TAG	4.6369	11.2129	1.05294	0.0244809	0.0366111	0.413531	-1.27393
273	TAG(44:0)_FA16:0	13.5162	TAG	7.34096	16.2894	1.08064	0.0111314	0.0214111	0.450659	-1.14989
274	TAG(44:1)_FA14:0	13.0365	TAG	3.95217	13.5195	1.09225	0.0178522	0.0283585	0.292331	-1.77433
275	TAG(44:1)_FA16:0	13.0521	TAG	11.1806	43.0173	1.11979	0.0103073	0.0203087	0.25991	-1.94391
276	TAG(44:1)_FA16:1	13.0279	TAG	5.08531	14.9813	1.10255	0.013441	0.0235322	0.339443	-1.55876
277	TAG(44:1)_FA18:1	13.055	TAG	6.03091	19.7811	1.10474	0.0124461	0.0225798	0.304882	-1.71368
278	TAG(44:2)_FA14:0	12.535	TAG	1.64583	4.58184	1.10375	0.0111147	0.0214111	0.359206	-1.47711
279	TAG(44:2)_FA16:0	12.5694	TAG	10.1419	26.6262	1.09867	0.0159417	0.0262663	0.3809	-1.39252
280	TAG(44:2)_FA16:1	12.5429	TAG	6.37283	19.8199	1.06449	0.0160815	0.0263157	0.321538	-1.63694
281	TAG(44:2)_FA18:1	12.5494	TAG	5.67801	15.0942	1.01791	0.0123174	0.0225798	0.376172	-1.41054
282	TAG(44:2)_FA18:2	12.5541	TAG	4.90252	13.8616	1.11582	0.0124174	0.0225798	0.353676	-1.4995
283	TAG(44:3)_FA18:2	12.0259	TAG	4.18004	11.5678	1.0506	0.017189	0.0275024	0.361351	-1.46853
286	TAG(45:1)_FA16:0	13.2982	TAG	2.35042	6.60576	1.15209	0.00552559	0.0158831	0.355814	-1.49081
287	TAG(46:0)_FA14:0	13.9709	TAG	12.2432	35.4613	1.13186	0.0130658	0.0232592	0.345256	-1.53426
288	TAG(46:0)_FA16:0	13.9688	TAG	27.6973	85.3921	1.14679	0.00979872	0.0197404	0.324355	-1.62436
289	TAG(46:0)_FA18:0	13.5285	TAG	0.395315	1.50455	1.15803	0.00657158	0.0166307	0.262747	-1.92825
290	TAG(46:1)_FA14:0	13.5285	TAG	23.593	124.493	1.13013	0.0109854	0.0213285	0.189513	-2.39963
291	TAG(46:1)_FA16:0	13.5321	TAG	37.4787	171.547	1.13522	0.0122243	0.0225798	0.218475	-2.19446
292	TAG(46:1)_FA16:1	13.53	TAG	20.0691	92.3124	1.15621	0.00686689	0.0167103	0.217405	-2.20155
293	TAG(46:1)_FA18:1	13.5332	TAG	11.7131	52.7633	1.18468	0.0135534	0.0235322	0.221994	-2.17141
294	TAG(46:2)_FA14:0	13.0868	TAG	8.08977	48.1867	1.15744	0.00696706	0.0167103	0.167884	-2.57446
295	TAG(46:2)_FA16:0	13.1071	TAG	18.6044	70.483	1.17975	0.0180695	0.0284316	0.263956	-1.92163
296	TAG(46:2)_FA16:1	13.0794	TAG	19.0267	94.9758	1.11071	0.0103492	0.020331	0.200332	-2.31954
297	TAG(46:2)_FA18:1	13.0794	TAG	8.75536	31.1141	1.12464	0.0132156	0.0234004	0.281395	-1.82933
298	TAG(46:2)_FA18:2	13.1076	TAG	9.8457	36.1891	1.16324	0.0288085	0.0417353	0.272063	-1.87799
299	TAG(46:3)_FA14:0	12.6141	TAG	1.98774	8.7179	1.15493	0.0094298	0.0194715	0.228007	-2.13285
300	TAG(46:3)_FA16:0	12.7268	TAG	12.2153	38.11	1.14407	0.0332169	0.0473306	0.320527	-1.64148
301	TAG(46:3)_FA16:1	12.5903	TAG	14.5714	60.8487	1.10257	0.0160906	0.0263157	0.239469	-2.06209
302	TAG(46:3)_FA18:1	12.6153	TAG	6.30834	20.1069	1.04688	0.027385	0.0402293	0.313741	-1.67235
303	TAG(46:3)_FA18:2	12.6124	TAG	13.5587	41.4631	1.097	0.0191485	0.0297765	0.327006	-1.61261
304	TAG(46:3)_FA18:3	12.7509	TAG	1.04033	3.17698	1.1263	0.0149277	0.0249936	0.32746	-1.61061
308	TAG(47:1)_FA14:0	13.7685	TAG	2.09097	7.39519	1.09807	0.0262526	0.0389101	0.282747	-1.82242
309	TAG(47:1)_FA16:0	13.7671	TAG	5.97994	18.3569	1.06739	0.020479	0.0313346	0.325759	-1.61812
311	TAG(47:1)_FA18:1	13.7697	TAG	2.1904	6.55904	1.11087	0.0111709	0.0214111	0.333952	-1.58229
312	TAG(47:2)_FA14:0	13.3494	TAG	1.21589	4.16623	1.04213	0.0171876	0.0275024	0.291843	-1.77673
313	TAG(47:2)_FA16:1	13.3468	TAG	5.25774	17.0328	1.0422	0.0268905	0.0396785	0.308683	-1.6958
314	TAG(47:2)_FA18:2	13.3541	TAG	1.34386	3.95938	1.1609	0.0201359	0.0310503	0.339412	-1.55889
315	TAG(48:0)_FA14:0	13.9776	TAG	11.1094	48.1999	1.11633	0.00948386	0.0194715	0.230486	-2.11725
316	TAG(48:0)_FA16:0	14.3794	TAG	2.33991	6.68803	1.23978	0.00223804	0.0154866	0.349865	-1.51513
317	TAG(48:0)_FA18:0	14.3903	TAG	2.29023	4.44888	1.22603	0.00160194	0.0154866	0.514787	-0.957951
318	TAG(48:1)_FA14:0	13.9797	TAG	115.873	520.064	1.11746	0.00804156	0.0179542	0.222806	-2.16614
319	TAG(48:1)_FA16:0	13.9818	TAG	337.991	1301.32	1.10131	0.004092	0.0158636	0.259729	-1.94492
320	TAG(48:1)_FA16:1	13.9841	TAG	106.104	401.701	1.09362	0.00520973	0.0158636	0.264136	-1.92064
321	TAG(48:1)_FA18:0	13.5638	TAG	2.06903	8.42908	1.0782	0.0108036	0.021037	0.245463	-2.02642
322	TAG(48:1)_FA18:1	13.9797	TAG	97.9395	398.132	1.12921	0.00740528	0.017064	0.245998	-2.02328
323	TAG(48:2)_FA14:0	13.5809	TAG	122.593	578.759	1.13841	0.0104291	0.0204275	0.21182	-2.23909
324	TAG(48:2)_FA16:0	13.5776	TAG	216.835	930.378	1.09237	0.00891997	0.0190228	0.233062	-2.10122
325	TAG(48:2)_FA16:1	13.5535	TAG	274.416	1260.9	1.05073	0.00777506	0.0175005	0.217635	-2.20002
326	TAG(48:2)_FA18:1	13.5576	TAG	74.0077	326.209	1.10131	0.0095598	0.0194715	0.226872	-2.14005
327	TAG(48:2)_FA18:2	13.5938	TAG	64.2878	257.202	1.17012	0.0162539	0.0265174	0.24995	-2.00029
328	TAG(48:3)_FA14:0	13.1329	TAG	50.2431	299.593	1.12013	0.0136863	0.0235434	0.167705	-2.57601
329	TAG(48:3)_FA16:0	13.1721	TAG	40.4668	179.1	1.14052	0.0149435	0.0249936	0.225945	-2.14596
330	TAG(48:3)_FA16:1	13.1262	TAG	148.201	925.556	1.07604	0.0195058	0.0302613	0.160121	-2.64277
331	TAG(48:3)_FA18:1	13.1341	TAG	21.4635	87.265	1.0899	0.0188565	0.0293914	0.245958	-2.02351
332	TAG(48:3)_FA18:2	13.1371	TAG	55.1461	279.118	1.11953	0.0204807	0.0313346	0.197573	-2.33955
333	TAG(48:3)_FA18:3	13.2921	TAG	4.89173	22.4464	1.18805	0.00706106	0.0168029	0.217929	-2.19807
334	TAG(48:4)_FA14:0	12.7288	TAG	2.53241	10.3396	1.16831	0.00361647	0.0158636	0.244922	-2.0296
335	TAG(48:4)_FA16:0	12.9394	TAG	8.49511	25.8512	1.20388	0.00605346	0.0165777	0.328615	-1.60553
336	TAG(48:4)_FA16:1	12.6835	TAG	12.2685	46.7392	1.07938	0.0123483	0.0225798	0.26249	-1.92967
337	TAG(48:4)_FA18:2	12.6665	TAG	13.1076	33.3203	1.0721	0.00805777	0.0179542	0.393382	-1.346
338	TAG(48:4)_FA18:3	12.7915	TAG	4.6889	15.1372	1.11507	0.00624002	0.0165777	0.309761	-1.69077
340	TAG(49:0)_FA16:0	14.5821	TAG	6.84882	21.7322	1.1603	0.00953708	0.0194715	0.315147	-1.66591
341	TAG(49:0)_FA17:0	14.5832	TAG	3.20608	10.5662	1.20408	0.00522653	0.0158636	0.303427	-1.72058
342	TAG(49:0)_FA18:0	14.5832	TAG	0.965703	2.69185	1.05068	0.0238059	0.0357627	0.35875	-1.47895
343	TAG(49:1)_FA14:0	14.1929	TAG	1.00896	4.48268	1.13951	0.00486336	0.0158636	0.225081	-2.15148
344	TAG(49:1)_FA16:0	14.1929	TAG	35.3481	182.967	1.1411	0.00436169	0.0158636	0.193194	-2.37188
345	TAG(49:1)_FA16:1	14.2015	TAG	2.90406	9.84291	1.10474	0.0136444	0.0235322	0.295041	-1.76101
346	TAG(49:1)_FA17:0	14.1929	TAG	2.65701	13.3142	1.18796	0.00713146	0.0168029	0.199563	-2.32508
347	TAG(49:1)_FA18:1	14.1915	TAG	14.7061	63.1456	1.15981	0.00616826	0.0165777	0.232893	-2.10226
348	TAG(49:2)_FA14:0	13.7894	TAG	2.25716	11.5265	1.11701	0.00866533	0.0186207	0.195824	-2.35237
349	TAG(49:2)_FA16:0	13.8097	TAG	18.1951	102.364	1.1458	0.00613593	0.0165777	0.177749	-2.49208
350	TAG(49:2)_FA16:1	13.7965	TAG	17.9228	97.3537	1.12705	0.00441863	0.0158636	0.1841	-2.44144
351	TAG(49:2)_FA17:0	13.8124	TAG	0.795132	3.97192	1.17173	0.0138418	0.0236881	0.200189	-2.32057
352	TAG(49:2)_FA18:1	13.7853	TAG	9.87678	48.8599	1.1291	0.00475851	0.0158636	0.202145	-2.30654
353	TAG(49:2)_FA18:2	13.8247	TAG	6.65138	30.1855	1.18977	0.0155725	0.0258452	0.22035	-2.18213
354	TAG(49:3)_FA16:0	13.4103	TAG	5.14525	25.5272	1.1591	0.0241778	0.0362395	0.201559	-2.31073
355	TAG(49:3)_FA16:1	13.3821	TAG	17.9993	98.8081	1.09683	0.0133709	0.0235322	0.182164	-2.45669
356	TAG(49:3)_FA18:2	13.3868	TAG	8.55307	42.4645	1.13113	0.0116855	0.0222326	0.201417	-2.31174
357	TAG(50:0)_FA16:0	14.3879	TAG	4.51219	17.4645	1.1468	0.00203637	0.0154866	0.258363	-1.95253
358	TAG(50:0)_FA18:0	14.7774	TAG	53.5895	163.853	1.23763	0.00541704	0.0158636	0.327059	-1.61238
359	TAG(50:1)_FA14:0	13.9906	TAG	12.7549	48.8118	1.09052	0.00252815	0.0154866	0.261308	-1.93618
360	TAG(50:1)_FA16:0	14.3844	TAG	1366.21	3912.64	1.13659	0.00222482	0.0154866	0.349178	-1.51796
361	TAG(50:1)_FA16:1	13.9929	TAG	114.842	436.307	1.03681	0.00415629	0.0158636	0.263213	-1.9257
362	TAG(50:1)_FA18:0	13.9915	TAG	30.1291	113.657	1.05097	0.00343622	0.0158636	0.265089	-1.91545
363	TAG(50:1)_FA18:1	14.3835	TAG	613.484	1871.95	1.11784	0.00273097	0.0154866	0.327724	-1.60945
364	TAG(50:1)_FA20:1	14.3691	TAG	0.85274	3.35836	1.124	0.00305425	0.0154866	0.253916	-1.97758
365	TAG(50:2)_FA14:0	13.99	TAG	124.864	491.471	1.08311	0.00184176	0.0154866	0.254062	-1.97675
366	TAG(50:2)_FA16:0	14.0132	TAG	1483.07	4087.72	1.08975	0.00189237	0.0154866	0.36281	-1.46272
367	TAG(50:2)_FA16:1	13.9965	TAG	971.93	3159.75	1.03573	0.00201248	0.0154866	0.307597	-1.70089
368	TAG(50:2)_FA18:0	14.02	TAG	5.28702	18.4896	1.12356	0.00181487	0.0154866	0.285946	-1.80619
369	TAG(50:2)_FA18:1	13.9909	TAG	881.378	2825.29	1.04813	0.00181052	0.0154866	0.31196	-1.68057
370	TAG(50:2)_FA18:2	14.0338	TAG	354.742	1009.74	1.18517	0.0017666	0.0154866	0.351321	-1.50914
371	TAG(50:3)_FA14:0	13.6115	TAG	258.592	965.683	1.0865	0.00969193	0.0196202	0.267781	-1.90087
372	TAG(50:3)_FA16:0	13.6147	TAG	1628.61	5623.99	1.05954	0.00953389	0.0194715	0.289583	-1.78795
373	TAG(50:3)_FA16:1	13.6121	TAG	2224.61	7765.04	1.02569	0.00711904	0.0168029	0.286491	-1.80344
374	TAG(50:3)_FA18:1	13.6021	TAG	651.808	2646.99	1.05469	0.00833865	0.018319	0.246245	-2.02184
375	TAG(50:3)_FA18:2	13.6144	TAG	1148.2	4043.09	1.04251	0.00687419	0.0167103	0.283991	-1.81608
376	TAG(50:3)_FA18:3	13.7729	TAG	50.7859	166.908	1.14416	0.00652462	0.0166307	0.304275	-1.71655
377	TAG(50:3)_FA20:3	13.6982	TAG	2.06072	8.95625	1.03341	0.00653793	0.0166307	0.230087	-2.11975
378	TAG(50:4)_FA14:0	13.2032	TAG	38.5149	130.088	1.10155	0.00748124	0.017064	0.296068	-1.756
379	TAG(50:4)_FA16:0	13.2721	TAG	54.8139	178.487	1.04982	0.00843477	0.0183629	0.307102	-1.70321
380	TAG(50:4)_FA16:1	13.1838	TAG	309.661	1464.48	1.05751	0.00545271	0.0158636	0.211449	-2.24162
381	TAG(50:4)_FA18:1	13.2112	TAG	24.6175	87.3961	1.07864	0.00984253	0.0197445	0.281677	-1.82788
382	TAG(50:4)_FA18:2	13.1915	TAG	142.845	564.688	1.09217	0.005303	0.0158636	0.252963	-1.983
383	TAG(50:4)_FA18:3	13.3124	TAG	48.6734	167.43	1.11693	0.00201934	0.0154866	0.290708	-1.78236
384	TAG(50:4)_FA20:4	13.465	TAG	8.71623	30.2225	1.22959	0.00284368	0.0154866	0.288402	-1.79385
385	TAG(50:5)_FA14:0	12.8568	TAG	4.12466	13.0947	1.13751	0.00307867	0.0154866	0.314988	-1.66663
386	TAG(50:5)_FA16:0	13.0456	TAG	13.5796	49.8109	1.16172	0.00697452	0.0167103	0.272623	-1.87502
387	TAG(50:5)_FA16:1	12.7962	TAG	13.2303	59.8378	1.08082	0.00471911	0.0158636	0.221103	-2.17721
388	TAG(50:5)_FA18:1	12.9976	TAG	4.36268	15.7531	1.11586	0.00981076	0.0197404	0.276941	-1.85235
389	TAG(50:5)_FA18:2	12.7747	TAG	9.23943	28.3282	1.09166	0.00937953	0.0194625	0.326156	-1.61637
390	TAG(50:5)_FA18:3	12.8571	TAG	12.1734	47.2915	1.15361	0.00280447	0.0154866	0.257412	-1.95785
391	TAG(50:5)_FA20:4	12.9888	TAG	10.3082	27.9913	1.14043	0.00399068	0.0158636	0.368265	-1.44118
392	TAG(50:6)_FA20:4	12.495	TAG	4.29257	7.97118	1.05998	0.012322	0.0225798	0.538511	-0.892952
393	TAG(51:0)_FA16:0	14.5862	TAG	3.87485	21.947	1.17125	0.00656145	0.0166307	0.176555	-2.50181
394	TAG(51:0)_FA17:0	14.5906	TAG	3.13598	17.2169	1.1616	0.00924409	0.0194243	0.182145	-2.45684
395	TAG(51:0)_FA18:0	14.5897	TAG	1.12383	5.44571	1.19871	0.00434526	0.0158636	0.20637	-2.2767
396	TAG(51:1)_FA16:0	14.5885	TAG	32.545	185.095	1.17818	0.00742055	0.017064	0.175829	-2.50776
397	TAG(51:1)_FA17:0	14.5909	TAG	27.1692	152.256	1.18042	0.00922953	0.0194243	0.178444	-2.48646
398	TAG(51:1)_FA18:0	14.21	TAG	4.33686	18.3348	1.09771	0.00411738	0.0158636	0.236537	-2.07986
399	TAG(51:1)_FA18:1	14.2021	TAG	12.3932	61.1577	1.10184	0.00385251	0.0158636	0.202644	-2.30298
400	TAG(51:2)_FA16:0	14.2065	TAG	122.472	604.092	1.11989	0.00446409	0.0158636	0.202737	-2.30232
401	TAG(51:2)_FA16:1	14.2138	TAG	12.0848	60.4033	1.10272	0.00689459	0.0167103	0.200069	-2.32143
402	TAG(51:2)_FA17:0	14.2447	TAG	17.4834	85.1874	1.15214	0.0119604	0.0225617	0.205235	-2.28465
403	TAG(51:2)_FA18:1	14.2047	TAG	139.131	689.355	1.10667	0.00475317	0.0158636	0.201828	-2.3088
404	TAG(51:2)_FA18:2	14.2538	TAG	9.26242	38.2657	1.16989	0.00893841	0.0190228	0.242055	-2.04659
405	TAG(51:3)_FA16:1	13.8268	TAG	58.4559	286.994	1.07357	0.00841924	0.0183629	0.203683	-2.2956
406	TAG(51:3)_FA17:0	13.8521	TAG	7.0566	33.0519	1.12719	0.0120718	0.0225798	0.213501	-2.22769
407	TAG(51:3)_FA18:2	13.8376	TAG	92.0673	384.754	1.08737	0.00964527	0.0195855	0.239288	-2.06318
408	TAG(51:4)_FA16:1	13.4326	TAG	16.124	81.7222	1.09874	0.00482937	0.0158636	0.197302	-2.34152
409	TAG(51:4)_FA18:2	13.4418	TAG	22.4233	78.3986	1.08485	0.00500005	0.0158636	0.286017	-1.80583
410	TAG(51:4)_FA18:3	13.5359	TAG	5.08565	16.0704	1.11888	0.00255129	0.0154866	0.316461	-1.6599
411	TAG(52:0)_FA16:0	14.7768	TAG	31.3296	125.611	1.15044	0.00285174	0.0154866	0.249418	-2.00336
412	TAG(52:0)_FA18:0	14.7797	TAG	34.6985	139.783	1.15426	0.00268633	0.0154866	0.248231	-2.01024
413	TAG(52:0)_FA20:0	15.1344	TAG	2.73486	11.9009	1.17496	0.00408818	0.0158636	0.229803	-2.12153
414	TAG(52:1)_FA16:0	14.4006	TAG	346.271	832.788	1.05022	0.00287834	0.0154866	0.415797	-1.26605
415	TAG(52:1)_FA16:1	14.4374	TAG	3.75357	11.8543	1.05861	0.00290568	0.0154866	0.316643	-1.65907
416	TAG(52:1)_FA18:0	14.7797	TAG	272.685	996.632	1.15549	0.00237225	0.0154866	0.273607	-1.86982
417	TAG(52:1)_FA18:1	14.4024	TAG	556.056	1182.99	1.0133	0.00484427	0.0158636	0.470042	-1.08914
418	TAG(52:1)_FA20:0	14.7959	TAG	2.87965	11.6045	1.0693	0.00665976	0.0166307	0.24815	-2.01072
419	TAG(52:1)_FA20:1	14.7594	TAG	16.5547	65.8222	1.12975	0.00384999	0.0158636	0.251506	-1.99134
420	TAG(52:2)_FA14:0	14.3774	TAG	4.70826	16.8888	1.01318	0.00928003	0.0194383	0.27878	-1.8428
421	TAG(52:2)_FA16:0	14.4038	TAG	2868.78	8027.92	1.07582	0.00321241	0.0158636	0.35735	-1.48459
422	TAG(52:2)_FA16:1	14.4424	TAG	51.0519	213.182	1.09315	0.00360799	0.0158636	0.239476	-2.06205
423	TAG(52:2)_FA18:0	14.0462	TAG	99.9238	305.461	1.05894	0.00345251	0.0158636	0.327125	-1.61209
424	TAG(52:2)_FA18:1	14.4018	TAG	3185.73	7648.13	1.0546	0.0035701	0.0158636	0.416537	-1.26348
425	TAG(52:2)_FA18:2	14.0524	TAG	205.661	596.461	1.07815	0.00288141	0.0154866	0.344803	-1.53616
426	TAG(52:2)_FA20:1	14.3803	TAG	14.9553	66.2328	1.06799	0.0033424	0.0158636	0.225798	-2.14689
427	TAG(52:2)_FA20:2	14.4679	TAG	6.45436	27.7253	1.18433	0.00301543	0.0154866	0.232797	-2.10285
428	TAG(52:3)_FA14:0	14.0379	TAG	9.15836	34.0093	1.11646	0.0027912	0.0154866	0.26929	-1.89277
429	TAG(52:3)_FA16:0	14.0521	TAG	4840.6	11339.3	1.09939	0.00564861	0.0159603	0.426885	-1.22808
430	TAG(52:3)_FA16:1	14.0229	TAG	1927.52	6181.08	1.02367	0.00743621	0.017064	0.311842	-1.68111
431	TAG(52:3)_FA18:0	14.0891	TAG	52.2386	192.306	1.14597	0.00571341	0.016075	0.271643	-1.88022
432	TAG(52:3)_FA18:1	14.0447	TAG	5440.61	13580.3	1.07856	0.00526788	0.0158636	0.400626	-1.31967
433	TAG(52:3)_FA18:2	14.0518	TAG	3594.59	8885.6	1.10465	0.0048641	0.0158636	0.404541	-1.30564
434	TAG(52:3)_FA18:3	13.7785	TAG	59.3125	189.763	1.12097	0.00697834	0.0167103	0.312561	-1.67779
435	TAG(52:3)_FA20:0	14.0574	TAG	7.90204	23.9802	1.10484	0.00342674	0.0158636	0.329524	-1.60155
436	TAG(52:3)_FA20:1	14.0329	TAG	13.8486	45.8057	1.10139	0.00506427	0.0158636	0.302334	-1.72578
437	TAG(52:3)_FA20:2	14.0612	TAG	33.6665	117.928	1.11545	0.00476793	0.0158636	0.285483	-1.80852
438	TAG(52:3)_FA20:3	14.1324	TAG	33.5796	148.29	1.20008	0.00243873	0.0154866	0.226445	-2.14276
439	TAG(52:4)_FA14:0	13.7009	TAG	10.726	40.6221	1.12562	0.00100912	0.0154866	0.264043	-1.92115
440	TAG(52:4)_FA16:0	13.6818	TAG	2116.45	4252.21	1.10422	0.0027121	0.0154866	0.49773	-1.00656
442	TAG(52:4)_FA18:1	13.6476	TAG	1653.51	4264.06	1.01595	0.00329018	0.0158636	0.387779	-1.36669
443	TAG(52:4)_FA18:2	13.6709	TAG	2827.19	5795.48	1.07511	0.00262127	0.0154866	0.487827	-1.03556
444	TAG(52:4)_FA18:3	13.7712	TAG	648.364	1655.17	1.10152	0.00247048	0.0154866	0.391721	-1.3521
445	TAG(52:4)_FA20:0	13.6815	TAG	5.92199	14.7812	1.09607	0.00543141	0.0158636	0.400644	-1.31961
446	TAG(52:4)_FA20:2	13.6626	TAG	9.46823	33.1059	1.10136	0.00205387	0.0154866	0.285998	-1.80592
447	TAG(52:4)_FA20:3	13.71	TAG	31.5329	127.365	1.10278	0.000913175	0.0154866	0.24758	-2.01404
448	TAG(52:4)_FA20:4	13.9153	TAG	133.291	354.83	1.21927	0.000827792	0.0154866	0.375647	-1.41255
449	TAG(52:4)_FA22:4	13.785	TAG	1.52198	6.5272	1.24976	0.00274282	0.0154866	0.233175	-2.10051
450	TAG(52:5)_FA14:0	13.2979	TAG	3.79059	16.2983	1.16971	0.00687515	0.0167103	0.232576	-2.10423
451	TAG(52:5)_FA16:0	13.375	TAG	233.08	621.509	1.14244	0.00255037	0.0154866	0.375022	-1.41495
452	TAG(52:5)_FA16:1	13.2559	TAG	392.182	1316.03	1.05252	0.00651617	0.0166307	0.298003	-1.7466
453	TAG(52:5)_FA18:1	13.2859	TAG	103.037	357.785	1.09975	0.0037042	0.0158636	0.287985	-1.79593
454	TAG(52:5)_FA18:2	13.2497	TAG	511.811	1616.34	1.09046	0.00528901	0.0158636	0.316649	-1.65905
455	TAG(52:5)_FA18:3	13.3797	TAG	387.997	1035.29	1.10694	0.00362124	0.0158636	0.374772	-1.41592
456	TAG(52:5)_FA20:3	13.2926	TAG	7.26414	32.3578	1.11594	0.00266535	0.0154866	0.224494	-2.15525
457	TAG(52:5)_FA20:4	13.4797	TAG	172.042	694.535	1.18459	0.000355735	0.0154866	0.247708	-2.01329
458	TAG(52:5)_FA20:5	13.5762	TAG	4.48242	12.9082	1.01219	0.00161724	0.0154866	0.347255	-1.52593
459	TAG(52:5)_FA22:5	13.3918	TAG	5.81329	17.5579	1.19651	0.00065042	0.0154866	0.331092	-1.59469
460	TAG(52:6)_FA14:0	13.0491	TAG	5.52586	17.3223	1.19729	0.00297808	0.0154866	0.319003	-1.64836
461	TAG(52:6)_FA16:1	12.9165	TAG	42.0632	156.016	1.12023	0.00208184	0.0154866	0.269608	-1.89106
462	TAG(52:6)_FA18:1	13.0706	TAG	10.6046	33.7699	1.08586	0.0063134	0.0165777	0.314026	-1.67104
463	TAG(52:6)_FA18:2	12.8835	TAG	36.9715	110.982	1.13	0.00382179	0.0158636	0.333132	-1.58583
464	TAG(52:6)_FA18:3	12.9241	TAG	52.9709	166.315	1.09933	0.00285359	0.0154866	0.318498	-1.65065
465	TAG(52:6)_FA20:4	13.0441	TAG	45.0393	182.055	1.2112	0.000588768	0.0154866	0.247394	-2.01512
466	TAG(52:6)_FA20:5	13.1094	TAG	11.622	42.4101	1.08336	0.00156106	0.0154866	0.274039	-1.86755
467	TAG(52:6)_FA22:6	13.2594	TAG	14.4501	48.7248	1.21749	0.00528753	0.0158636	0.296566	-1.75358
468	TAG(52:7)_FA16:0	13.0785	TAG	1.66219	7.37427	1.16725	0.0128045	0.0229789	0.225405	-2.14941
469	TAG(52:7)_FA22:6	12.8015	TAG	7.78858	19.1918	1.24079	0.00454214	0.0158636	0.405828	-1.30106
470	TAG(53:1)_FA16:0	14.9568	TAG	2.99612	14.4386	1.17624	0.00741778	0.017064	0.207508	-2.26876
471	TAG(53:1)_FA17:0	14.9562	TAG	1.67917	7.6585	1.21515	0.00668735	0.0166307	0.219256	-2.18931
472	TAG(53:1)_FA18:0	14.5988	TAG	2.29406	9.13904	1.14719	0.00422756	0.0158636	0.251018	-1.99414
473	TAG(53:1)_FA18:1	14.5909	TAG	6.54277	26.929	1.13326	0.00522265	0.0158636	0.242964	-2.04119
474	TAG(53:2)_FA16:0	14.5903	TAG	39.5858	224.235	1.13579	0.00865442	0.0186207	0.176537	-2.50195
475	TAG(53:2)_FA17:0	14.5965	TAG	40.1385	224.168	1.1469	0.00745895	0.017064	0.179056	-2.48152
476	TAG(53:2)_FA18:1	14.6	TAG	100.556	545.724	1.14188	0.00797181	0.0178827	0.184262	-2.44017
477	TAG(53:2)_FA18:2	14.6468	TAG	1.73058	10.187	1.23098	0.0121211	0.0225798	0.169881	-2.5574
478	TAG(53:3)_FA16:0	14.2653	TAG	78.2736	351.071	1.14374	0.027883	0.0407805	0.222957	-2.16516
479	TAG(53:3)_FA17:0	14.2671	TAG	45.8516	207.551	1.16742	0.0141239	0.0241086	0.220917	-2.17842
480	TAG(53:3)_FA18:2	14.2641	TAG	50.7165	216.67	1.13806	0.0125958	0.0227892	0.234073	-2.09497
481	TAG(53:4)_FA16:0	13.9153	TAG	13.5479	41.2037	1.17566	0.00341667	0.0158636	0.328804	-1.6047
482	TAG(53:4)_FA17:0	13.8965	TAG	7.76481	19.2456	1.07652	0.009121	0.0193493	0.40346	-1.3095
483	TAG(53:4)_FA18:2	13.8785	TAG	54.7815	152.258	1.11056	0.00486264	0.0158636	0.359793	-1.47476
484	TAG(53:4)_FA18:3	13.9279	TAG	3.92788	8.7198	1.14436	0.0151232	0.0252307	0.450455	-1.15055
486	TAG(53:5)_FA20:4	13.7106	TAG	5.35057	16.4198	1.1415	0.00185872	0.0154866	0.32586	-1.61768
487	TAG(53:6)_FA20:4	13.3	TAG	2.7116	9.02641	1.18589	0.00385672	0.0158636	0.300408	-1.73501
488	TAG(54:0)_FA16:0	15.1274	TAG	4.21573	20.2673	1.11771	0.0051924	0.0158636	0.208007	-2.2653
489	TAG(54:0)_FA18:0	15.4541	TAG	6.09191	8.56507	1.05972	0.00653179	0.0166307	0.71125	-0.491571
490	TAG(54:1)_FA16:0	15.1326	TAG	37.3564	182.882	1.11876	0.00527809	0.0158636	0.204265	-2.29149
491	TAG(54:1)_FA18:0	15.1247	TAG	20.0434	72.6571	1.19379	0.00575329	0.0161189	0.275863	-1.85797
492	TAG(54:1)_FA18:1	15.1356	TAG	26.2539	117.376	1.14019	0.00439902	0.0158636	0.223673	-2.16054
493	TAG(54:1)_FA20:0	15.1335	TAG	41.4716	199.171	1.10391	0.00498888	0.0158636	0.208221	-2.26381
494	TAG(54:1)_FA20:1	14.7626	TAG	37.1521	145.978	1.0726	0.00549905	0.0158755	0.254506	-1.97423
495	TAG(54:2)_FA16:0	14.7629	TAG	500.721	2508.81	1.08281	0.00630943	0.0165777	0.199585	-2.32492
496	TAG(54:2)_FA18:0	14.7862	TAG	326.27	1320.71	1.09385	0.0065773	0.0166307	0.247042	-2.01717
497	TAG(54:2)_FA18:1	14.7797	TAG	749.442	3189.2	1.08983	0.004637	0.0158636	0.234994	-2.08931
498	TAG(54:2)_FA18:2	14.8371	TAG	18.3097	114.235	1.18918	0.00699618	0.0167103	0.160281	-2.64132
499	TAG(54:2)_FA20:0	14.8368	TAG	26.8385	160.259	1.14589	0.00419786	0.0158636	0.167469	-2.57803
500	TAG(54:2)_FA20:1	14.7606	TAG	564.801	2705.02	1.08375	0.00372589	0.0158636	0.208797	-2.25982
501	TAG(54:2)_FA20:2	14.4656	TAG	15.3404	73.0066	1.12458	0.00432826	0.0158636	0.210124	-2.25069
502	TAG(54:3)_FA16:0	14.4521	TAG	435.008	1943.89	1.13226	0.00608036	0.0165777	0.223782	-2.15983
503	TAG(54:3)_FA16:1	14.4365	TAG	110.143	403.808	1.05395	0.0118311	0.0223813	0.27276	-1.8743
504	TAG(54:3)_FA18:0	14.4629	TAG	317.574	1125.72	1.1355	0.00563813	0.0159603	0.282106	-1.82569
505	TAG(54:3)_FA18:1	14.4191	TAG	4652.03	12082.6	1.01701	0.00887918	0.0190186	0.385019	-1.377
506	TAG(54:3)_FA18:2	14.4606	TAG	315.379	1173.71	1.13273	0.00415969	0.0158636	0.268701	-1.89593
507	TAG(54:3)_FA18:3	14.1676	TAG	2.41605	9.74694	1.2107	0.0137429	0.0235796	0.247878	-2.0123
508	TAG(54:3)_FA20:1	14.4421	TAG	257.339	1003.37	1.09424	0.00720437	0.0169035	0.256474	-1.96312
509	TAG(54:3)_FA20:2	14.4674	TAG	267.18	1281.93	1.1304	0.00444862	0.0158636	0.208419	-2.26244
510	TAG(54:3)_FA20:3	14.2588	TAG	26.4848	119.053	1.15877	0.00149452	0.0154866	0.222463	-2.16836
511	TAG(54:4)_FA16:0	14.1368	TAG	555.574	1942.1	1.1296	0.002035	0.0154866	0.286069	-1.80557
512	TAG(54:4)_FA16:1	14.0894	TAG	96.6171	317.791	1.04881	0.0121807	0.0225798	0.304027	-1.71773
513	TAG(54:4)_FA18:0	14.1194	TAG	70.7531	167.698	1.15959	0.0142873	0.0243022	0.421909	-1.245
516	TAG(54:4)_FA18:3	14.1756	TAG	31.5386	82.2132	1.14066	0.00447586	0.0158636	0.383619	-1.38225
517	TAG(54:4)_FA20:1	14.0853	TAG	41.6513	136.828	1.04249	0.00541756	0.0158636	0.304407	-1.71593
518	TAG(54:4)_FA20:2	14.1241	TAG	152.395	532.742	1.1248	0.00529377	0.0158636	0.286058	-1.80562
519	TAG(54:4)_FA20:3	14.1403	TAG	408.089	1414.11	1.06774	0.00403371	0.0158636	0.288583	-1.79294
520	TAG(54:4)_FA20:4	13.9215	TAG	142.641	428.204	1.20864	0.000665941	0.0154866	0.333115	-1.58591
521	TAG(54:4)_FA22:4	14.2121	TAG	16.411	66.202	1.27231	0.00412542	0.0158636	0.247892	-2.01221
522	TAG(54:5)_FA16:0	13.7724	TAG	97.0277	324.057	1.12249	0.00247307	0.0154866	0.299415	-1.73978
523	TAG(54:5)_FA16:1	13.7529	TAG	46.6982	172.8	1.07923	0.00159618	0.0154866	0.270245	-1.88766
526	TAG(54:5)_FA18:3	13.7791	TAG	94.4613	216.259	1.04198	0.00455946	0.0158636	0.436796	-1.19497
527	TAG(54:5)_FA20:2	13.7597	TAG	13.3914	45.6875	1.11085	0.00271757	0.0154866	0.29311	-1.77049
528	TAG(54:5)_FA20:3	13.7712	TAG	94.2983	330.488	1.10826	0.00261777	0.0154866	0.28533	-1.80929
529	TAG(54:5)_FA20:4	13.9224	TAG	670.602	1661.42	1.16425	0.000491521	0.0154866	0.403633	-1.30888
530	TAG(54:5)_FA20:5	13.5791	TAG	4.17389	11.0822	1.12842	0.00196259	0.0154866	0.376628	-1.40879
531	TAG(54:5)_FA22:4	13.8109	TAG	8.95541	45.0566	1.20206	0.000348855	0.0154866	0.198759	-2.33091
532	TAG(54:5)_FA22:5	13.8976	TAG	9.76983	27.5703	1.15874	0.00181201	0.0154866	0.354361	-1.49671
533	TAG(54:6)_FA16:0	13.5382	TAG	129.936	343.593	1.21684	0.00226926	0.0154866	0.378169	-1.4029
534	TAG(54:6)_FA16:1	13.5141	TAG	51.0403	192.758	1.13443	0.000859229	0.0154866	0.26479	-1.91708
535	TAG(54:6)_FA18:1	13.4153	TAG	66.4679	173.532	1.11203	0.00326517	0.0158636	0.38303	-1.38447
536	TAG(54:6)_FA18:2	13.3041	TAG	115.725	253.056	1.01118	0.0166004	0.0268846	0.457308	-1.12876
537	TAG(54:6)_FA18:3	13.3944	TAG	58.146	131.173	1.06987	0.00460245	0.0158636	0.443278	-1.17372
538	TAG(54:6)_FA20:3	13.3491	TAG	11.5371	46.1832	1.06727	0.00304498	0.0154866	0.249811	-2.00109
539	TAG(54:6)_FA20:4	13.5315	TAG	557.676	1369.83	1.21423	0.000964047	0.0154866	0.407113	-1.2965
540	TAG(54:6)_FA20:5	13.5838	TAG	50.9018	121.954	1.06465	0.00540437	0.0158636	0.417384	-1.26055
541	TAG(54:6)_FA22:5	13.6259	TAG	16.8931	59.1696	1.28221	0.000332452	0.0154866	0.285503	-1.80842
542	TAG(54:6)_FA22:6	13.7371	TAG	56.3765	155.596	1.13232	0.00955274	0.0194715	0.362326	-1.46464
543	TAG(54:7)_FA16:1	13.1026	TAG	25.5586	96.1755	1.18575	0.000645698	0.0154866	0.265749	-1.91186
544	TAG(54:7)_FA18:1	13.1126	TAG	7.40588	23.5221	1.18436	0.00066404	0.0154866	0.314848	-1.66727
545	TAG(54:7)_FA18:2	13.0647	TAG	32.48	88.5544	1.2015	0.00401221	0.0158636	0.36678	-1.44701
546	TAG(54:7)_FA18:3	12.9756	TAG	16.7336	33.886	1.06075	0.0116255	0.022182	0.493822	-1.01794
547	TAG(54:7)_FA20:4	13.0988	TAG	96.1723	342.966	1.21243	0.000959199	0.0154866	0.280414	-1.83437
548	TAG(54:7)_FA20:5	13.1824	TAG	51.5327	141.059	1.11137	0.00149996	0.0154866	0.365329	-1.45273
549	TAG(54:7)_FA22:5	13.2144	TAG	7.36448	24.8299	1.2758	0.00245576	0.0154866	0.296597	-1.75342
550	TAG(54:7)_FA22:6	13.29	TAG	67.4886	261.216	1.16546	0.00101286	0.0154866	0.258363	-1.95253
551	TAG(54:8)_FA20:4	12.6959	TAG	5.45741	14.7821	1.22348	0.00301645	0.0154866	0.369192	-1.43756
552	TAG(54:8)_FA20:5	12.7112	TAG	9.33952	28.6535	1.10683	0.00131525	0.0154866	0.325947	-1.61729
553	TAG(54:8)_FA22:6	12.8365	TAG	16.0285	51.4436	1.17313	0.00217774	0.0154866	0.311575	-1.68235
554	TAG(55:1)_FA16:0	15.2974	TAG	0.676464	2.7127	1.11863	0.0101358	0.0201503	0.249369	-2.00364
555	TAG(55:1)_FA18:1	15.2956	TAG	0.575064	2.15666	1.13921	0.0127982	0.0229789	0.266645	-1.90701
556	TAG(55:2)_FA18:1	14.9459	TAG	7.92523	40.2522	1.12991	0.00815317	0.0180457	0.196889	-2.34454
557	TAG(55:2)_FA18:2	14.99	TAG	0.363075	1.73331	1.22213	0.0197075	0.0305029	0.209469	-2.25519
558	TAG(55:3)_FA18:1	14.5985	TAG	58.3897	231.28	1.06472	0.0182679	0.0286758	0.252464	-1.98585
559	TAG(55:3)_FA18:2	14.6394	TAG	4.3077	19.4515	1.17764	0.0163002	0.0265278	0.221459	-2.17489
560	TAG(55:4)_FA18:1	14.2747	TAG	35.3486	113.907	1.0488	0.0289114	0.0417353	0.31033	-1.68813
561	TAG(55:4)_FA18:2	14.2703	TAG	11.1951	36.0259	1.07228	0.0258453	0.0383921	0.310752	-1.68616
562	TAG(55:5)_FA18:1	13.9659	TAG	4.17443	10.731	1.13884	0.00353635	0.0158636	0.389005	-1.36214
563	TAG(55:5)_FA18:2	13.9265	TAG	2.843	6.12592	1.08768	0.00354946	0.0158636	0.464094	-1.10751
564	TAG(55:5)_FA20:4	14.1347	TAG	3.72442	9.95698	1.21771	0.00116668	0.0154866	0.374051	-1.41869
565	TAG(55:7)_FA22:6	13.5159	TAG	3.25167	10.8708	1.20813	0.0027036	0.0154866	0.299119	-1.74121
566	TAG(56:1)_FA16:0	15.4621	TAG	1.86765	7.04361	1.10419	0.00865652	0.0186207	0.265155	-1.91509
567	TAG(56:1)_FA18:1	15.4624	TAG	1.55448	6.18492	1.14235	0.00686139	0.0167103	0.251335	-1.99232
568	TAG(56:2)_FA16:0	15.1021	TAG	36.5834	191.5	1.08832	0.0111892	0.0214111	0.191036	-2.38809
569	TAG(56:2)_FA18:0	15.1118	TAG	21.6322	107.192	1.11025	0.0127951	0.0229789	0.201808	-2.30895
570	TAG(56:2)_FA20:0	15.1362	TAG	32.3552	139.099	1.09967	0.00932114	0.0194435	0.232605	-2.10405
571	TAG(56:2)_FA20:1	15.1074	TAG	25.9975	125.361	1.09996	0.0148545	0.0249706	0.207381	-2.26964
572	TAG(56:3)_FA16:0	14.8012	TAG	30.6035	166.605	1.14101	0.011725	0.0222441	0.18369	-2.44466
573	TAG(56:3)_FA18:0	14.8165	TAG	33.4684	152.107	1.14378	0.0156083	0.0258452	0.220032	-2.18421
574	TAG(56:3)_FA18:1	14.7685	TAG	844.885	2748.53	1.00984	0.0245861	0.0366858	0.307395	-1.70183
575	TAG(56:3)_FA18:2	14.8276	TAG	34.848	165.117	1.13176	0.0120776	0.0225798	0.211051	-2.24434
576	TAG(56:3)_FA20:0	14.8379	TAG	28.8238	132.006	1.13844	0.0169066	0.0271816	0.218352	-2.19527
577	TAG(56:3)_FA20:1	14.7671	TAG	515.926	1754.02	1.02339	0.0187959	0.0293658	0.29414	-1.76543
578	TAG(56:3)_FA20:2	14.8238	TAG	15.9286	75.426	1.17137	0.0172414	0.02752	0.211182	-2.24344
579	TAG(56:4)_FA16:0	14.5476	TAG	44.6642	185.375	1.16662	0.00329868	0.0158636	0.24094	-2.05326
580	TAG(56:4)_FA18:0	14.5329	TAG	35.6996	129.865	1.17311	0.00433199	0.0158636	0.274898	-1.86303
581	TAG(56:4)_FA18:1	14.4538	TAG	391.429	1094.42	1.05381	0.017916	0.0283645	0.357659	-1.48334
582	TAG(56:4)_FA18:2	14.4538	TAG	126.212	348.995	1.0312	0.0274734	0.0402701	0.361644	-1.46736
583	TAG(56:4)_FA20:1	14.4526	TAG	160.387	459.568	1.04165	0.0177317	0.0282346	0.348994	-1.51872
584	TAG(56:4)_FA20:2	14.4715	TAG	135.986	375.239	1.02822	0.0128896	0.0230073	0.362397	-1.46436
585	TAG(56:4)_FA20:3	14.5324	TAG	34.653	126.602	1.16436	0.00441301	0.0158636	0.273715	-1.86925
586	TAG(56:4)_FA20:4	14.3353	TAG	15.1458	33.9011	1.11959	0.0069792	0.0167103	0.446763	-1.16242
587	TAG(56:4)_FA22:4	14.2206	TAG	20.3302	75.5397	1.1967	0.00174311	0.0154866	0.269133	-1.89361
588	TAG(56:5)_FA16:0	14.2191	TAG	79.8972	308.858	1.20724	0.000762599	0.0154866	0.258686	-1.95073
589	TAG(56:5)_FA18:0	14.3371	TAG	18.5249	36.1742	1.03967	0.00934108	0.0194435	0.512103	-0.965494
590	TAG(56:5)_FA18:1	14.1585	TAG	197.113	546.665	1.07332	0.00238234	0.0154866	0.360573	-1.47164
591	TAG(56:5)_FA18:2	14.1171	TAG	34.0726	89.6498	1.05886	0.00432757	0.0158636	0.380063	-1.39569
592	TAG(56:5)_FA20:1	14.1144	TAG	11.5984	29.9185	1.07085	0.00678567	0.0167103	0.387665	-1.36712
593	TAG(56:5)_FA20:2	14.1294	TAG	28.1583	71.6663	1.01527	0.00614424	0.0165777	0.392909	-1.34773
594	TAG(56:5)_FA20:3	14.1553	TAG	103.276	277	1.04309	0.0030748	0.0154866	0.372837	-1.42338
595	TAG(56:5)_FA20:4	13.9385	TAG	22.7528	47.895	1.0573	0.00737133	0.017064	0.475057	-1.07383
596	TAG(56:5)_FA22:4	14.2188	TAG	82.5033	327.804	1.22205	0.000653856	0.0154866	0.251685	-1.99031
597	TAG(56:5)_FA22:5	14.0629	TAG	8.26191	22.6612	1.27065	0.00407759	0.0158636	0.364584	-1.45568
598	TAG(56:6)_FA16:0	13.8865	TAG	115.153	366.428	1.19531	0.00157121	0.0154866	0.314258	-1.66998
600	TAG(56:6)_FA18:1	13.9291	TAG	160.298	414.892	1.13081	0.00204496	0.0154866	0.38636	-1.37198
601	TAG(56:6)_FA18:2	13.8444	TAG	69.7008	213.284	1.20127	0.0019731	0.0154866	0.326799	-1.61353
602	TAG(56:6)_FA18:3	13.8326	TAG	6.45084	17.9914	1.12939	0.00378155	0.0158636	0.358552	-1.47975
603	TAG(56:6)_FA20:2	13.7803	TAG	8.40471	24.9055	1.14455	0.00283043	0.0154866	0.337464	-1.56719
604	TAG(56:6)_FA20:3	13.79	TAG	68.2664	184.952	1.09196	0.00240014	0.0154866	0.369104	-1.4379
605	TAG(56:6)_FA20:4	13.9379	TAG	283.114	641.056	1.10775	0.00119457	0.0154866	0.441637	-1.17907
606	TAG(56:6)_FA22:4	13.8621	TAG	68.9327	231.303	1.22835	0.000658216	0.0154866	0.29802	-1.74652
607	TAG(56:6)_FA22:5	13.7191	TAG	23.5213	60.105	1.25975	0.00098123	0.0154866	0.391337	-1.35352
608	TAG(56:6)_FA22:6	13.7456	TAG	26.3314	78.0608	1.1643	0.00105005	0.0154866	0.337319	-1.56782
609	TAG(56:7)_FA16:0	13.5321	TAG	26.2199	66.393	1.13028	0.00543823	0.0158636	0.394919	-1.34037
610	TAG(56:7)_FA16:1	13.48	TAG	13.1713	49.4059	1.1286	0.00125738	0.0154866	0.266593	-1.90729
611	TAG(56:7)_FA18:1	13.5565	TAG	63.8873	148.37	1.11942	0.00402789	0.0158636	0.430593	-1.2156
612	TAG(56:7)_FA18:2	13.5529	TAG	56.3257	133.462	1.18707	0.00250691	0.0154866	0.422037	-1.24456
613	TAG(56:7)_FA20:3	13.4032	TAG	8.04641	22.7499	1.16792	0.00470634	0.0158636	0.35369	-1.49944
614	TAG(56:7)_FA20:4	13.5585	TAG	219.603	451.376	1.17609	0.00351471	0.0158636	0.486519	-1.03943
615	TAG(56:7)_FA20:5	13.5974	TAG	18.88	41.7375	1.06475	0.00242954	0.0154866	0.45235	-1.14449
616	TAG(56:7)_FA22:4	13.4676	TAG	7.66704	30.7979	1.20054	0.00149891	0.0154866	0.248946	-2.00609
617	TAG(56:7)_FA22:5	13.6844	TAG	127.737	321.5	1.23034	0.00562242	0.0159603	0.397316	-1.33164
618	TAG(56:7)_FA22:6	13.7462	TAG	313.798	837.47	1.12745	0.00512343	0.0158636	0.374697	-1.4162
619	TAG(56:8)_FA16:0	13.3559	TAG	38.1226	97.6153	1.18322	0.00291559	0.0154866	0.390539	-1.35646
620	TAG(56:8)_FA16:1	13.3194	TAG	10.2448	33.4705	1.18523	0.000536287	0.0154866	0.306085	-1.70799
621	TAG(56:8)_FA18:1	13.3115	TAG	12.237	37.3993	1.14756	0.00103908	0.0154866	0.3272	-1.61176
622	TAG(56:8)_FA18:2	13.1547	TAG	19.0677	43.91	1.23685	0.00449856	0.0158636	0.434246	-1.20342
623	TAG(56:8)_FA20:4	13.1562	TAG	48.6445	103.013	1.20347	0.00624721	0.0165777	0.472215	-1.08248
624	TAG(56:8)_FA20:5	13.2	TAG	14.354	31.7219	1.08187	0.0046273	0.0158636	0.452494	-1.14403
625	TAG(56:8)_FA22:5	13.2656	TAG	20.2566	63.5424	1.24547	0.0066451	0.0166307	0.318789	-1.64933
626	TAG(56:8)_FA22:6	13.3479	TAG	188.828	463.429	1.15874	0.00205017	0.0154866	0.407458	-1.29528
627	TAG(56:9)_FA18:3	13.0494	TAG	2.73828	7.6721	1.18832	0.00998713	0.0199743	0.356914	-1.48635
628	TAG(56:9)_FA20:4	12.8047	TAG	6.03172	11.6376	1.13179	0.0168009	0.0270772	0.518295	-0.948154
629	TAG(56:9)_FA20:5	12.7735	TAG	3.93192	7.73237	1.04638	0.0136235	0.0235322	0.508502	-0.975675
630	TAG(56:9)_FA22:6	12.9018	TAG	32.5099	92.1817	1.15786	0.00300041	0.0154866	0.352671	-1.5036
631	TAG(57:2)_FA18:1	15.2738	TAG	1.10745	4.76269	1.08843	0.010294	0.0203087	0.232527	-2.10453
632	TAG(58:10)_FA18:2	12.9771	TAG	3.36417	5.8652	1.10864	0.028913	0.0417353	0.573581	-0.801932
633	TAG(58:10)_FA20:4	13.0041	TAG	10.4135	22.3394	1.22586	0.00620313	0.0165777	0.466151	-1.10113
634	TAG(58:10)_FA22:6	13.215	TAG	15.1565	44.5757	1.246	0.00713618	0.0168029	0.340018	-1.55632
635	TAG(58:2)_FA18:1	15.4574	TAG	3.62086	15.4701	1.1266	0.00915377	0.019357	0.234055	-2.09508
636	TAG(58:3)_FA18:1	15.1044	TAG	60.0086	190.621	1.02556	0.045652	0.06263	0.314806	-1.66746
637	TAG(58:5)_FA18:1	14.5488	TAG	15.7465	47.2809	1.10722	0.00234458	0.0154866	0.333041	-1.58623
638	TAG(58:6)_FA16:0	14.2906	TAG	10.4693	42.4494	1.25524	0.000912214	0.0154866	0.246631	-2.01957
639	TAG(58:6)_FA18:0	14.2906	TAG	3.1588	8.83224	1.2501	0.00257408	0.0154866	0.357644	-1.4834
640	TAG(58:6)_FA18:1	14.2368	TAG	40.7102	127.294	1.16439	0.00124599	0.0154866	0.319812	-1.6447
641	TAG(58:6)_FA20:4	14.3226	TAG	10.995	29.3641	1.10354	0.002846	0.0154866	0.374438	-1.4172
642	TAG(58:6)_FA22:4	14.2394	TAG	23.3623	80.5872	1.18577	0.000507112	0.0154866	0.289901	-1.78637
643	TAG(58:6)_FA22:5	14.0821	TAG	3.62936	8.79698	1.20436	0.00241075	0.0154866	0.412569	-1.27729
644	TAG(58:7)_FA16:0	13.9759	TAG	8.21642	24.4909	1.26081	0.00278429	0.0154866	0.335489	-1.57566
645	TAG(58:7)_FA18:1	13.8953	TAG	23.1786	63.4127	1.14941	0.00320311	0.0158636	0.36552	-1.45198
646	TAG(58:7)_FA18:2	13.8771	TAG	11.4843	32.226	1.23496	0.00192042	0.0154866	0.356367	-1.48857
647	TAG(58:7)_FA20:4	13.9697	TAG	10.8415	25.3304	1.1982	0.00116481	0.0154866	0.428001	-1.22431
648	TAG(58:7)_FA22:4	13.8809	TAG	14.0277	40.3858	1.19731	0.00125641	0.0154866	0.347343	-1.52557
649	TAG(58:7)_FA22:5	13.7188	TAG	4.50898	10.0623	1.15263	0.0135928	0.0235322	0.448107	-1.15808
650	TAG(58:7)_FA22:6	13.7612	TAG	5.37623	10.9781	1.02318	0.0123043	0.0225798	0.489725	-1.02996
651	TAG(58:8)_FA18:1	13.7497	TAG	18.7063	43.4661	1.11844	0.00220906	0.0154866	0.430365	-1.21637
652	TAG(58:8)_FA18:2	13.5265	TAG	7.66715	16.6772	1.12885	0.00750403	0.017064	0.459739	-1.12111
653	TAG(58:8)_FA20:4	13.4118	TAG	2.19469	6.43991	1.22477	0.00850265	0.0184502	0.340794	-1.55303
654	TAG(58:8)_FA22:5	13.7053	TAG	28.6721	68.389	1.27866	0.00114352	0.0154866	0.41925	-1.25412
655	TAG(58:8)_FA22:6	13.7588	TAG	47.1559	110.337	1.09622	0.00230128	0.0154866	0.427379	-1.22641
656	TAG(58:9)_FA18:1	13.3862	TAG	7.9751	17.321	1.15156	0.0050789	0.0158636	0.46043	-1.11895
657	TAG(58:9)_FA18:2	13.3629	TAG	7.7553	16.5054	1.22654	0.0048174	0.0158636	0.469866	-1.08968
658	TAG(58:9)_FA20:4	13.4174	TAG	22.5079	58.6435	1.21044	0.00592249	0.0164541	0.383809	-1.38154
659	TAG(58:9)_FA22:5	13.3224	TAG	9.19228	22.1745	1.25131	0.00367267	0.0158636	0.414543	-1.27041
660	TAG(58:9)_FA22:6	13.3715	TAG	35.6657	81.2406	1.119	0.00606063	0.0165777	0.439013	-1.18766
661	TAG(60:10)_FA22:5	13.5644	TAG	2.72911	7.25212	1.22972	0.00129839	0.0154866	0.376318	-1.40997
662	TAG(60:11)_FA22:5	13.185	TAG	1.44665	3.61419	1.22282	0.00645382	0.0166307	0.40027	-1.32096
663	TAG(60:11)_FA22:6	13.2282	TAG	4.98071	12.555	1.22083	0.00543134	0.0158636	0.39671	-1.33384
664	TAG(60:12)_FA22:6	13.0121	TAG	4.29179	13.6399	1.19372	0.0105275	0.0205597	0.31465	-1.66818

## Sheet: HFD+Pio VS HFD
列1	MS2 name	rt	subclass	MEAN HFD+Pio	MEAN HFD	VIP	P-VALUE	Q-VALUE	FOLD CHANGE	LOG_FOLDCHANGE
124	LPC(18:0)	4.845	LPC	23.1944	31.4518	1.32146	0.0179319	0.498686	0.737458	-0.439367
126	LPC(18:2)	2.90824	LPC	67.9806	48.2239	1.71144	0.0139282	0.498686	1.40969	0.495377
140	LPE(18:2)	2.94	LPE	2.62483	1.58392	1.83378	0.00356991	0.498686	1.65718	0.728726
144	LPE(20:3)	3.39735	LPE	0.690155	0.482684	1.53291	0.0498727	0.498686	1.42983	0.515843
162	PC(16:0/22:5)	8.59206	PC	161.257	217.828	1.65741	0.0101096	0.498686	0.740296	-0.433827
163	PC(16:0/22:6)	8.02206	PC	913.064	1037.99	1.11676	0.044318	0.498686	0.879647	-0.185003
171	PC(18:0/20:4)	9.13559	PC	2746	3384.29	1.78924	0.0100244	0.498686	0.811396	-0.301522
172	PC(18:0/22:4)	9.94029	PC	35.8568	44.5482	1.50647	0.0481321	0.498686	0.804899	-0.31312
173	PC(18:0/22:5)	9.52059	PC	66.4186	104.246	1.8002	0.00627408	0.498686	0.637136	-0.650327
174	PC(18:0/22:6)	8.89735	PC	152.169	202.126	1.89844	0.0016719	0.498686	0.752843	-0.409579
339	TAG(48:4)_FA20:4	12.9606	TAG	5.28027	8.57032	1.47368	0.0351438	0.498686	0.616111	-0.698738
384	TAG(50:4)_FA20:4	13.465	TAG	16.43	30.2225	1.4662	0.04407	0.498686	0.543633	-0.879294
385	TAG(50:5)_FA14:0	12.8568	TAG	7.15776	13.0947	1.45379	0.0323482	0.498686	0.546617	-0.871399
410	TAG(51:4)_FA18:3	13.5359	TAG	9.99562	16.0704	1.38883	0.0460883	0.498686	0.621989	-0.685038
439	TAG(52:4)_FA14:0	13.7009	TAG	24.2291	40.6221	1.2645	0.0296533	0.498686	0.596452	-0.745522
449	TAG(52:4)_FA22:4	13.785	TAG	2.93541	6.5272	1.78807	0.0118318	0.498686	0.44972	-1.1529
457	TAG(52:5)_FA20:4	13.4797	TAG	405.22	694.535	1.33844	0.0320864	0.498686	0.583441	-0.777342
458	TAG(52:5)_FA20:5	13.5762	TAG	7.5691	12.9082	1.32448	0.0311314	0.498686	0.58638	-0.770092
459	TAG(52:5)_FA22:5	13.3918	TAG	9.53053	17.5579	1.49395	0.0112693	0.498686	0.542805	-0.881494
460	TAG(52:6)_FA14:0	13.0491	TAG	10.2305	17.3223	1.37781	0.0466412	0.498686	0.590599	-0.75975
465	TAG(52:6)_FA20:4	13.0441	TAG	111.198	182.055	1.30229	0.0485841	0.498686	0.610791	-0.711248
467	TAG(52:6)_FA22:6	13.2594	TAG	23.3908	48.7248	1.69388	0.0307313	0.498686	0.48006	-1.05871
469	TAG(52:7)_FA22:6	12.8015	TAG	10.5641	19.1918	1.68415	0.0220169	0.498686	0.550449	-0.861318
489	TAG(54:0)_FA18:0	15.4541	TAG	6.54683	8.56507	1.34289	0.0352509	0.498686	0.764363	-0.38767
543	TAG(54:7)_FA16:1	13.1026	TAG	56.1785	96.1755	1.42914	0.0223077	0.498686	0.584125	-0.77565
544	TAG(54:7)_FA18:1	13.1126	TAG	14.9876	23.5221	1.2831	0.0424311	0.498686	0.637173	-0.650244
545	TAG(54:7)_FA18:2	13.0647	TAG	55.0854	88.5544	1.47368	0.0421113	0.498686	0.622051	-0.684895
547	TAG(54:7)_FA20:4	13.0988	TAG	196.463	342.966	1.50552	0.0219501	0.498686	0.572835	-0.80381
548	TAG(54:7)_FA20:5	13.1824	TAG	89.4085	141.059	1.37285	0.0336003	0.498686	0.63384	-0.65781
549	TAG(54:7)_FA22:5	13.2144	TAG	14.3135	24.8299	1.37167	0.0325806	0.498686	0.576463	-0.7947
550	TAG(54:7)_FA22:6	13.29	TAG	141.414	261.216	1.59969	0.0269358	0.498686	0.541366	-0.885323
551	TAG(54:8)_FA20:4	12.6959	TAG	8.80247	14.7821	1.61526	0.0285152	0.498686	0.595484	-0.747866
553	TAG(54:8)_FA22:6	12.8365	TAG	30.634	51.4436	1.49509	0.0371513	0.498686	0.595487	-0.747857
565	TAG(55:7)_FA22:6	13.5159	TAG	6.18216	10.8708	1.67394	0.0192282	0.498686	0.568694	-0.814276
598	TAG(56:6)_FA16:0	13.8865	TAG	199.655	366.428	1.61715	0.0164406	0.498686	0.54487	-0.876017
606	TAG(56:6)_FA22:4	13.8621	TAG	136.016	231.303	1.45046	0.0314788	0.498686	0.588043	-0.766006
607	TAG(56:6)_FA22:5	13.7191	TAG	35.4731	60.105	1.51413	0.0149744	0.498686	0.590185	-0.76076
608	TAG(56:6)_FA22:6	13.7456	TAG	46.6531	78.0608	1.65365	0.0191536	0.498686	0.59765	-0.742626
609	TAG(56:7)_FA16:0	13.5321	TAG	38.8313	66.393	1.66986	0.0240521	0.498686	0.584869	-0.773814
610	TAG(56:7)_FA16:1	13.48	TAG	29.8987	49.4059	1.43165	0.0406849	0.498686	0.605165	-0.7246
612	TAG(56:7)_FA18:2	13.5529	TAG	86.2095	133.462	1.5084	0.0322037	0.498686	0.64595	-0.630507
617	TAG(56:7)_FA22:5	13.6844	TAG	192.35	321.5	1.38845	0.0390902	0.498686	0.598288	-0.741089
618	TAG(56:7)_FA22:6	13.7462	TAG	511.432	837.47	1.56476	0.0386118	0.498686	0.610686	-0.711496
619	TAG(56:8)_FA16:0	13.3559	TAG	59.6516	97.6153	1.60986	0.030616	0.498686	0.611088	-0.710547
620	TAG(56:8)_FA16:1	13.3194	TAG	21.6064	33.4705	1.35977	0.0448439	0.498686	0.645536	-0.63143
622	TAG(56:8)_FA18:2	13.1547	TAG	28.6504	43.91	1.52624	0.0459687	0.498686	0.652481	-0.615993
627	TAG(56:9)_FA18:3	13.0494	TAG	4.02841	7.6721	1.61228	0.0258403	0.498686	0.525072	-0.929413
633	TAG(58:10)_FA20:4	13.0041	TAG	13.3397	22.3394	1.65774	0.0158744	0.498686	0.597136	-0.743869
634	TAG(58:10)_FA22:6	13.215	TAG	22.4158	44.5757	1.74969	0.0143095	0.498686	0.50287	-0.991743
638	TAG(58:6)_FA16:0	14.2906	TAG	23.6552	42.4494	1.45485	0.0330115	0.498686	0.557256	-0.843587
639	TAG(58:6)_FA18:0	14.2906	TAG	4.919	8.83224	1.64521	0.0179736	0.498686	0.556937	-0.844413
644	TAG(58:7)_FA16:0	13.9759	TAG	13.7393	24.4909	1.57029	0.0275677	0.498686	0.560998	-0.833933
653	TAG(58:8)_FA20:4	13.4118	TAG	3.52019	6.43991	1.63073	0.0275952	0.498686	0.546621	-0.871388
658	TAG(58:9)_FA20:4	13.4174	TAG	32.0234	58.6435	1.6117	0.0167569	0.498686	0.546069	-0.872844
661	TAG(60:10)_FA22:5	13.5644	TAG	3.39871	7.25212	1.70354	0.00221136	0.498686	0.468651	-1.09341
662	TAG(60:11)_FA22:5	13.185	TAG	1.9757	3.61419	1.4759	0.036213	0.498686	0.546649	-0.871313

## Sheet: HFD+Met VS HFD
id	MS2 name	rt	subclass	MEAN HFD+Met	MEAN HFD	VIP	P-VALUE	Q-VALUE	FOLD CHANGE	LOG_FOLDCHANGE
2	CE(16:1)	14.8085	CE	89.226	311.801	1.3844	0.0295369	0.0667091	0.286163	-1.80509
4	CE(18:2)	14.8694	CE	199.166	316.329	1.17605	0.0226988	0.0578014	0.629617	-0.667454
9	CE(22:4)	14.9915	CE	6.79596	15.062	1.35606	0.00539107	0.0391454	0.451199	-1.14817
13	Cer(18:0/20:0)	10.3635	DCER	0.752465	0.530652	1.00845	0.00829848	0.0414673	1.418	0.503857
23	Cer(18:1/22:0)	11.1115	CER	155.382	103.778	1.13796	0.00224941	0.0388131	1.49725	0.582314
25	Cer(18:1/24:0)	11.8229	CER	134.23	97.3541	1.13236	0.00303871	0.0388131	1.37878	0.463395
45	DAG(16:1/16:1)	8.75265	DAG	15.7364	32.1544	1.2577	0.00481134	0.0388131	0.489403	-1.03091
47	DAG(16:1/18:1)	9.49735	DAG	193.207	333.28	1.33968	0.00576291	0.0398602	0.579714	-0.786588
60	DAG(18:1/20:1)	10.9376	DAG	133.032	212.664	1.31641	0.0239088	0.0594061	0.625551	-0.6768
68	DAG(18:2/18:3)	8.56	DAG	29.714	14.6247	1.0899	0.0108437	0.0432081	2.03178	1.02274
111	HexCer(18:0/22:0)	10.2747	HCER	0.412702	0.520483	1.05665	0.0474714	0.0913653	0.792922	-0.33475
119	HexCer(18:1/22:1)	9.49765	HCER	1.49077	3.051	1.42019	0.00164306	0.0388131	0.488617	-1.03322
129	LPC(20:1)	4.94382	LPC	2.68699	4.83226	1.21338	0.0166849	0.0511659	0.556053	-0.846706
135	LPC(22:6)	2.72971	LPC	1.51777	1.17242	1.1095	0.0172708	0.0516569	1.29457	0.37247
140	LPE(18:2)	2.94	LPE	2.58854	1.58392	1.20858	0.0046579	0.0388131	1.63427	0.708643
156	PC(16:0/18:3)	8.00206	PC	163.888	103.579	1.29497	0.000263466	0.0388131	1.58224	0.661973
163	PC(16:0/22:6)	8.02206	PC	1289.53	1037.99	1.07997	0.00369433	0.0388131	1.24233	0.313052
164	PC(16:1/18:1)	8.39059	PC	122.706	180.893	1.24871	0.0161425	0.050087	0.678334	-0.559931
168	PC(18:0/18:3)	8.89088	PC	17.4259	13.103	1.02555	0.0170281	0.0513846	1.32991	0.411331
174	PC(18:0/22:6)	8.89735	PC	255.383	202.126	1.16877	0.00427599	0.0388131	1.26348	0.337403
175	PC(18:1/16:1)	8.38235	PC	42.8788	70.7561	1.32919	0.0106003	0.0432081	0.606008	-0.72259
176	PC(18:1/18:1)	9.23735	PC	210.92	345.296	1.34515	0.0347921	0.0740447	0.610838	-0.711139
180	PC(18:1/20:3)	8.79324	PC	100.351	172.645	1.2307	0.0340205	0.0731055	0.581257	-0.782751
182	PC(18:1/22:4)	9.00412	PC	8.04441	10.6532	1.14674	0.0209438	0.0558502	0.755115	-0.405231
188	PC(18:2/20:3)	8.08	PC	19.9903	31.5711	1.07818	0.0311848	0.0692532	0.633183	-0.659305
194	PE(16:0/18:2)	8.30029	PE	234.687	140.734	1.16278	0.0083684	0.0414673	1.66759	0.737765
195	PE(16:0/18:3)	7.86735	PE	3.55485	1.85302	1.24708	0.00520434	0.0388131	1.91841	0.93991
197	PE(16:0/20:2)	9.04294	PE	2.48925	1.71014	1.03337	0.040225	0.0821829	1.45558	0.541597
202	PE(16:0/22:5)	8.17147	PE	17.5061	10.1258	1.20566	0.00126251	0.0388131	1.72887	0.789827
203	PE(16:0/22:6)	7.91147	PE	141.658	106.61	1.05092	0.0123453	0.0446607	1.32874	0.410064
207	PE(18:0/18:2)	9.12294	PE	153.688	113.45	1.03452	0.015853	0.0496528	1.35467	0.437945
214	PE(18:0/22:5)	8.97059	PE	10.1108	6.60168	1.19542	0.00212575	0.0388131	1.53155	0.614995
215	PE(18:0/22:6)	8.71029	PE	42.6782	29.4147	1.09839	0.00660534	0.0414673	1.45091	0.536963
220	PE(18:1/20:1)	9.74706	PE	2.97458	4.33931	1.0845	0.0405763	0.0824288	0.685496	-0.54478
256	SM(18:0)	8.93559	SM	33.7357	22.6846	1.14948	0.0051799	0.0388131	1.48716	0.57256
258	SM(20:0)	9.87441	SM	92.1322	66.2437	1.11977	0.00178929	0.0388131	1.39081	0.475922
259	SM(22:0)	10.8488	SM	262.217	178.109	1.14799	0.00398114	0.0388131	1.47223	0.558003
261	SM(24:0)	11.8438	SM	124.625	91.7963	1.11497	0.00778458	0.0414673	1.35763	0.441088
263	TAG(40:0)_FA14:0	12.4065	TAG	19.2976	24.5461	1.17251	0.0388162	0.0802926	0.786176	-0.347076
264	TAG(40:0)_FA16:0	12.4303	TAG	14.5836	20.6021	1.13077	0.023713	0.0594061	0.707867	-0.498449
268	TAG(42:1)_FA16:0	12.515	TAG	12.4499	29.9436	1.19568	0.01037	0.0432081	0.415779	-1.26611
269	TAG(42:1)_FA16:1	12.48	TAG	3.03884	6.33958	1.15827	0.0255747	0.0628949	0.479344	-1.06087
270	TAG(42:1)_FA18:1	12.5174	TAG	9.69485	19.827	1.1874	0.0112271	0.0440917	0.488972	-1.03218
274	TAG(44:1)_FA14:0	13.0365	TAG	5.79351	13.5195	1.13065	0.0339947	0.0731055	0.42853	-1.22253
275	TAG(44:1)_FA16:0	13.0521	TAG	14.4894	43.0173	1.16736	0.0122953	0.0446607	0.336828	-1.56991
277	TAG(44:1)_FA18:1	13.055	TAG	7.72834	19.7811	1.06218	0.0174725	0.0520256	0.390693	-1.35589
280	TAG(44:2)_FA16:1	12.5429	TAG	8.35915	19.8199	1.16052	0.0221862	0.057359	0.421756	-1.24552
281	TAG(44:2)_FA18:1	12.5494	TAG	5.90731	15.0942	1.23506	0.00416498	0.0388131	0.391363	-1.35342
286	TAG(45:1)_FA16:0	13.2982	TAG	3.07621	6.60576	1.30482	0.0123817	0.0446607	0.465685	-1.10257
289	TAG(46:0)_FA18:0	13.5285	TAG	0.372341	1.50455	1.25829	0.00370315	0.0388131	0.247477	-2.01463
290	TAG(46:1)_FA14:0	13.5285	TAG	36.4437	124.493	1.17707	0.0161401	0.050087	0.292737	-1.77232
291	TAG(46:1)_FA16:0	13.5321	TAG	54.9658	171.547	1.15621	0.0168031	0.0511801	0.320413	-1.642
292	TAG(46:1)_FA16:1	13.53	TAG	31.8607	92.3124	1.16016	0.0158066	0.0496528	0.34514	-1.53475
293	TAG(46:1)_FA18:1	13.5332	TAG	18.1703	52.7633	1.14351	0.0217115	0.0570254	0.344374	-1.53795
294	TAG(46:2)_FA14:0	13.0868	TAG	13.972	48.1867	1.15418	0.0137367	0.0465366	0.289956	-1.78609
295	TAG(46:2)_FA16:0	13.1071	TAG	26.8083	70.483	1.08564	0.03117	0.0692532	0.380351	-1.3946
296	TAG(46:2)_FA16:1	13.0794	TAG	26.5799	94.9758	1.22887	0.0107293	0.0432081	0.27986	-1.83722
297	TAG(46:2)_FA18:1	13.0794	TAG	11.9489	31.1141	1.10897	0.0228072	0.0578014	0.384035	-1.38069
299	TAG(46:3)_FA14:0	12.6141	TAG	3.08642	8.7179	1.04618	0.0202244	0.0548123	0.354033	-1.49804
301	TAG(46:3)_FA16:1	12.5903	TAG	21.4803	60.8487	1.07753	0.0291976	0.0666866	0.353012	-1.50221
309	TAG(47:1)_FA16:0	13.7671	TAG	8.24318	18.3569	1.11453	0.0387217	0.0802926	0.44905	-1.15505
311	TAG(47:1)_FA18:1	13.7697	TAG	2.85028	6.55904	1.2545	0.014498	0.0483753	0.434558	-1.20238
312	TAG(47:2)_FA14:0	13.3494	TAG	1.57325	4.16623	1.05529	0.0214411	0.0567493	0.377619	-1.405
313	TAG(47:2)_FA16:1	13.3468	TAG	6.57419	17.0328	1.24431	0.041289	0.0832324	0.385971	-1.37343
314	TAG(47:2)_FA18:2	13.3541	TAG	1.8198	3.95938	1.05124	0.0470897	0.090894	0.459617	-1.12149
315	TAG(48:0)_FA14:0	13.9776	TAG	16.2951	48.1999	1.23092	0.0136843	0.0465366	0.338075	-1.56459
318	TAG(48:1)_FA14:0	13.9797	TAG	167.034	520.064	1.24722	0.00934775	0.0432081	0.321181	-1.63854
319	TAG(48:1)_FA16:0	13.9818	TAG	519.863	1301.32	1.1664	0.0112885	0.0440917	0.399488	-1.32378
320	TAG(48:1)_FA16:1	13.9841	TAG	167.752	401.701	1.10118	0.0217281	0.0570254	0.417605	-1.25979
321	TAG(48:1)_FA18:0	13.5638	TAG	2.54267	8.42908	1.2208	0.0072958	0.0414673	0.301654	-1.72903
322	TAG(48:1)_FA18:1	13.9797	TAG	154.241	398.132	1.17952	0.0164209	0.0507139	0.387412	-1.36806
323	TAG(48:2)_FA14:0	13.5809	TAG	177.169	578.759	1.1959	0.013005	0.0453901	0.306119	-1.70783
324	TAG(48:2)_FA16:0	13.5776	TAG	275.198	930.378	1.24106	0.00732238	0.0414673	0.295792	-1.75735
325	TAG(48:2)_FA16:1	13.5535	TAG	305.594	1260.9	1.3389	0.00835126	0.0414673	0.242361	-2.04477
326	TAG(48:2)_FA18:1	13.5576	TAG	89.2307	326.209	1.28873	0.00620467	0.0414673	0.273538	-1.87018
328	TAG(48:3)_FA14:0	13.1329	TAG	81.9381	299.593	1.15648	0.0155286	0.0493349	0.273498	-1.8704
329	TAG(48:3)_FA16:0	13.1721	TAG	50.7671	179.1	1.2006	0.0133755	0.0460171	0.283456	-1.8188
330	TAG(48:3)_FA16:1	13.1262	TAG	174.915	925.556	1.28494	0.0227572	0.0578014	0.188984	-2.40366
331	TAG(48:3)_FA18:1	13.1341	TAG	29.6738	87.265	1.07626	0.0264564	0.0636486	0.340042	-1.55622
332	TAG(48:3)_FA18:2	13.1371	TAG	75.6618	279.118	1.18805	0.0294265	0.0666866	0.271075	-1.88324
333	TAG(48:3)_FA18:3	13.2921	TAG	9.11652	22.4464	1.07133	0.0247251	0.0610314	0.406146	-1.29993
334	TAG(48:4)_FA14:0	12.7288	TAG	4.47469	10.3396	1.03173	0.0239772	0.0594061	0.432771	-1.20832
335	TAG(48:4)_FA16:0	12.9394	TAG	11.648	25.8512	1.18758	0.0214519	0.0567493	0.450578	-1.15015
336	TAG(48:4)_FA16:1	12.6835	TAG	15.9362	46.7392	1.18584	0.0119259	0.0446607	0.340959	-1.55233
343	TAG(49:1)_FA14:0	14.1929	TAG	1.91311	4.48268	1.06212	0.0259831	0.0630624	0.426779	-1.22844
344	TAG(49:1)_FA16:0	14.1929	TAG	58.4523	182.967	1.22797	0.00787248	0.0414673	0.319469	-1.64625
345	TAG(49:1)_FA16:1	14.2015	TAG	4.65002	9.84291	1.10518	0.033441	0.0725648	0.472423	-1.08185
346	TAG(49:1)_FA17:0	14.1929	TAG	5.20638	13.3142	1.13816	0.0199096	0.0544033	0.391041	-1.35461
347	TAG(49:1)_FA18:1	14.1915	TAG	23.8487	63.1456	1.16573	0.0130377	0.0453901	0.377678	-1.40477
348	TAG(49:2)_FA14:0	13.7894	TAG	3.38066	11.5265	1.24033	0.0100227	0.0432081	0.293295	-1.76957
349	TAG(49:2)_FA16:0	13.8097	TAG	27.8153	102.364	1.24581	0.00562022	0.0394483	0.27173	-1.87976
350	TAG(49:2)_FA16:1	13.7965	TAG	22.4405	97.3537	1.36947	0.00733863	0.0414673	0.230505	-2.11713
351	TAG(49:2)_FA17:0	13.8124	TAG	1.62706	3.97192	1.10451	0.0422215	0.0841894	0.409642	-1.28756
352	TAG(49:2)_FA18:1	13.7853	TAG	13.2138	48.8599	1.31981	0.00865491	0.0425694	0.270443	-1.8866
354	TAG(49:3)_FA16:0	13.4103	TAG	7.0812	25.5272	1.2249	0.0346337	0.0740447	0.277398	-1.84997
355	TAG(49:3)_FA16:1	13.3821	TAG	21.5666	98.8081	1.29779	0.018201	0.0525455	0.218268	-2.19583
356	TAG(49:3)_FA18:2	13.3868	TAG	14.1889	42.4645	1.12829	0.0180328	0.0525455	0.334135	-1.5815
357	TAG(50:0)_FA16:0	14.3879	TAG	6.00316	17.4645	1.29623	0.00191142	0.0388131	0.343734	-1.54063
359	TAG(50:1)_FA14:0	13.9906	TAG	16.4116	48.8118	1.31515	0.00190269	0.0388131	0.336222	-1.57251
360	TAG(50:1)_FA16:0	14.3844	TAG	1902.25	3912.64	1.20444	0.00613447	0.0414673	0.486182	-1.04043
361	TAG(50:1)_FA16:1	13.9929	TAG	121.953	436.307	1.4116	0.00102933	0.0388131	0.279511	-1.83902
362	TAG(50:1)_FA18:0	13.9915	TAG	36.9615	113.657	1.33137	0.00172586	0.0388131	0.325203	-1.62059
363	TAG(50:1)_FA18:1	14.3835	TAG	924.241	1871.95	1.11806	0.0120239	0.0446607	0.493731	-1.0182
364	TAG(50:1)_FA20:1	14.3691	TAG	1.35445	3.35836	1.17938	0.00650814	0.0414673	0.403306	-1.31005
365	TAG(50:2)_FA14:0	13.99	TAG	170.758	491.471	1.32729	0.00149999	0.0388131	0.347443	-1.52515
366	TAG(50:2)_FA16:0	14.0132	TAG	1924.99	4087.72	1.2456	0.0029489	0.0388131	0.47092	-1.08645
367	TAG(50:2)_FA16:1	13.9965	TAG	1149.66	3159.75	1.38544	0.000667017	0.0388131	0.363845	-1.4586
368	TAG(50:2)_FA18:0	14.02	TAG	7.90022	18.4896	1.10915	0.00981363	0.0432081	0.42728	-1.22675
369	TAG(50:2)_FA18:1	13.9909	TAG	1109.21	2825.29	1.3634	0.00106904	0.0388131	0.392602	-1.34886
371	TAG(50:3)_FA14:0	13.6115	TAG	405.143	965.683	1.08424	0.0221341	0.057359	0.419541	-1.25312
372	TAG(50:3)_FA16:0	13.6147	TAG	2049.4	5623.99	1.22369	0.00959191	0.0432081	0.364404	-1.45639
373	TAG(50:3)_FA16:1	13.6121	TAG	2515.01	7765.04	1.3133	0.00354792	0.0388131	0.323889	-1.62643
374	TAG(50:3)_FA18:1	13.6021	TAG	740.013	2646.99	1.30897	0.00375085	0.0388131	0.279568	-1.83873
375	TAG(50:3)_FA18:2	13.6144	TAG	1505.15	4043.09	1.19727	0.00814061	0.0414673	0.372276	-1.42556
376	TAG(50:3)_FA18:3	13.7729	TAG	76.6584	166.908	1.0515	0.0238425	0.0594061	0.459287	-1.12253
377	TAG(50:3)_FA20:3	13.6982	TAG	2.8235	8.95625	1.27049	0.00910113	0.0428236	0.315255	-1.66541
379	TAG(50:4)_FA16:0	13.2721	TAG	74.9472	178.487	1.10676	0.0179875	0.0525455	0.419902	-1.25188
380	TAG(50:4)_FA16:1	13.1838	TAG	385.315	1464.48	1.32408	0.00379351	0.0388131	0.263108	-1.92627
381	TAG(50:4)_FA18:1	13.2112	TAG	31.1174	87.3961	1.19519	0.0105881	0.0432081	0.35605	-1.48985
382	TAG(50:4)_FA18:2	13.1915	TAG	204.89	564.688	1.19181	0.00913966	0.0428236	0.362837	-1.46261
383	TAG(50:4)_FA18:3	13.3124	TAG	78.6459	167.43	1.15315	0.0258924	0.0630624	0.469723	-1.09012
386	TAG(50:5)_FA16:0	13.0456	TAG	20.985	49.8109	1.22657	0.0190641	0.0536379	0.421294	-1.2471
387	TAG(50:5)_FA16:1	12.7962	TAG	20.4924	59.8378	1.20425	0.00966831	0.0432081	0.342466	-1.54597
388	TAG(50:5)_FA18:1	12.9976	TAG	5.99216	15.7531	1.24435	0.0130893	0.0453901	0.380379	-1.39449
390	TAG(50:5)_FA18:3	12.8571	TAG	20.9089	47.2915	1.12541	0.0209087	0.0558502	0.442128	-1.17746
393	TAG(51:0)_FA16:0	14.5862	TAG	6.96259	21.947	1.18858	0.00914685	0.0428236	0.317246	-1.65633
394	TAG(51:0)_FA17:0	14.5906	TAG	5.22869	17.2169	1.20472	0.0109867	0.0434234	0.303694	-1.71931
395	TAG(51:0)_FA18:0	14.5897	TAG	1.90664	5.44571	1.14092	0.0128946	0.0453901	0.350117	-1.51409
396	TAG(51:1)_FA16:0	14.5885	TAG	61.3682	185.095	1.19418	0.0131249	0.0453901	0.33155	-1.5927
397	TAG(51:1)_FA17:0	14.5909	TAG	47.5328	152.256	1.22601	0.012368	0.0446607	0.312189	-1.67951
398	TAG(51:1)_FA18:0	14.21	TAG	5.60784	18.3348	1.32244	0.00322539	0.0388131	0.305857	-1.70907
399	TAG(51:1)_FA18:1	14.2021	TAG	17.4653	61.1577	1.30875	0.00413387	0.0388131	0.285578	-1.80804
400	TAG(51:2)_FA16:0	14.2065	TAG	166.913	604.092	1.33438	0.00479007	0.0388131	0.276304	-1.85567
401	TAG(51:2)_FA16:1	14.2138	TAG	17.1598	60.4033	1.2812	0.00747337	0.0414673	0.284087	-1.8156
402	TAG(51:2)_FA17:0	14.2447	TAG	33.0372	85.1874	1.08517	0.0310692	0.0692532	0.387818	-1.36655
403	TAG(51:2)_FA18:1	14.2047	TAG	206.765	689.355	1.30858	0.00721592	0.0414673	0.299939	-1.73726
405	TAG(51:3)_FA16:1	13.8268	TAG	66.2982	286.994	1.34475	0.00972312	0.0432081	0.231009	-2.11398
406	TAG(51:3)_FA17:0	13.8521	TAG	12.3544	33.0519	1.08558	0.0281024	0.0659027	0.373787	-1.41971
407	TAG(51:3)_FA18:2	13.8376	TAG	141.292	384.754	1.12509	0.0196629	0.053951	0.367226	-1.44526
408	TAG(51:4)_FA16:1	13.4326	TAG	25.0579	81.7222	1.30962	0.00810844	0.0414673	0.306624	-1.70546
411	TAG(52:0)_FA16:0	14.7768	TAG	48.4116	125.611	1.19149	0.00748914	0.0414673	0.385409	-1.37554
412	TAG(52:0)_FA18:0	14.7797	TAG	55.1304	139.783	1.16794	0.00808289	0.0414673	0.3944	-1.34227
413	TAG(52:0)_FA20:0	15.1344	TAG	4.7611	11.9009	1.13114	0.018519	0.0528804	0.400063	-1.3217
414	TAG(52:1)_FA16:0	14.4006	TAG	402.428	832.788	1.31315	0.00254412	0.0388131	0.48323	-1.04922
415	TAG(52:1)_FA16:1	14.4374	TAG	4.94796	11.8543	1.24354	0.00372897	0.0388131	0.417398	-1.2605
416	TAG(52:1)_FA18:0	14.7797	TAG	410.898	996.632	1.18958	0.00646594	0.0414673	0.412286	-1.27828
417	TAG(52:1)_FA18:1	14.4024	TAG	610.001	1182.99	1.33145	0.00159302	0.0388131	0.515642	-0.955559
418	TAG(52:1)_FA20:0	14.7959	TAG	3.72331	11.6045	1.29778	0.00476472	0.0388131	0.320851	-1.64003
419	TAG(52:1)_FA20:1	14.7594	TAG	22.0478	65.8222	1.29661	0.00345522	0.0388131	0.334959	-1.57794
420	TAG(52:2)_FA14:0	14.3774	TAG	5.05386	16.8888	1.35947	0.00425736	0.0388131	0.299243	-1.74061
421	TAG(52:2)_FA16:0	14.4038	TAG	3501.33	8027.92	1.33618	0.00388717	0.0388131	0.436144	-1.19712
422	TAG(52:2)_FA16:1	14.4424	TAG	68.5392	213.182	1.31971	0.00326751	0.0388131	0.321506	-1.63708
423	TAG(52:2)_FA18:0	14.0462	TAG	121.085	305.461	1.32687	0.00351503	0.0388131	0.396402	-1.33496
424	TAG(52:2)_FA18:1	14.4018	TAG	3875.65	7648.13	1.30389	0.00466758	0.0388131	0.506744	-0.980671
425	TAG(52:2)_FA18:2	14.0524	TAG	265.673	596.461	1.2656	0.00521815	0.0388131	0.445416	-1.16678
426	TAG(52:2)_FA20:1	14.3803	TAG	17.8898	66.2328	1.41523	0.00166934	0.0388131	0.270105	-1.88841
427	TAG(52:2)_FA20:2	14.4679	TAG	9.60505	27.7253	1.2877	0.0070849	0.0414673	0.346437	-1.52934
428	TAG(52:3)_FA14:0	14.0379	TAG	13.6036	34.0093	1.2901	0.00464518	0.0388131	0.399998	-1.32194
429	TAG(52:3)_FA16:0	14.0521	TAG	6339.65	11339.3	1.15784	0.0175606	0.0520547	0.559084	-0.838862
430	TAG(52:3)_FA16:1	14.0229	TAG	2210.25	6181.08	1.3657	0.00253739	0.0388131	0.357582	-1.48365
431	TAG(52:3)_FA18:0	14.0891	TAG	83.261	192.306	1.14465	0.0179742	0.0525455	0.432961	-1.20769
432	TAG(52:3)_FA18:1	14.0447	TAG	6822.29	13580.3	1.24629	0.00704718	0.0414673	0.502367	-0.993185
433	TAG(52:3)_FA18:2	14.0518	TAG	4815.57	8885.6	1.17721	0.0153919	0.0491616	0.541952	-0.883763
434	TAG(52:3)_FA18:3	13.7785	TAG	84.1819	189.763	1.14	0.0207043	0.0558502	0.443616	-1.17262
435	TAG(52:3)_FA20:0	14.0574	TAG	11.304	23.9802	1.27546	0.0101581	0.0432081	0.471391	-1.08501
436	TAG(52:3)_FA20:1	14.0329	TAG	17.5321	45.8057	1.25972	0.00406946	0.0388131	0.38275	-1.38553
437	TAG(52:3)_FA20:2	14.0612	TAG	42.9283	117.928	1.31419	0.00489492	0.0388131	0.364022	-1.4579
438	TAG(52:3)_FA20:3	14.1324	TAG	54.5702	148.29	1.28974	0.0082225	0.0414673	0.367997	-1.44223
439	TAG(52:4)_FA14:0	13.7009	TAG	14.7777	40.6221	1.37171	0.0017588	0.0388131	0.363785	-1.45884
441	TAG(52:4)_FA16:1	13.6459	TAG	2043.31	4239.4	1.29634	0.0049846	0.0388131	0.481982	-1.05295
442	TAG(52:4)_FA18:1	13.6476	TAG	2112.35	4264.06	1.26706	0.00517052	0.0388131	0.495385	-1.01338
446	TAG(52:4)_FA20:2	13.6626	TAG	13.4203	33.1059	1.32223	0.00439876	0.0388131	0.405375	-1.30267
447	TAG(52:4)_FA20:3	13.71	TAG	46.36	127.365	1.33831	0.00283792	0.0388131	0.363995	-1.45801
449	TAG(52:4)_FA22:4	13.785	TAG	2.93324	6.5272	1.15009	0.0330035	0.0720866	0.449387	-1.15397
450	TAG(52:5)_FA14:0	13.2979	TAG	6.69097	16.2983	1.17593	0.0373909	0.0788177	0.410531	-1.28444
452	TAG(52:5)_FA16:1	13.2559	TAG	647.438	1316.03	1.06832	0.0332136	0.0723077	0.491961	-1.02338
453	TAG(52:5)_FA18:1	13.2859	TAG	151.89	357.785	1.21717	0.012257	0.0446607	0.42453	-1.23606
456	TAG(52:5)_FA20:3	13.2926	TAG	10.3821	32.3578	1.34505	0.00349399	0.0388131	0.320852	-1.64002
457	TAG(52:5)_FA20:4	13.4797	TAG	283.675	694.535	1.3128	0.00542376	0.0391454	0.408439	-1.29181
459	TAG(52:5)_FA22:5	13.3918	TAG	9.8335	17.5579	1.06297	0.0366784	0.077562	0.560061	-0.836345
461	TAG(52:6)_FA16:1	12.9165	TAG	71.1079	156.016	1.16153	0.0193244	0.0536879	0.455774	-1.13361
462	TAG(52:6)_FA18:1	13.0706	TAG	15.2959	33.7699	1.23448	0.0238787	0.0594061	0.452946	-1.14259
465	TAG(52:6)_FA20:4	13.0441	TAG	82.6596	182.055	1.22815	0.0186356	0.0528804	0.454036	-1.13912
466	TAG(52:6)_FA20:5	13.1094	TAG	18.1204	42.4101	1.22292	0.0149202	0.0488031	0.427265	-1.2268
468	TAG(52:7)_FA16:0	13.0785	TAG	3.03317	7.37427	1.11021	0.0352425	0.0747637	0.411318	-1.28168
469	TAG(52:7)_FA22:6	12.8015	TAG	10.9878	19.1918	1.0156	0.039235	0.0809069	0.572528	-0.804583
470	TAG(53:1)_FA16:0	14.9568	TAG	5.47737	14.4386	1.16001	0.0187394	0.0529489	0.379357	-1.39837
471	TAG(53:1)_FA17:0	14.9562	TAG	3.32042	7.6585	1.08425	0.0284359	0.0660189	0.433561	-1.20569
472	TAG(53:1)_FA18:0	14.5988	TAG	3.6945	9.13904	1.19016	0.0124431	0.0446607	0.404254	-1.30666
473	TAG(53:1)_FA18:1	14.5909	TAG	10.2462	26.929	1.22195	0.0136166	0.0465366	0.380488	-1.39408
474	TAG(53:2)_FA16:0	14.5903	TAG	58.0109	224.235	1.30611	0.00719791	0.0414673	0.258706	-1.95062
475	TAG(53:2)_FA17:0	14.5965	TAG	69.77	224.168	1.24454	0.0114383	0.0444156	0.31124	-1.6839
476	TAG(53:2)_FA18:1	14.6	TAG	165.511	545.724	1.27137	0.0101263	0.0432081	0.303287	-1.72124
478	TAG(53:3)_FA16:0	14.2653	TAG	105.223	351.071	1.24355	0.039959	0.0821408	0.299719	-1.73832
480	TAG(53:3)_FA18:2	14.2641	TAG	91.702	216.67	1.04002	0.0379673	0.0792776	0.423234	-1.24047
481	TAG(53:4)_FA16:0	13.9153	TAG	19.7706	41.2037	1.13108	0.0222085	0.057359	0.479826	-1.05942
486	TAG(53:5)_FA20:4	13.7106	TAG	8.59237	16.4198	1.15242	0.0151856	0.0489478	0.523292	-0.934312
487	TAG(53:6)_FA20:4	13.3	TAG	5.08321	9.02641	1.04103	0.0417504	0.0835064	0.563149	-0.828412
488	TAG(54:0)_FA16:0	15.1274	TAG	6.03719	20.2673	1.32378	0.00791873	0.0414673	0.297879	-1.7472
489	TAG(54:0)_FA18:0	15.4541	TAG	6.35736	8.56507	1.30583	0.0106241	0.0432081	0.742242	-0.430039
490	TAG(54:1)_FA16:0	15.1326	TAG	52.3702	182.882	1.33152	0.00658379	0.0414673	0.28636	-1.8041
491	TAG(54:1)_FA18:0	15.1247	TAG	34.4223	72.6571	1.01132	0.0413655	0.0832324	0.473763	-1.07776
492	TAG(54:1)_FA18:1	15.1356	TAG	39.482	117.376	1.27397	0.00816024	0.0414673	0.336371	-1.57188
493	TAG(54:1)_FA20:0	15.1335	TAG	57.7647	199.171	1.33046	0.006709	0.0414673	0.290025	-1.78575
494	TAG(54:1)_FA20:1	14.7626	TAG	38.8242	145.978	1.42298	0.00198389	0.0388131	0.26596	-1.91072
495	TAG(54:2)_FA16:0	14.7629	TAG	593.169	2508.81	1.39716	0.00402456	0.0388131	0.236434	-2.08049
496	TAG(54:2)_FA18:0	14.7862	TAG	459.933	1320.71	1.21356	0.0100045	0.0432081	0.348248	-1.52181
497	TAG(54:2)_FA18:1	14.7797	TAG	1005.78	3189.2	1.2873	0.00517515	0.0388131	0.315371	-1.66488
498	TAG(54:2)_FA18:2	14.8371	TAG	36.772	114.235	1.1887	0.0128808	0.0453901	0.321898	-1.63532
499	TAG(54:2)_FA20:0	14.8368	TAG	48.3438	160.259	1.26701	0.0108011	0.0432081	0.30166	-1.729
500	TAG(54:2)_FA20:1	14.7606	TAG	692.204	2705.02	1.3989	0.00259444	0.0388131	0.255896	-1.96637
501	TAG(54:2)_FA20:2	14.4656	TAG	18.4321	73.0066	1.40537	0.00318975	0.0388131	0.252472	-1.9858
502	TAG(54:3)_FA16:0	14.4521	TAG	545.575	1943.89	1.376	0.00526081	0.0388131	0.280662	-1.83309
503	TAG(54:3)_FA16:1	14.4365	TAG	103.187	403.808	1.44207	0.00243248	0.0388131	0.255536	-1.9684
504	TAG(54:3)_FA18:0	14.4629	TAG	529.632	1125.72	1.01803	0.0339845	0.0731055	0.470482	-1.08779
505	TAG(54:3)_FA18:1	14.4191	TAG	5380.37	12082.6	1.27128	0.00476686	0.0388131	0.445298	-1.16716
506	TAG(54:3)_FA18:2	14.4606	TAG	488.555	1173.71	1.13771	0.0142579	0.0478144	0.416247	-1.26449
507	TAG(54:3)_FA18:3	14.1676	TAG	4.15593	9.74694	1.13796	0.0438216	0.0860874	0.426383	-1.22978
508	TAG(54:3)_FA20:1	14.4421	TAG	302.553	1003.37	1.38726	0.00501877	0.0388131	0.301536	-1.7296
509	TAG(54:3)_FA20:2	14.4674	TAG	334.586	1281.93	1.40869	0.00326864	0.0388131	0.261001	-1.93787
510	TAG(54:3)_FA20:3	14.2588	TAG	38.7462	119.053	1.35992	0.00369894	0.0388131	0.325454	-1.61948
511	TAG(54:4)_FA16:0	14.1368	TAG	828.594	1942.1	1.26839	0.0148444	0.0488031	0.426648	-1.22888
512	TAG(54:4)_FA16:1	14.0894	TAG	111.511	317.791	1.36122	0.0102185	0.0432081	0.350892	-1.5109
514	TAG(54:4)_FA18:1	14.075	TAG	4073.32	7014.39	1.11936	0.0316478	0.0698144	0.580709	-0.784112
517	TAG(54:4)_FA20:1	14.0853	TAG	52.0185	136.828	1.33104	0.00743489	0.0414673	0.380174	-1.39527
518	TAG(54:4)_FA20:2	14.1241	TAG	208.558	532.742	1.30666	0.0158186	0.0496528	0.391481	-1.35299
519	TAG(54:4)_FA20:3	14.1403	TAG	608.735	1414.11	1.2358	0.0282865	0.0659027	0.430471	-1.21601
520	TAG(54:4)_FA20:4	13.9215	TAG	227.296	428.204	1.18142	0.0234212	0.059132	0.530814	-0.913722
522	TAG(54:5)_FA16:0	13.7724	TAG	140.158	324.057	1.20901	0.0108671	0.0432081	0.432511	-1.20919
523	TAG(54:5)_FA16:1	13.7529	TAG	59.14	172.8	1.40871	0.00113944	0.0388131	0.342246	-1.54689
526	TAG(54:5)_FA18:3	13.7791	TAG	119.546	216.259	1.12057	0.011949	0.0446607	0.552788	-0.855202
527	TAG(54:5)_FA20:2	13.7597	TAG	16.5692	45.6875	1.37345	0.00199755	0.0388131	0.362664	-1.46329
528	TAG(54:5)_FA20:3	13.7712	TAG	129.942	330.488	1.29259	0.00564396	0.0394483	0.393182	-1.34673
529	TAG(54:5)_FA20:4	13.9224	TAG	992.859	1661.42	1.20497	0.00899991	0.0428236	0.597598	-0.742753
530	TAG(54:5)_FA20:5	13.5791	TAG	6.59002	11.0822	1.07515	0.0409721	0.0829435	0.594647	-0.749895
531	TAG(54:5)_FA22:4	13.8109	TAG	14.0237	45.0566	1.38067	0.000837798	0.0388131	0.311247	-1.68387
532	TAG(54:5)_FA22:5	13.8976	TAG	15.5724	27.5703	1.09855	0.0292666	0.0666866	0.564825	-0.824125
533	TAG(54:6)_FA16:0	13.5382	TAG	195.285	343.593	1.08373	0.02782	0.0657384	0.568363	-0.815116
534	TAG(54:6)_FA16:1	13.5141	TAG	67.9662	192.758	1.39025	0.00106345	0.0388131	0.352599	-1.5039
535	TAG(54:6)_FA18:1	13.4153	TAG	97.9588	173.532	1.07	0.0272507	0.0650879	0.564501	-0.824953
538	TAG(54:6)_FA20:3	13.3491	TAG	15.3192	46.1832	1.35732	0.00338487	0.0388131	0.331705	-1.59203
539	TAG(54:6)_FA20:4	13.5315	TAG	841.568	1369.83	1.10326	0.0288659	0.0663217	0.614359	-0.702846
541	TAG(54:6)_FA22:5	13.6259	TAG	30.9414	59.1696	1.14972	0.0220918	0.057359	0.522927	-0.935318
542	TAG(54:6)_FA22:6	13.7371	TAG	77.1118	155.596	1.13083	0.0310016	0.0692532	0.495589	-1.01278
543	TAG(54:7)_FA16:1	13.1026	TAG	38.8115	96.1755	1.35646	0.00243133	0.0388131	0.403549	-1.30919
544	TAG(54:7)_FA18:1	13.1126	TAG	10.7799	23.5221	1.31762	0.00441386	0.0388131	0.45829	-1.12567
545	TAG(54:7)_FA18:2	13.0647	TAG	52.8588	88.5544	1.01408	0.0466922	0.0903896	0.596908	-0.74442
547	TAG(54:7)_FA20:4	13.0988	TAG	162.933	342.966	1.22223	0.013028	0.0453901	0.475069	-1.07379
548	TAG(54:7)_FA20:5	13.1824	TAG	80.1025	141.059	1.09934	0.0346908	0.0740447	0.567867	-0.816375
549	TAG(54:7)_FA22:5	13.2144	TAG	11.8337	24.8299	1.18449	0.0199921	0.0544047	0.47659	-1.06918
550	TAG(54:7)_FA22:6	13.29	TAG	101.061	261.216	1.29809	0.00465587	0.0388131	0.386888	-1.37001
552	TAG(54:8)_FA20:5	12.7112	TAG	13.9005	28.6535	1.25678	0.00907475	0.0428236	0.485122	-1.04358
553	TAG(54:8)_FA22:6	12.8365	TAG	23.5943	51.4436	1.22737	0.0115917	0.0444909	0.458643	-1.12456
554	TAG(55:1)_FA16:0	15.2974	TAG	1.11603	2.7127	1.19041	0.0261035	0.0630624	0.411411	-1.28135
555	TAG(55:1)_FA18:1	15.2956	TAG	0.973097	2.15666	1.09531	0.0465407	0.0903597	0.451205	-1.14815
556	TAG(55:2)_FA18:1	14.9459	TAG	12.4291	40.2522	1.24807	0.0138409	0.0466516	0.308781	-1.69534
558	TAG(55:3)_FA18:1	14.5985	TAG	67.1487	231.28	1.24083	0.0116785	0.0445663	0.290335	-1.78421
560	TAG(55:4)_FA18:1	14.2747	TAG	45.5004	113.907	1.1728	0.0417532	0.0835064	0.399453	-1.3239
562	TAG(55:5)_FA18:1	13.9659	TAG	5.59714	10.731	1.2152	0.01015	0.0432081	0.521584	-0.939029
565	TAG(55:7)_FA22:6	13.5159	TAG	5.82779	10.8708	1.06275	0.0376462	0.0788552	0.536095	-0.899438
566	TAG(56:1)_FA16:0	15.4621	TAG	2.5664	7.04361	1.25927	0.0122355	0.0446607	0.364359	-1.45657
567	TAG(56:1)_FA18:1	15.4624	TAG	2.35017	6.18492	1.21558	0.0151745	0.0489478	0.379984	-1.39599
568	TAG(56:2)_FA16:0	15.1021	TAG	43.1237	191.5	1.36505	0.0072834	0.0414673	0.225189	-2.15079
569	TAG(56:2)_FA18:0	15.1118	TAG	26.5807	107.192	1.34463	0.00978633	0.0432081	0.247972	-2.01175
570	TAG(56:2)_FA20:0	15.1362	TAG	39.6454	139.099	1.32423	0.0078744	0.0414673	0.285015	-1.81089
571	TAG(56:2)_FA20:1	15.1074	TAG	29.5058	125.361	1.35892	0.0167214	0.0511659	0.235367	-2.08702
572	TAG(56:3)_FA16:0	14.8012	TAG	42.6098	166.605	1.34134	0.0118715	0.0446607	0.255754	-1.96717
573	TAG(56:3)_FA18:0	14.8165	TAG	43.499	152.107	1.29467	0.0149044	0.0488031	0.285976	-1.80603
574	TAG(56:3)_FA18:1	14.7685	TAG	686.572	2748.53	1.40198	0.00415612	0.0388131	0.249796	-2.00118
575	TAG(56:3)_FA18:2	14.8276	TAG	48.3305	165.117	1.27401	0.0146196	0.0485371	0.292705	-1.77248
576	TAG(56:3)_FA20:0	14.8379	TAG	43.9467	132.006	1.20418	0.0268184	0.0642868	0.332915	-1.58678
577	TAG(56:3)_FA20:1	14.7671	TAG	448.51	1754.02	1.40065	0.00335577	0.0388131	0.255704	-1.96745
578	TAG(56:3)_FA20:2	14.8238	TAG	22.3441	75.426	1.30194	0.0191705	0.0536879	0.296239	-1.75517
579	TAG(56:4)_FA16:0	14.5476	TAG	69.0212	185.375	1.32811	0.0151179	0.0489478	0.372333	-1.42533
580	TAG(56:4)_FA18:0	14.5329	TAG	56.7553	129.865	1.22305	0.0259971	0.0630624	0.437033	-1.19418
581	TAG(56:4)_FA18:1	14.4538	TAG	443.979	1094.42	1.29386	0.0192508	0.0536879	0.405676	-1.3016
582	TAG(56:4)_FA18:2	14.4538	TAG	140.077	348.995	1.25733	0.0288294	0.0663217	0.401372	-1.31699
583	TAG(56:4)_FA20:1	14.4526	TAG	187.267	459.568	1.25282	0.0223735	0.057359	0.407484	-1.29518
584	TAG(56:4)_FA20:2	14.4715	TAG	141.26	375.239	1.35161	0.00829559	0.0414673	0.376452	-1.40946
585	TAG(56:4)_FA20:3	14.5324	TAG	55.0821	126.602	1.24741	0.0286376	0.0662555	0.43508	-1.20065
588	TAG(56:5)_FA16:0	14.2191	TAG	132.972	308.858	1.26073	0.00825381	0.0414673	0.430528	-1.21582
590	TAG(56:5)_FA18:1	14.1585	TAG	240.625	546.665	1.34933	0.00270015	0.0388131	0.440169	-1.18387
591	TAG(56:5)_FA18:2	14.1171	TAG	39.9867	89.6498	1.33141	0.00380138	0.0388131	0.446033	-1.16478
592	TAG(56:5)_FA20:1	14.1144	TAG	13.0096	29.9185	1.33575	0.00400702	0.0388131	0.434833	-1.20147
593	TAG(56:5)_FA20:2	14.1294	TAG	29.8155	71.6663	1.38606	0.00163028	0.0388131	0.416033	-1.26523
594	TAG(56:5)_FA20:3	14.1553	TAG	114.124	277	1.38614	0.00110126	0.0388131	0.412001	-1.27928
595	TAG(56:5)_FA20:4	13.9385	TAG	28.8016	47.895	1.1712	0.0223626	0.057359	0.60135	-0.733723
596	TAG(56:5)_FA22:4	14.2188	TAG	146.801	327.804	1.26152	0.00804938	0.0414673	0.447831	-1.15897
598	TAG(56:6)_FA16:0	13.8865	TAG	187.224	366.428	1.19895	0.0181305	0.0525455	0.510944	-0.968764
600	TAG(56:6)_FA18:1	13.9291	TAG	218.149	414.892	1.28809	0.0106096	0.0432081	0.525797	-0.927421
601	TAG(56:6)_FA18:2	13.8444	TAG	101.898	213.284	1.25535	0.0106106	0.0432081	0.477759	-1.06564
602	TAG(56:6)_FA18:3	13.8326	TAG	8.27902	17.9914	1.25804	0.0185737	0.0528804	0.460166	-1.11977
603	TAG(56:6)_FA20:2	13.7803	TAG	10.5861	24.9055	1.3441	0.00557772	0.0394483	0.425052	-1.23429
604	TAG(56:6)_FA20:3	13.79	TAG	79.3756	184.952	1.37239	0.00304548	0.0388131	0.429169	-1.22038
605	TAG(56:6)_FA20:4	13.9379	TAG	360.572	641.056	1.32062	0.00433767	0.0388131	0.562466	-0.830163
606	TAG(56:6)_FA22:4	13.8621	TAG	105.857	231.303	1.256	0.00709595	0.0414673	0.457657	-1.12766
607	TAG(56:6)_FA22:5	13.7191	TAG	35.0156	60.105	1.0883	0.027648	0.0655986	0.582574	-0.779488
608	TAG(56:6)_FA22:6	13.7456	TAG	40.5588	78.0608	1.19596	0.0181288	0.0525455	0.51958	-0.944582
610	TAG(56:7)_FA16:1	13.48	TAG	20.3392	49.4059	1.30453	0.00634282	0.0414673	0.411676	-1.28042
611	TAG(56:7)_FA18:1	13.5565	TAG	81.8131	148.37	1.24701	0.0170699	0.0513846	0.551411	-0.8588
612	TAG(56:7)_FA18:2	13.5529	TAG	79.5485	133.462	1.16634	0.028273	0.0659027	0.59604	-0.746518
613	TAG(56:7)_FA20:3	13.4032	TAG	11.4212	22.7499	1.18351	0.0276621	0.0655986	0.502033	-0.994147
614	TAG(56:7)_FA20:4	13.5585	TAG	280.591	451.376	1.17251	0.0405937	0.0824288	0.621634	-0.685863
615	TAG(56:7)_FA20:5	13.5974	TAG	21.5976	41.7375	1.36375	0.00233014	0.0388131	0.517462	-0.950476
616	TAG(56:7)_FA22:4	13.4676	TAG	12.6485	30.7979	1.26627	0.00730716	0.0414673	0.410692	-1.28387
618	TAG(56:7)_FA22:6	13.7462	TAG	457.198	837.47	1.08494	0.0314581	0.0696273	0.545928	-0.873218
620	TAG(56:8)_FA16:1	13.3194	TAG	15.69	33.4705	1.29886	0.00661523	0.0414673	0.468771	-1.09305
621	TAG(56:8)_FA18:1	13.3115	TAG	18.0729	37.3993	1.2839	0.00970229	0.0432081	0.483243	-1.04918
624	TAG(56:8)_FA20:5	13.2	TAG	18.1452	31.7219	1.21675	0.0328678	0.0720272	0.572007	-0.805895
625	TAG(56:8)_FA22:5	13.2656	TAG	33.4344	63.5424	1.06818	0.0387368	0.0802926	0.526175	-0.926386
630	TAG(56:9)_FA22:6	12.9018	TAG	50.1117	92.1817	1.0971	0.0319787	0.0703108	0.543619	-0.879332
631	TAG(57:2)_FA18:1	15.2738	TAG	1.73448	4.76269	1.19316	0.0184027	0.0528804	0.364181	-1.45727
635	TAG(58:2)_FA18:1	15.4574	TAG	4.90605	15.4701	1.29588	0.0107696	0.0432081	0.317131	-1.65685
636	TAG(58:3)_FA18:1	15.1044	TAG	48.8989	190.621	1.36078	0.00915807	0.0428236	0.256525	-1.96283
637	TAG(58:5)_FA18:1	14.5488	TAG	17.9455	47.2809	1.37519	0.00209141	0.0388131	0.379551	-1.39764
638	TAG(58:6)_FA16:0	14.2906	TAG	14.9995	42.4494	1.38283	0.00261014	0.0388131	0.353351	-1.50083
639	TAG(58:6)_FA18:0	14.2906	TAG	4.66201	8.83224	1.14302	0.0171024	0.0513846	0.527841	-0.921826
640	TAG(58:6)_FA18:1	14.2368	TAG	52.9417	127.294	1.40535	0.00186496	0.0388131	0.4159	-1.26569
641	TAG(58:6)_FA20:4	14.3226	TAG	14.1359	29.3641	1.31763	0.00314622	0.0388131	0.4814	-1.05469
642	TAG(58:6)_FA22:4	14.2394	TAG	31.3528	80.5872	1.40111	0.00171886	0.0388131	0.389054	-1.36196
643	TAG(58:6)_FA22:5	14.0821	TAG	4.96839	8.79698	1.17008	0.0195344	0.053951	0.564784	-0.824229
644	TAG(58:7)_FA16:0	13.9759	TAG	11.5191	24.4909	1.24549	0.0154	0.0491616	0.470341	-1.08822
645	TAG(58:7)_FA18:1	13.8953	TAG	31.1164	63.4127	1.31549	0.00903594	0.0428236	0.490696	-1.0271
646	TAG(58:7)_FA18:2	13.8771	TAG	15.6583	32.226	1.31183	0.0103399	0.0432081	0.48589	-1.0413
647	TAG(58:7)_FA20:4	13.9697	TAG	15.5533	25.3304	1.1026	0.0434033	0.0855187	0.614017	-0.703651
648	TAG(58:7)_FA22:4	13.8809	TAG	18.1785	40.3858	1.36938	0.00279635	0.0388131	0.45012	-1.15162
649	TAG(58:7)_FA22:5	13.7188	TAG	5.61205	10.0623	1.09885	0.0293377	0.0666866	0.557732	-0.842355
650	TAG(58:7)_FA22:6	13.7612	TAG	5.54859	10.9781	1.28939	0.00370029	0.0388131	0.505426	-0.98443
651	TAG(58:8)_FA18:1	13.7497	TAG	22.2996	43.4661	1.29289	0.00387826	0.0388131	0.513033	-0.962876
652	TAG(58:8)_FA18:2	13.5265	TAG	9.70346	16.6772	1.09089	0.0280181	0.0659027	0.581841	-0.781304
654	TAG(58:8)_FA22:5	13.7053	TAG	39.4	68.389	1.19593	0.0208226	0.0558502	0.576117	-0.795567
655	TAG(58:8)_FA22:6	13.7588	TAG	59.4692	110.337	1.26733	0.00771742	0.0414673	0.538976	-0.891708
656	TAG(58:9)_FA18:1	13.3862	TAG	10.1637	17.321	1.13868	0.0307368	0.0691838	0.586784	-0.769097
657	TAG(58:9)_FA18:2	13.3629	TAG	10.0775	16.5054	1.07975	0.0439804	0.0861445	0.610557	-0.711802
660	TAG(58:9)_FA22:6	13.3715	TAG	46.8828	81.2406	1.0943	0.0454573	0.0885151	0.577086	-0.793143
