# Supplementary material for: Combination of Pioglitazone and Metformin Actions on Liver Lipid Metabolism in Obese Mice
Source: Biomolecules. 2023 Jul 31;13(8):1199. doi: 10.3390/biom13081199 (PMC10452643; doi:10.3390/biom13081199)
Supplement: Supplementary file 1 [file biomolecules-13-01199-s001.zip › Table S3. list of different expressed genes.xls.xlsx]

## Sheet: HFD vs. Ctr
gene_id	HFD1	HFD2	HFD3	HFD4	HFD5	HFD6	CTR1	CTR2	CTR3	CTR4	CTR5	CTR6	HFD	CTR	log2FoldChange	pvalue	padj	gene_name	gene_chr	gene_start	gene_end	gene_strand	gene_length	gene_biotype	gene_description	tf_family
ENSMUSG00000075044	267.423	165.608	302.425	136.076	197.352	208.823	10.609	3.17267	17.2508	10.8717	16.8811	9.19817	212.951	11.3306	4.22936	2.07141e-42	3.3561e-38	Slc22a29	19	8160165	8218900	-	2272	protein_coding	solute carrier family 22. member 29 [Source:MGI Symbol;Acc:MGI:3605624]	-
ENSMUSG00000012187	515.745	656.756	429.276	652.031	481.215	451.781	81.014	44.4173	28.4132	32.615	74.0895	32.1936	531.134	48.7904	3.44213	5.7497e-40	4.65783e-36	Mogat1	1	78510991	78538173	+	1558	protein_coding	monoacylglycerol O-acyltransferase 1 [Source:MGI Symbol;Acc:MGI:1915643]	-
ENSMUSG00000091867	1425.94	403.138	1036.65	942.61	897.548	669.64	50.1515	40.1871	86.2542	6.91833	82.53	57.9485	895.92	53.9983	4.05174	5.37411e-26	2.90238e-22	Cyp2a22	7	26931631	26939384	-	3445	protein_coding	cytochrome P450, family 2, subfamily a, polypeptide 22 [Source:MGI Symbol;Acc:MGI:3648316]	-
ENSMUSG00000029822	612.208	379.48	362.07	392.636	455.082	415.638	46.2937	37.0145	12.1771	13.8367	73.1516	57.0287	436.186	39.917	3.44655	8.64555e-25	3.50188e-21	Osbpl3	6	50293330	50456201	-	9021	protein_coding	oxysterol binding protein-like 3 [Source:MGI Symbol;Acc:MGI:1918970]	-
ENSMUSG00000049109	476.586	294.31	397.353	189.939	252.323	332.31	60.7605	39.1296	60.8853	22.7317	56.2705	29.4341	323.804	44.8686	2.85293	1.53067e-24	4.95997e-21	Themis	10	28668360	28883818	+	11682	protein_coding	thymocyte selection associated [Source:MGI Symbol;Acc:MGI:2443552]	-
ENSMUSG00000020122	463.215	711.643	520.004	883.076	498.337	913.601	4403.69	2996.06	4099.61	4962.42	2826.65	2111.9	664.979	3566.72	-2.4241	3.28189e-24	8.86219e-21	Egfr	11	16752203	16918158	+	11326	protein_coding	epidermal growth factor receptor [Source:MGI Symbol;Acc:MGI:95294]	-
ENSMUSG00000046415	148.993	54.8873	53.7645	110.562	81.1037	68.2691	9.64452	5.28778	7.10329	4.94167	3.75137	5.5189	86.2632	6.04125	3.83354	3.5014e-23	8.10424e-20	B430212C06Rik	18	67321209	67344103	-	3720	processed_transcript	RIKEN cDNA B430212C06 gene [Source:MGI Symbol;Acc:MGI:2442134]	-
ENSMUSG00000034591	102.194	115.453	232.7	59.5332	156.801	126.499	1033.89	573.195	1416.6	1470.64	686.5	770.807	132.196	991.939	-2.90281	4.05576e-22	8.21393e-19	Slc41a2	10	83230848	83337882	-	5349	protein_coding	solute carrier family 41, member 2 [Source:MGI Symbol;Acc:MGI:2442940]	-
ENSMUSG00000054793	18.1466	28.39	24.362	43.9412	21.6277	37.1464	199.642	227.374	165.405	309.348	105.038	157.289	28.9357	194.016	-2.76151	8.78772e-22	1.58198e-18	Cadm4	7	24482023	24504539	+	2161	protein_coding	cell adhesion molecule 4 [Source:MGI Symbol;Acc:MGI:2449088]	-
ENSMUSG00000039878	209.163	207.247	207.497	243.803	184.736	203.803	74.2628	28.554	43.6345	39.5333	66.5867	40.472	209.375	48.8406	2.09526	1.37037e-21	2.22027e-18	Slc39a5	10	128395931	128401229	-	2225	protein_coding	solute carrier family 39 (metal ion transporter), member 5 [Source:MGI Symbol;Acc:MGI:1919336]	-
ENSMUSG00000021236	7848.87	6467.24	7500.15	6847.74	6457.66	7476.47	3732.43	3465.61	3043.25	3466.08	3892.98	3778.61	7099.69	3563.16	0.994563	2.1945e-21	3.23229e-18	Entpd5	12	84373857	84409029	-	6039	protein_coding	ectonucleoside triphosphate diphosphohydrolase 5 [Source:MGI Symbol;Acc:MGI:1321385]	-
ENSMUSG00000053279	44728.4	57306.2	54423.1	46121.2	43929.4	50128.6	17804.8	22860.1	17075.3	18637	26061.7	18038.5	49439.5	20079.6	1.29994	2.41295e-20	3.25789e-17	Aldh1a1	19	20492715	20643462	+	4934	protein_coding	aldehyde dehydrogenase family 1, subfamily A1 [Source:MGI Symbol;Acc:MGI:1353450]	-
ENSMUSG00000000303	39.1584	26.4973	28.5624	11.3397	16.2207	18.0712	136.952	245.353	111.623	126.507	135.049	156.369	23.3083	151.975	-2.68719	2.77256e-20	3.45547e-17	Cdh1	8	106603351	106670246	+	4574	protein_coding	cadherin 1 [Source:MGI Symbol;Acc:MGI:88354]	-
ENSMUSG00000068220	2579.68	2695.16	1533.13	2065.24	1443.65	1602.32	376.136	316.209	124.815	358.765	528.005	161.888	1986.53	310.97	2.67523	2.66489e-19	3.08404e-16	Lgals1	15	78926725	78930465	+	903	protein_coding	lectin, galactose binding, soluble 1 [Source:MGI Symbol;Acc:MGI:96777]	-
ENSMUSG00000061175	515.745	359.607	363.751	449.334	381.188	329.298	154.312	147	145.11	105.752	167.874	148.091	399.82	144.69	1.46498	5.27439e-19	5.69704e-16	Fnip2	3	79455974	79567796	-	8364	protein_coding	folliculin interacting protein 2 [Source:MGI Symbol;Acc:MGI:2683054]	-
ENSMUSG00000052133	200.567	104.097	362.07	350.112	403.716	376.484	59.796	59.2231	31.4574	32.615	41.265	51.5098	299.508	45.9777	2.70329	1.31204e-18	1.26125e-15	Sema5b	16	35541145	35664732	+	7080	protein_coding	sema domain, seven thrombospondin repeats (type 1 and type 1-like), transmembrane domain (TM) and short cytoplasmic domain, (semaphorin) 5B [Source:MGI Symbol;Acc:MGI:107555]	-
ENSMUSG00000030278	1853.82	707.858	556.967	837.718	1046.24	795.134	146.597	106.813	41.605	60.2883	191.32	160.048	966.288	117.778	3.03541	1.32337e-18	1.26125e-15	Cidec	6	113424634	113435760	-	1856	protein_coding	cell death-inducing DFFA-like effector c [Source:MGI Symbol;Acc:MGI:95585]	-
ENSMUSG00000029656	582.601	706.911	898.035	783.854	1016.5	949.744	3549.18	2420.75	3604.41	4454.42	3106.13	1693.38	822.941	3138.05	-1.93084	1.79038e-18	1.61154e-15	C8b	4	104766317	104804548	+	2545	protein_coding	complement component 8, beta polypeptide [Source:MGI Symbol;Acc:MGI:88236]	-
ENSMUSG00000073460	736.369	830.881	354.51	997.89	554.209	432.706	87.7652	60.2807	37.546	19.7667	146.303	80.0241	651.094	71.9476	3.17578	3.2961e-18	2.79676e-15	Pnldc1	17	12888729	12910230	-	2660	protein_coding	poly(A)-specific ribonuclease (PARN)-like domain containing 1 [Source:MGI Symbol;Acc:MGI:2685159]	-
ENSMUSG00000030762	2343.77	2156.69	1993.49	2231.08	2062.74	2521.94	569.027	613.382	413.006	274.757	812.171	245.591	2218.29	487.989	2.18455	3.45236e-18	2.79676e-15	Aqp8	7	123462291	123468004	+	1581	protein_coding	aquaporin 8 [Source:MGI Symbol;Acc:MGI:1195271]	-
ENSMUSG00000057722	57.305	43.5313	23.522	63.7856	30.6392	41.1623	379.03	997.275	657.562	191.737	119.106	681.584	43.3242	504.382	-3.54725	4.23906e-18	3.27053e-15	Lepr	4	101717404	101815352	+	7049	protein_coding	leptin receptor [Source:MGI Symbol;Acc:MGI:104993]	-
ENSMUSG00000002944	8459.17	5379.91	7122.12	5187.9	7758.02	7245.56	2276.11	1933.21	3058.47	1585.29	2492.78	2479.83	6858.78	2304.28	1.5737	4.74934e-18	3.49767e-15	Cd36	5	17781690	17888801	-	3590	protein_coding	CD36 molecule [Source:MGI Symbol;Acc:MGI:107899]	-
ENSMUSG00000032420	578.78	473.167	560.327	300.501	497.436	651.568	149.49	182.957	108.579	132.437	163.184	183.963	510.297	153.435	1.73497	6.63077e-18	4.67094e-15	Nt5e	9	88327197	88372092	+	8602	protein_coding	5' nucleotidase, ecto [Source:MGI Symbol;Acc:MGI:99782]	-
ENSMUSG00000008153	1439.31	1191.43	1040.85	1590.39	1376.96	1289.08	400.248	309.864	186.715	359.753	572.083	316.417	1321.34	357.513	1.88517	1.00812e-17	6.80563e-15	Clstn3	6	124430759	124464794	-	4968	protein_coding	calsyntenin 3 [Source:MGI Symbol;Acc:MGI:2178323]	-
ENSMUSG00000093916	1.91017	0	0	0	1.80231	1.00396	51.116	49.7051	59.8706	163.075	39.3893	74.5052	0.786071	72.9435	-6.48203	1.1875e-17	7.69597e-15	Gm379	X	108664004	108664891	-	888	protein_coding	predicted gene 379 [Source:MGI Symbol;Acc:MGI:2685225]	-
ENSMUSG00000024747	3977.92	4808.32	4027.3	3289.92	3427.08	4145.34	1790.02	1693.15	1620.56	1443.95	2165.48	1382.49	3945.98	1682.61	1.22981	3.6688e-17	2.28623e-14	Aldh1a7	19	20692953	20727562	-	2066	protein_coding	aldehyde dehydrogenase family 1, subfamily A7 [Source:MGI Symbol;Acc:MGI:1347050]	-
ENSMUSG00000029727	2975.08	4545.24	4298.64	2925.63	3773.13	3627.3	10960	14315.1	16193.5	13638	6646.48	10316.7	3690.84	12011.6	-1.70227	1.11078e-16	6.66548e-14	Cyp3a13	5	137892932	137921619	-	2956	protein_coding	cytochrome P450, family 3, subfamily a, polypeptide 13 [Source:MGI Symbol;Acc:MGI:88610]	-
ENSMUSG00000033831	31422.2	29822.8	39798.3	27158.5	34767.4	36012	126410	94061.1	186603	209933	77482.6	85970.7	33163.5	130077	-1.97168	2.363e-16	1.36734e-13	Fgb	3	83040141	83049863	-	3810	protein_coding	fibrinogen beta chain [Source:MGI Symbol;Acc:MGI:99501]	-
ENSMUSG00000035031	2242.53	2251.33	2768.87	1963.18	3367.61	3058.05	9756.4	6797.97	12689.5	15792.6	7694.05	6120.46	2608.6	9808.5	-1.9106	4.38913e-16	2.45216e-13	C8a	4	104815679	104876398	-	3636	protein_coding	complement component 8, alpha polypeptide [Source:MGI Symbol;Acc:MGI:2668347]	-
ENSMUSG00000022844	402.09	694.609	514.123	362.869	429.85	399.575	1668.5	1197.15	1458.2	1379.71	1245.45	1001.68	467.186	1325.12	-1.50278	4.56539e-16	2.46562e-13	Pdia5	16	35397312	35490873	-	2771	protein_coding	protein disulfide isomerase associated 5 [Source:MGI Symbol;Acc:MGI:1919849]	-
ENSMUSG00000038217	1595.94	2415.04	1870	2277.86	1528.35	1985.83	589.28	609.152	241.512	303.418	709.946	298.941	1945.5	458.708	2.08437	7.61665e-16	3.9808e-13	Tlcd2	11	75461715	75470899	+	1936	protein_coding	TLC domain containing 2 [Source:MGI Symbol;Acc:MGI:1917141]	-
ENSMUSG00000025190	1267.39	1452.62	1891.84	1003.56	1247.2	2693.62	7527.55	8339.88	7598.49	5832.15	3671.65	5303.67	1592.7	6378.9	-2.00156	1.25033e-15	6.33058e-13	Got1	19	43499752	43524605	-	2539	protein_coding	glutamic-oxaloacetic transaminase 1, soluble [Source:MGI Symbol;Acc:MGI:95791]	-
ENSMUSG00000033860	26580	36202	33451.6	22205.9	31562.9	32717	94892.5	85784.7	151302	156797	65596.4	77229.7	30453.2	105267	-1.78937	1.45257e-15	7.13167e-13	Fgg	3	83007724	83015049	+	2093	protein_coding	fibrinogen gamma chain [Source:MGI Symbol;Acc:MGI:95526]	-
ENSMUSG00000031938	4103.99	4101.41	4128.95	4163.07	4189.46	4760.77	1940.48	1913.12	1278.59	1328.32	2384.93	1705.34	4241.27	1758.46	1.27011	1.58038e-15	7.53096e-13	4931406C07Rik	9	15283337	15306448	-	10871	protein_coding	RIKEN cDNA 4931406C07 gene [Source:MGI Symbol;Acc:MGI:1918234]	-
ENSMUSG00000060550	400.18	290.524	322.587	313.258	273.049	354.397	854.505	834.411	737.727	844.037	709.008	546.371	325.666	754.343	-1.21154	2.65375e-15	1.22846e-12	H2-Q7	17	35439155	35443773	+	4265	protein_coding	histocompatibility 2, Q region locus 7 [Source:MGI Symbol;Acc:MGI:95936]	-
ENSMUSG00000034785	2220.57	2533.34	2323.64	2001.45	2027.59	1485.86	419.537	788.937	321.678	706.658	683.686	790.123	2098.74	618.436	1.76285	3.13591e-15	1.41134e-12	Dio1	4	107291465	107307169	-	1970	protein_coding	deiodinase, iodothyronine, type I [Source:MGI Symbol;Acc:MGI:94896]	-
ENSMUSG00000051579	977.05	1392.06	748.503	894.416	805.63	866.415	280.656	448.404	375.46	361.73	370.447	304.459	947.345	356.859	1.40901	3.76999e-15	1.65085e-12	Tceal8	X	136168984	136172342	-	2563	protein_coding	transcription elongation factor A (SII)-like 8 [Source:MGI Symbol;Acc:MGI:1913934]	-
ENSMUSG00000008734	261.693	200.623	195.736	72.2904	186.539	232.918	39.5425	9.518	10.1476	29.65	42.2029	30.354	191.633	26.9025	2.82976	4.60687e-15	1.9642e-12	Gprc5b	7	118972047	118995211	-	4630	protein_coding	G protein-coupled receptor, family C, group 5, member B [Source:MGI Symbol;Acc:MGI:1927596]	-
ENSMUSG00000035686	2699.06	1474.39	2561.38	1318.24	1389.58	1141.5	439.79	208.338	110.608	109.705	410.774	85.543	1764.02	227.46	2.9551	4.72806e-15	1.9642e-12	Thrsp	7	97412938	97417730	-	2189	protein_coding	thyroid hormone responsive [Source:MGI Symbol;Acc:MGI:109126]	-
ENSMUSG00000026348	42.0236	75.7067	57.1248	36.8539	75.6968	114.451	301.874	273.907	362.268	306.383	176.314	248.351	66.9762	278.183	-2.04882	6.87709e-15	2.78556e-12	Acmsd	1	127729413	127767978	+	2831	protein_coding	amino carboxymuconate semialdehyde decarboxylase [Source:MGI Symbol;Acc:MGI:2386323]	-
ENSMUSG00000058997	5136.44	3850.63	4850.57	4635.09	4717.53	4674.43	2702.4	1856.01	2052.85	1899.58	2675.66	1904.02	4644.11	2181.75	1.08985	9.40515e-15	3.71664e-12	Vwa8	14	78849052	79202310	+	12639	protein_coding	von Willebrand factor A domain containing 8 [Source:MGI Symbol;Acc:MGI:1919008]	-
ENSMUSG00000039092	24.8322	49.2093	36.9631	102.057	194.649	64.2533	0.964452	0	1.01476	0	0	0.919817	78.6606	0.483171	7.32824	1.28059e-14	4.94003e-12	Sptlc3	2	139493913	139637674	+	2845	protein_coding	serine palmitoyltransferase, long chain base subunit 3 [Source:MGI Symbol;Acc:MGI:2444678]	-
ENSMUSG00000093930	3323.69	4890.65	3498.89	4273.64	2081.66	2847.22	877.652	1206.67	768.17	1115.83	1515.55	1193	3485.96	1112.81	1.64716	3.03736e-14	1.14445e-11	Hmgcs1	13	119690379	119708260	+	4594	protein_coding	3-hydroxy-3-methylglutaryl-Coenzyme A synthase 1 [Source:MGI Symbol;Acc:MGI:107592]	-
ENSMUSG00000020123	93.5981	191.159	155.413	178.6	127.063	197.78	355.883	484.361	495.201	491.202	356.38	451.63	157.269	439.109	-1.48333	3.58471e-14	1.31999e-11	Avpr1a	10	122448499	122453452	+	2670	protein_coding	arginine vasopressin receptor 1A [Source:MGI Symbol;Acc:MGI:1859216]	-
ENSMUSG00000024924	467.991	352.982	418.355	549.974	444.268	446.761	113.805	99.4102	171.494	43.4867	163.184	114.977	446.722	117.726	1.92292	4.03912e-14	1.45426e-11	Vldlr	19	27216484	27254231	+	10068	protein_coding	very low density lipoprotein receptor [Source:MGI Symbol;Acc:MGI:98935]	-
ENSMUSG00000022863	17.1915	4.73167	10.9209	4.25237	9.91268	24.095	53.0449	109.986	79.1509	134.413	50.6434	107.619	11.8507	89.1428	-2.89589	1.09665e-13	3.86258e-11	Btg3	16	78332637	78377192	-	4014	protein_coding	B cell translocation gene 3 [Source:MGI Symbol;Acc:MGI:109532]	-
ENSMUSG00000111709	96.4634	33.1217	37.8032	34.019	45.9588	56.2216	6.75117	5.28778	0	0	3.75137	6.43872	50.5979	3.70484	3.76446	1.26147e-13	4.34857e-11	Gm3776	9	78257129	78269166	+	874	protein_coding	predicted gene 3776 [Source:MGI Symbol;Acc:MGI:3826440]	-
ENSMUSG00000022149	1665.66	2075.31	2792.39	1825.69	2598.92	2537	4988.15	5870.49	6579.68	5588.04	4224.04	4551.26	2249.16	5300.27	-1.23634	1.87808e-13	6.33931e-11	C9	15	6445327	6498751	+	2556	protein_coding	complement component 9 [Source:MGI Symbol;Acc:MGI:1098282]	-
ENSMUSG00000024036	9.55083	5.678	12.6011	0	10.8138	6.02374	82.9429	37.0145	120.756	105.752	51.5813	38.6323	7.44458	72.7798	-3.24122	1.9459e-13	6.43416e-11	Slc37a1	17	31295483	31350696	+	3626	protein_coding	solute carrier family 37 (glycerol-3-phosphate transporter), member 1 [Source:MGI Symbol;Acc:MGI:2446181]	-
ENSMUSG00000019082	1736.34	1431.8	2174.1	1971.68	1896.03	1687.65	3586.8	3333.42	3030.06	3554.05	3205.54	3736.3	1816.27	3407.69	-0.907922	2.56831e-13	8.32234e-11	Slc25a22	7	141429744	141437892	-	5992	protein_coding	solute carrier family 25 (mitochondrial carrier, glutamate), member 22 [Source:MGI Symbol;Acc:MGI:1915517]	-
ENSMUSG00000039958	331.414	463.703	293.185	214.036	295.578	319.258	712.73	791.052	676.842	938.916	1246.39	968.567	319.529	889.083	-1.47478	3.00561e-13	9.5484e-11	Etfbkmt	6	149139849	149151171	+	2496	protein_coding	electron transfer flavoprotein beta subunit lysine methyltransferase [Source:MGI Symbol;Acc:MGI:2443575]	-
ENSMUSG00000056054	12.4161	19.873	15.1213	9.92221	11.715	11.0435	717.553	88.8347	383.578	340.975	46.8921	116.817	13.3485	282.441	-4.39889	3.71568e-13	1.15772e-10	S100a8	3	90668978	90670035	+	694	protein_coding	S100 calcium binding protein A8 (calgranulin A) [Source:MGI Symbol;Acc:MGI:88244]	-
ENSMUSG00000010936	489.957	376.641	478	632.186	506.448	453.789	227.611	164.979	191.789	159.122	269.16	213.398	489.504	204.343	1.25783	4.60592e-13	1.40802e-10	Vac14	8	110618585	110720398	+	6960	protein_coding	Vac14 homolog (S. cerevisiae) [Source:MGI Symbol;Acc:MGI:2157980]	-
ENSMUSG00000003134	145.173	105.043	154.573	163.008	135.173	148.586	362.634	283.425	278.043	375.567	251.341	347.691	141.926	316.45	-1.15958	2.00482e-12	6.0152e-10	Tbc1d8	1	39371492	39478755	-	5239	protein_coding	TBC1 domain family, member 8 [Source:MGI Symbol;Acc:MGI:1927225]	-
ENSMUSG00000052726	6.68558	3.78533	9.24078	1.41746	3.60461	4.01583	43.4004	35.9569	267.895	135.402	16.8811	47.8305	4.7916	91.2277	-4.2191	2.30025e-12	6.77612e-10	Kcnt2	1	140246158	140612067	+	6895	protein_coding	potassium channel, subfamily T, member 2 [Source:MGI Symbol;Acc:MGI:3036273]	-
ENSMUSG00000026610	174.78	256.456	129.371	289.161	121.656	163.645	50.1515	57.108	59.8706	32.615	68.4624	53.3494	189.178	53.5928	1.81541	2.83395e-12	8.19923e-10	Esrrg	1	187608791	188214885	+	6208	protein_coding	estrogen-related receptor gamma [Source:MGI Symbol;Acc:MGI:1347056]	ESR-like
ENSMUSG00000022010	1627.46	1738.41	1319.75	1430.22	1507.63	994.922	406.034	600.692	361.253	226.328	681.811	493.942	1436.4	461.677	1.63746	3.43696e-12	9.7694e-10	Tsc22d1	14	76414961	76507765	+	8994	protein_coding	TSC22 domain family, member 1 [Source:MGI Symbol;Acc:MGI:109127]	TSC22
ENSMUSG00000099889	126.071	57.7264	80.6468	28.3492	99.1268	57.2256	5.78671	16.9209	14.2066	5.93	15.9433	5.5189	74.8576	10.7177	2.81479	3.63335e-12	1.01496e-09	Mrgprb11-ps	7	48684621	48685614	-	994	unprocessed_pseudogene	MAS-related GPR, member B11, pseudogene [Source:MGI Symbol;Acc:MGI:3033189]	-
ENSMUSG00000067656	419.281	261.188	479.68	55.2809	258.631	283.116	16.3957	10.5756	76.1067	44.475	32.8244	32.1936	292.863	35.4285	3.04872	3.94234e-12	1.08261e-09	Slc22a27	19	7864388	7966027	-	2152	protein_coding	solute carrier family 22, member 27 [Source:MGI Symbol;Acc:MGI:3042283]	-
ENSMUSG00000032808	3103.06	1595.52	3153.62	2859.01	3206.3	2879.35	1230.64	960.261	1301.93	1159.31	1364.56	1269.35	2799.48	1214.34	1.2049	4.294e-12	1.15025e-09	Cyp2c38	19	39389556	39463075	-	2869	protein_coding	cytochrome P450, family 2, subfamily c, polypeptide 38 [Source:MGI Symbol;Acc:MGI:1306819]	-
ENSMUSG00000029650	625.579	617.956	607.371	769.68	522.669	549.165	351.061	287.655	208.025	202.608	307.612	199.6	615.403	259.427	1.24519	4.33065e-12	1.15025e-09	Slc46a3	5	147878437	147894815	-	2458	protein_coding	solute carrier family 46, member 3 [Source:MGI Symbol;Acc:MGI:1918956]	-
ENSMUSG00000076613	16.2364	10.4097	74.7663	18.427	10.8138	12.0475	1020.39	178.727	602.765	237.2	512.061	220.756	23.7834	461.983	-4.27382	4.44158e-12	1.16069e-09	Ighg2b	12	113302965	113307933	-	2678	IG_C_gene	immunoglobulin heavy constant gamma 2B [Source:MGI Symbol;Acc:MGI:96445]	-
ENSMUSG00000028001	23424.4	11928.5	35799.6	14443.9	30450.8	30568.5	109966	71585.9	148471	184886	57356.5	76878.3	24436	108191	-2.14648	4.90315e-12	1.26097e-09	Fga	3	83026076	83033627	+	3010	protein_coding	fibrinogen alpha chain [Source:MGI Symbol;Acc:MGI:1316726]	-
ENSMUSG00000057561	665.693	881.037	785.466	618.012	749.759	922.637	1324.19	1843.32	1586.06	1912.42	1301.72	1578.41	770.434	1591.02	-1.04533	5.20805e-12	1.31845e-09	Eif1a	18	46597704	46610225	+	2879	protein_coding	eukaryotic translation initiation factor 1A [Source:MGI Symbol;Acc:MGI:95298]	-
ENSMUSG00000032418	4706.65	5302.31	4060.06	3275.75	3801.96	4876.22	1682.01	1827.46	1131.45	1164.26	2075.44	2278.39	4337.16	1693.17	1.35702	7.51808e-12	1.87397e-09	Me1	9	86581371	86695953	-	3848	protein_coding	malic enzyme 1, NADP(+)-dependent, cytosolic [Source:MGI Symbol;Acc:MGI:97043]	-
ENSMUSG00000031016	405.91	233.744	244.461	425.237	248.718	113.447	66.5472	35.9569	30.4427	12.8483	89.0949	22.0756	278.586	42.8276	2.6993	8.85055e-12	2.17268e-09	Wee1	7	110122046	110143286	+	3419	protein_coding	WEE 1 homolog 1 (S. pombe) [Source:MGI Symbol;Acc:MGI:103075]	-
ENSMUSG00000056071	12.4161	38.7997	27.7223	17.0095	21.6277	9.03562	932.625	134.31	545.939	405.217	84.4057	144.411	21.1018	374.485	-4.14616	9.15402e-12	2.21363e-09	S100a9	3	90692632	90695721	-	522	protein_coding	S100 calcium binding protein A9 (calgranulin B) [Source:MGI Symbol;Acc:MGI:1338947]	-
ENSMUSG00000051596	42.9787	14.195	5.04042	35.4365	19.8254	13.0514	0	0	0	0	0	0	21.7546	0	6.90821	1.11371e-11	2.65357e-09	Otop1	5	38275972	38304217	+	3442	protein_coding	otopetrin 1 [Source:MGI Symbol;Acc:MGI:2388363]	-
ENSMUSG00000046324	1122.22	883.876	937.519	935.522	828.159	1153.55	628.823	478.015	490.127	551.49	525.191	486.583	976.808	526.705	0.890912	1.24187e-11	2.88563e-09	Ermp1	19	29608214	29648415	-	9338	protein_coding	endoplasmic reticulum metallopeptidase 1 [Source:MGI Symbol;Acc:MGI:106250]	-
ENSMUSG00000022181	494.733	821.418	456.158	751.253	918.274	663.616	2948.33	1894.08	1268.44	1797.78	2021.05	1682.35	684.242	1935.34	-1.50034	1.24673e-11	2.88563e-09	C6	15	4727175	4814967	+	3556	protein_coding	complement component 6 [Source:MGI Symbol;Acc:MGI:88233]	-
ENSMUSG00000044674	295.121	256.456	223.459	267.9	268.543	269.061	140.81	114.216	119.741	93.8916	161.309	119.576	263.423	124.924	1.07455	1.28071e-11	2.92255e-09	Fzd1	5	4753839	4758035	-	4197	protein_coding	frizzled class receptor 1 [Source:MGI Symbol;Acc:MGI:1196625]	-
ENSMUSG00000024039	3320.82	3193.88	5183.24	4221.19	5150.99	4807.95	9391.84	7610.17	10806.1	11888.7	8806.33	8560.74	4313.01	9510.64	-1.1408	1.39238e-11	3.13323e-09	Cbs	17	31612623	31637199	-	3343	protein_coding	cystathionine beta-synthase [Source:MGI Symbol;Acc:MGI:88285]	-
ENSMUSG00000040562	1261.66	651.078	1454.16	1023.4	798.421	1205.75	474.511	267.562	354.15	346.905	492.367	251.11	1065.75	364.434	1.54805	1.44311e-11	3.20292e-09	Gstm2	3	107981702	107986453	-	1679	protein_coding	glutathione S-transferase, mu 2 [Source:MGI Symbol;Acc:MGI:95861]	-
ENSMUSG00000024526	1374.36	1037.18	234.38	839.135	1019.2	704.778	24.1113	0	0	0	3.75137	0.919817	868.174	4.79708	7.49638	1.73125e-11	3.7905e-09	Cidea	18	67343564	67367794	+	1164	protein_coding	cell death-inducing DNA fragmentation factor, alpha subunit-like effector A [Source:MGI Symbol;Acc:MGI:1270845]	-
ENSMUSG00000002831	824.236	641.614	459.519	518.79	520.866	599.363	236.291	149.115	120.756	199.643	323.555	198.68	594.065	204.674	1.53651	2.00891e-11	4.33977e-09	Plin4	17	56100591	56109803	-	5777	protein_coding	perilipin 4 [Source:MGI Symbol;Acc:MGI:1929709]	-
ENSMUSG00000039099	73.5414	43.5313	31.0826	55.2809	67.5864	43.1702	9.64452	8.46045	6.08853	8.895	17.819	12.8774	52.3655	10.6308	2.29083	2.54929e-11	5.36956e-09	Wdr93	7	79743163	79785950	+	2285	protein_coding	WD repeat domain 93 [Source:MGI Symbol;Acc:MGI:3646885]	-
ENSMUSG00000028464	427.877	972.831	436.837	860.397	553.308	503.987	130.201	149.115	56.8263	70.1717	273.85	136.133	625.873	136.049	2.20059	2.55189e-11	5.36956e-09	Tpm2	4	43514711	43523765	-	2909	protein_coding	tropomyosin 2, beta [Source:MGI Symbol;Acc:MGI:98810]	-
ENSMUSG00000026688	1046.77	920.783	761.104	1360.76	593.86	571.252	261.367	384.95	177.582	260.92	363.882	195.001	875.755	273.95	1.676	2.65865e-11	5.52248e-09	Mgst3	1	167371966	167393841	-	1097	protein_coding	microsomal glutathione S-transferase 3 [Source:MGI Symbol;Acc:MGI:1913697]	-
ENSMUSG00000020805	1.91017	5.678	5.88049	2.83492	0	3.01187	45.3293	53.9353	135.977	151.215	4.68921	35.8729	3.21924	71.1698	-4.45607	2.75485e-11	5.64988e-09	Slc13a5	11	72241989	72267222	-	4940	protein_coding	solute carrier family 13 (sodium-dependent citrate transporter), member 5 [Source:MGI Symbol;Acc:MGI:3037150]	-
ENSMUSG00000057729	0.955083	0	0	0	1.80231	0	126.343	38.072	350.091	662.183	21.5703	27.5945	0.459565	204.309	-8.69227	2.95378e-11	5.98213e-09	Prtn3	10	79874476	79883174	+	1732	protein_coding	proteinase 3 [Source:MGI Symbol;Acc:MGI:893580]	-
ENSMUSG00000006522	6448.72	5638.26	8856.86	5413.27	6900.13	6234.58	20794.6	16420.7	44033.3	38333.5	11469.8	16470.2	6581.97	24587	-1.90126	3.13574e-11	6.27225e-09	Itih3	14	30908572	30923760	-	3638	protein_coding	inter-alpha trypsin inhibitor, heavy chain 3 [Source:MGI Symbol;Acc:MGI:96620]	-
ENSMUSG00000054612	680.974	1158.31	621.652	851.892	597.464	647.552	299.945	310.921	250.645	261.908	386.391	172.006	759.641	280.303	1.4381	3.53233e-11	6.97936e-09	Mgmt	7	136894614	137130266	+	2894	protein_coding	O-6-methylguanine-DNA methyltransferase [Source:MGI Symbol;Acc:MGI:96977]	-
ENSMUSG00000025991	21119.7	15817	30422.3	15516.9	32835.3	29398.9	83539.9	74683.5	82142.4	59042	45202.1	61181.6	24185	67631.9	-1.48356	3.71936e-11	7.26038e-09	Cps1	1	67123026	67231259	+	5555	protein_coding	carbamoyl-phosphate synthetase 1 [Source:MGI Symbol;Acc:MGI:891996]	-
ENSMUSG00000026365	8965.36	7536.6	9019	5777.56	8068.02	8676.2	22122.6	20274.4	49833.6	42564.5	13346.4	20613.1	8007.12	28125.8	-1.8125	3.98475e-11	7.68582e-09	Cfh	1	140084708	140183764	-	8383	protein_coding	complement component factor h [Source:MGI Symbol;Acc:MGI:88385]	-
ENSMUSG00000028179	5681.79	7676.66	8320.9	6306.27	7584.1	8838.84	13965.3	26382.8	19113.9	18393.9	11901.2	16878.6	7401.43	17772.6	-1.26372	4.09123e-11	7.79836e-09	Cth	3	157894248	157925077	-	2791	protein_coding	cystathionase (cystathionine gamma-lyase) [Source:MGI Symbol;Acc:MGI:1339968]	-
ENSMUSG00000037287	1020.03	777.886	989.603	1411.79	1064.26	1114.39	579.636	444.173	507.378	532.712	604.908	481.064	1062.99	524.978	1.0165	4.18055e-11	7.87597e-09	Tbcel	9	42412316	42507809	-	8483	protein_coding	tubulin folding cofactor E-like [Source:MGI Symbol;Acc:MGI:1925543]	-
ENSMUSG00000022215	1974.16	1901.18	1440.72	2395.5	1599.55	1555.13	676.081	513.972	216.143	443.762	923.774	429.555	1811.04	533.881	1.7618	4.23833e-11	7.89303e-09	Fitm1	14	55575617	55576954	+	971	protein_coding	fat storage-inducing transmembrane protein 1 [Source:MGI Symbol;Acc:MGI:1915930]	-
ENSMUSG00000060807	3716.23	2038.4	4272.6	4049.68	3433.39	2991.79	1398.46	1581.05	1223.8	1009.09	1712.5	1581.17	3417.02	1417.67	1.2691	4.31837e-11	7.95071e-09	Serpina6	12	103646630	103657212	-	1761	protein_coding	serine (or cysteine) peptidase inhibitor, clade A, member 6 [Source:MGI Symbol;Acc:MGI:88278]	-
ENSMUSG00000032265	43.9338	60.5654	59.645	11.3397	46.8599	51.2018	147.561	145.943	180.626	154.18	126.609	159.128	45.5909	152.341	-1.72287	4.6522e-11	8.46909e-09	Tent5a	9	85320439	85327348	-	5703	protein_coding	terminal nucleotidyltransferase 5A [Source:MGI Symbol;Acc:MGI:2670964]	-
ENSMUSG00000112774	262.648	224.281	243.62	233.881	388.397	293.156	92.5874	83.5469	147.14	63.2533	122.857	71.7457	274.33	96.855	1.50318	5.13546e-11	9.24497e-09	Gm36041	10	122386892	122435033	+	2245	lincRNA	predicted gene, 36041 [Source:MGI Symbol;Acc:MGI:5595200]	-
ENSMUSG00000094091	99.3286	81.3847	45.3638	42.5237	40.5519	40.1583	9.64452	3.17267	10.1476	16.8017	12.1919	11.0378	58.2185	10.4994	2.46817	6.59543e-11	1.17428e-08	Gm21885	11	94281873	94286253	+	779	protein_coding	predicted gene, 21885 [Source:MGI Symbol;Acc:MGI:5434049]	-
ENSMUSG00000055782	1710.55	1614.45	1267.67	1379.19	1220.16	1445.7	704.05	615.497	315.589	323.185	730.578	529.815	1439.62	536.452	1.424	7.96591e-11	1.40287e-08	Abcd2	15	91145871	91191799	-	5946	protein_coding	ATP-binding cassette, sub-family D (ALD), member 2 [Source:MGI Symbol;Acc:MGI:1349467]	-
ENSMUSG00000040583	213.939	24.6047	341.069	12.7571	106.336	152.602	0.964452	2.11511	8.11804	0	1.87568	2.75945	141.884	2.63879	5.75439	8.3622e-11	1.45682e-08	Cyp2b13	7	26061497	26096197	+	1875	protein_coding	cytochrome P450, family 2, subfamily b, polypeptide 13 [Source:MGI Symbol;Acc:MGI:88599]	-
ENSMUSG00000019737	6.68558	0	1.68014	1.41746	3.60461	6.02374	44.3648	26.4389	59.8706	83.02	22.5082	17.4765	3.23526	42.2798	-3.69368	8.99139e-11	1.54977e-08	Syne4	7	30314807	30319046	+	2946	protein_coding	spectrin repeat containing, nuclear envelope family member 4 [Source:MGI Symbol;Acc:MGI:2141950]	-
ENSMUSG00000073835	27.6974	70.0287	9.24078	70.8729	33.3426	25.0989	0	0	0	4.94167	0	0	39.3802	0.823611	5.58389	1.00451e-10	1.71317e-08	Mup-ps12	4	61452244	61454952	+	549	unprocessed_pseudogene	major urinary protein, pseudogene 12 [Source:MGI Symbol;Acc:MGI:3783148]	-
ENSMUSG00000032231	653.277	439.099	457.838	290.579	510.954	302.191	151.419	140.655	140.036	123.542	235.398	171.086	442.323	160.356	1.46444	1.19845e-10	2.02264e-08	Anxa2	9	69453620	69491795	+	3731	protein_coding	annexin A2 [Source:MGI Symbol;Acc:MGI:88246]	-
ENSMUSG00000095079	11.461	141.95	34.4429	41.1063	21.6277	40.1583	1672.36	252.756	1096.95	299.465	1352.37	484.744	48.4577	859.774	-4.14894	1.44792e-10	2.41848e-08	Igha	12	113254830	113260236	-	2668	IG_C_gene	immunoglobulin heavy constant alpha [Source:MGI Symbol;Acc:MGI:96444]	-
ENSMUSG00000019838	1191.94	1110.05	1470.12	1150.98	1013.8	1123.43	2859.6	1990.32	2677.94	2384.85	1747.2	2170.77	1176.72	2305.11	-0.969847	1.48701e-10	2.45842e-08	Slc16a10	10	40033532	40142258	-	7356	protein_coding	solute carrier family 16 (monocarboxylic acid transporters), member 10 [Source:MGI Symbol;Acc:MGI:1919722]	-
ENSMUSG00000023832	1090.7	1340.01	896.355	1065.93	791.212	996.93	569.991	539.353	444.463	456.61	621.789	462.668	1030.19	515.812	0.997643	1.54452e-10	2.52771e-08	Acat2	17	12942890	12960747	-	2544	protein_coding	acetyl-Coenzyme A acetyltransferase 2 [Source:MGI Symbol;Acc:MGI:87871]	-
ENSMUSG00000055312	604.567	534.678	630.893	765.427	638.917	504.991	330.807	399.756	290.22	271.792	305.736	326.535	613.246	320.808	0.933815	1.83475e-10	2.97266e-08	Them7	2	105224320	105379796	+	1556	protein_coding	thioesterase superfamily member 7 [Source:MGI Symbol;Acc:MGI:1921338]	-
ENSMUSG00000030555	835.697	793.028	660.295	919.93	707.405	717.83	448.47	449.461	402.858	338.998	490.491	428.635	772.364	426.486	0.855361	1.96169e-10	3.14686e-08	Ttc23	7	67647410	67762912	+	8474	protein_coding	tetratricopeptide repeat domain 23 [Source:MGI Symbol;Acc:MGI:1914259]	-
ENSMUSG00000038917	3.82033	7.57067	0.840071	0	1.80231	2.00791	14.4668	26.4389	43.6345	62.265	21.5703	36.7927	2.67355	34.1947	-3.63572	2.24823e-10	3.57116e-08	3930402G23Rik	8	10924427	10928696	-	3323	lincRNA	RIKEN cDNA 3930402G23 gene [Source:MGI Symbol;Acc:MGI:1921277]	-
ENSMUSG00000048826	82.1371	16.0877	15.9613	18.427	30.6392	36.1425	186.139	189.302	167.435	167.028	113.479	124.175	33.2325	157.926	-2.24376	2.56327e-10	4.03205e-08	Dact2	17	14195052	14204304	-	3379	protein_coding	dishevelled-binding antagonist of beta-catenin 2 [Source:MGI Symbol;Acc:MGI:1920347]	-
ENSMUSG00000021957	2806.99	3227	2263.15	2887.36	2251.08	2157.5	1518.05	1259.55	931.546	946.823	1527.74	980.525	2598.85	1194.04	1.12185	2.77955e-10	4.33023e-08	Tkt	14	30548359	30574720	+	7355	protein_coding	transketolase [Source:MGI Symbol;Acc:MGI:105992]	-
ENSMUSG00000048782	108.879	157.091	157.933	79.3776	166.713	116.459	270.047	344.763	311.53	345.917	252.279	301.7	131.076	304.373	-1.20783	2.97827e-10	4.59561e-08	Insc	7	114743694	114850383	+	3722	protein_coding	INSC spindle orientation adaptor protein [Source:MGI Symbol;Acc:MGI:1917942]	-
ENSMUSG00000032271	772.662	3925.39	2468.97	2272.19	1457.16	1404.54	6444.47	8714.26	9917.21	11887.7	4524.15	7180.09	2050.15	8111.31	-1.98421	4.33337e-10	6.62352e-08	Nnmt	9	48591877	48605153	-	1576	protein_coding	nicotinamide N-methyltransferase [Source:MGI Symbol;Acc:MGI:1099443]	-
ENSMUSG00000029596	109.835	205.354	88.2074	175.765	152.295	69.2731	369.385	377.547	355.164	478.353	347.939	334.813	133.455	377.2	-1.50195	4.63254e-10	7.01462e-08	Sdsl	5	120458186	120472810	-	1497	protein_coding	serine dehydratase-like [Source:MGI Symbol;Acc:MGI:2182607]	-
ENSMUSG00000023122	237.816	186.428	125.171	187.104	164.01	147.582	23.1469	87.7771	52.7673	45.4633	62.8354	61.6277	174.685	55.603	1.65218	5.1937e-10	7.79151e-08	Sult1c2	17	53829637	53846339	-	1846	protein_coding	sulfotransferase family, cytosolic, 1C, member 2 [Source:MGI Symbol;Acc:MGI:1916333]	-
ENSMUSG00000031808	744.965	907.534	746.823	1447.22	814.642	686.707	427.252	345.821	212.084	134.413	348.877	258.469	891.316	287.819	1.62988	5.26607e-10	7.8276e-08	Slc27a1	8	71568882	71587302	+	5835	protein_coding	solute carrier family 27 (fatty acid transporter), member 1 [Source:MGI Symbol;Acc:MGI:1347098]	-
ENSMUSG00000030342	203.433	187.374	136.932	163.008	218.98	170.673	331.772	485.418	448.522	285.628	345.126	476.465	180.066	395.488	-1.13414	5.78035e-10	8.51394e-08	Cd9	6	125460266	125494791	-	2044	protein_coding	CD9 antigen [Source:MGI Symbol;Acc:MGI:88348]	-
ENSMUSG00000042589	6.68558	0	7.56064	0	3.60461	9.03562	54.0093	24.3238	33.4869	135.402	22.5082	90.1421	4.48107	59.9787	-3.70755	5.97089e-10	8.71535e-08	Cux2	5	121856366	122050102	-	10082	protein_coding	cut-like homeobox 2 [Source:MGI Symbol;Acc:MGI:107321]	CUT
ENSMUSG00000022474	400.18	832.774	307.466	729.991	334.328	335.322	138.881	140.655	74.0772	167.028	183.817	159.128	490.01	143.931	1.76584	7.50115e-10	1.08512e-07	Pmm1	15	81951108	81960930	-	2866	protein_coding	phosphomannomutase 1 [Source:MGI Symbol;Acc:MGI:1353418]	-
ENSMUSG00000046532	316.132	338.787	266.302	455.004	214.474	324.278	116.699	116.331	173.523	152.203	147.241	124.175	319.163	138.362	1.20267	7.7297e-10	1.10829e-07	Ar	X	98148769	98323215	+	10048	protein_coding	androgen receptor [Source:MGI Symbol;Acc:MGI:88064]	ESR-like
ENSMUSG00000029201	4616.87	7260.27	5206.76	5231.84	5123.95	5651.28	2200.88	2885.01	2595.74	3273.36	2875.42	3510.02	5515.16	2890.07	0.932288	8.43755e-10	1.19917e-07	Ugdh	5	65413221	65435949	-	6752	protein_coding	UDP-glucose dehydrogenase [Source:MGI Symbol;Acc:MGI:1306785]	-
ENSMUSG00000027870	150.903	51.102	271.343	21.2619	106.336	218.863	1.9289	0	8.11804	0	4.68921	0	136.635	2.45603	5.79996	8.63793e-10	1.21697e-07	Hao2	3	98874521	98893239	-	2049	protein_coding	hydroxyacid oxidase 2 [Source:MGI Symbol;Acc:MGI:96012]	-
ENSMUSG00000028995	425.967	238.476	348.629	255.142	255.026	416.642	153.348	85.662	141.051	159.122	124.733	89.2223	323.314	125.523	1.36572	9.67465e-10	1.35128e-07	Fam126a	5	23915276	24030690	-	10117	protein_coding	family with sequence similarity 126, member A [Source:MGI Symbol;Acc:MGI:2149839]	-
ENSMUSG00000033488	510.014	725.838	568.728	697.389	589.354	523.062	373.243	296.116	235.423	287.605	368.572	255.709	602.397	302.778	0.99142	1.02154e-09	1.41461e-07	Cryzl2	1	157458577	157492638	+	2534	protein_coding	crystallin zeta like 2 [Source:MGI Symbol;Acc:MGI:2448516]	-
ENSMUSG00000053168	269.333	94.6334	192.376	93.5522	179.329	102.404	20.2535	39.1296	58.8558	32.615	31.8866	54.2692	155.271	39.5016	1.9776	1.05253e-09	1.44518e-07	9030619P08Rik	15	75427606	75431829	-	935	transcribed_unprocessed_pseudogene	RIKEN cDNA 9030619P08 gene [Source:MGI Symbol;Acc:MGI:3612405]	-
ENSMUSG00000042348	126.071	100.311	114.25	83.63	80.2026	102.404	267.153	309.864	329.796	305.395	135.987	214.317	101.145	260.419	-1.36116	1.23975e-09	1.68271e-07	Arl15	13	113794505	114157461	+	3515	protein_coding	ADP-ribosylation factor-like 15 [Source:MGI Symbol;Acc:MGI:2442308]	-
ENSMUSG00000025503	2363.83	3225.1	2483.25	2871.77	2408.78	2249.87	1562.41	1292.33	1129.42	1422.21	1701.24	1057.79	2600.43	1360.9	0.934011	1.24952e-09	1.68271e-07	Taldo1	7	141392199	141402968	+	2171	protein_coding	transaldolase 1 [Source:MGI Symbol;Acc:MGI:1274789]	-
ENSMUSG00000009905	726.818	781.672	635.093	786.689	663.248	739.917	392.532	373.317	306.456	262.897	488.615	403.8	722.24	371.27	0.958959	1.25668e-09	1.68271e-07	Kdsr	1	106720459	106759727	-	8147	protein_coding	3-ketodihydrosphingosine reductase [Source:MGI Symbol;Acc:MGI:1918000]	-
ENSMUSG00000037095	8286.3	7768.45	12921.1	10106.5	10477.7	5534.82	29113	17666.5	52829.2	38741.7	23441.3	16367.2	9182.48	29693.1	-1.69317	1.27264e-09	1.6901e-07	Lrg1	17	56119678	56122001	-	1408	protein_coding	leucine-rich alpha-2-glycoprotein 1 [Source:MGI Symbol;Acc:MGI:1924155]	-
ENSMUSG00000082065	32.4728	49.2093	6.72056	29.7666	27.0346	24.095	0	0	0	0	3.75137	0	28.2165	0.625228	5.4451	1.29658e-09	1.70289e-07	Mup-ps14	4	61608292	61610983	+	532	unprocessed_pseudogene	major urinary protein, pseudogene 14 [Source:MGI Symbol;Acc:MGI:3651980]	-
ENSMUSG00000001670	4053.37	6878.9	13311.8	7012.16	6629.78	7915.2	29384	20270.2	26514.5	22036.9	16154.3	15519.2	7633.53	21646.5	-1.50367	1.30329e-09	1.70289e-07	Tat	8	109990437	109999803	+	2405	protein_coding	tyrosine aminotransferase [Source:MGI Symbol;Acc:MGI:98487]	-
ENSMUSG00000062209	72.5863	67.1897	71.406	126.154	54.9703	49.1939	21.218	4.23022	6.08853	8.895	29.0731	11.9576	73.5833	13.5771	2.42455	1.40922e-09	1.82657e-07	Erbb4	1	68032186	69108059	-	12355	protein_coding	erb-b2 receptor tyrosine kinase 4 [Source:MGI Symbol;Acc:MGI:104771]	-
ENSMUSG00000028085	1077.33	1581.32	1020.69	1084.36	1078.68	1031.06	633.645	644.051	430.256	465.505	689.313	439.673	1145.57	550.407	1.05761	1.46665e-09	1.88592e-07	Gatb	3	85574119	85655622	+	4299	protein_coding	glutamyl-tRNA(Gln) amidotransferase, subunit B [Source:MGI Symbol;Acc:MGI:2442496]	-
ENSMUSG00000030560	620.804	339.734	894.675	369.957	845.281	688.715	1711.9	1527.11	2293.35	2434.26	1191.06	1773.41	626.528	1821.85	-1.53892	1.48205e-09	1.89072e-07	Ctsc	7	88278085	88310888	+	5808	protein_coding	cathepsin C [Source:MGI Symbol;Acc:MGI:109553]	-
ENSMUSG00000034708	2507.09	2104.65	2552.97	2035.47	2877.38	1912.54	5054.7	3862.19	4612.06	3681.54	3753.24	4378.33	2331.68	4223.68	-0.856819	1.51744e-09	1.92074e-07	Grn	11	102430315	102437048	+	3474	protein_coding	granulin [Source:MGI Symbol;Acc:MGI:95832]	-
ENSMUSG00000058624	704.851	702.18	761.104	599.585	647.929	741.924	487.048	449.461	446.492	389.403	409.837	418.517	692.929	433.46	0.678242	1.58027e-09	1.98477e-07	Gda	19	21391307	21473445	-	6135	protein_coding	guanine deaminase [Source:MGI Symbol;Acc:MGI:95678]	-
ENSMUSG00000025153	2166.13	1048.54	2395.88	1464.23	1244.49	1451.72	826.536	457.922	495.201	641.428	739.019	360.568	1628.5	586.779	1.47274	1.61848e-09	2.01712e-07	Fasn	11	120805846	120824547	-	10947	protein_coding	fatty acid synthase [Source:MGI Symbol;Acc:MGI:95485]	-
ENSMUSG00000022032	4.77541	17.9803	7.56064	0	7.20922	21.0831	503.444	96.2376	309.5	850.955	110.665	38.6323	9.76812	318.239	-5.01756	1.67594e-09	2.06372e-07	Scara5	14	65666403	65764826	+	6093	protein_coding	scavenger receptor class A, member 5 [Source:MGI Symbol;Acc:MGI:1918395]	-
ENSMUSG00000037348	2253.04	1715.7	1561.69	1705.2	1887.01	1681.63	738.771	651.454	502.304	343.94	1176.99	619.037	1800.71	672.083	1.42169	1.68134e-09	2.06372e-07	Paqr7	4	134496697	134510235	+	4259	protein_coding	progestin and adipoQ receptor family member VII [Source:MGI Symbol;Acc:MGI:1919154]	-
ENSMUSG00000020592	3022.84	2477.5	3565.26	2479.13	3216.21	3327.11	5856.16	4854.18	5802.37	5615.71	4556.03	4908.14	3014.68	5265.43	-0.804229	1.70504e-09	2.07299e-07	Sdc1	12	8771323	8793715	+	3809	protein_coding	syndecan 1 [Source:MGI Symbol;Acc:MGI:1349162]	-
ENSMUSG00000041293	0.955083	0	5.88049	0	3.60461	5.01979	37.6136	43.3598	32.4722	20.755	15.0055	22.9954	2.57666	28.7002	-3.40487	1.71449e-09	2.07299e-07	Adgrf1	17	43270329	43324737	+	3853	protein_coding	adhesion G protein-coupled receptor F1 [Source:MGI Symbol;Acc:MGI:1924846]	-
ENSMUSG00000002550	900.643	574.425	1015.65	1006.4	968.739	1127.44	382.888	429.368	311.53	396.322	558.016	484.744	932.215	427.144	1.12542	1.73049e-09	2.07685e-07	Uck1	2	32255002	32260159	-	2751	protein_coding	uridine-cytidine kinase 1 [Source:MGI Symbol;Acc:MGI:98904]	-
ENSMUSG00000031924	7205.14	7183.62	7922.71	5166.63	6437.83	8375.01	3668.78	2795.12	3562.81	4352.62	4331.89	3590.05	7048.49	3716.88	0.923303	1.78297e-09	2.12409e-07	Cyb5b	8	107150640	107187471	+	4374	protein_coding	cytochrome b5 type B [Source:MGI Symbol;Acc:MGI:1913677]	-
ENSMUSG00000032561	90.7329	27.4437	45.3638	72.2904	57.6738	81.3205	367.456	297.173	382.563	448.703	125.671	95.661	62.4708	286.205	-2.19789	1.8384e-09	2.17415e-07	Acpp	9	104288251	104337748	-	7330	protein_coding	acid phosphatase, prostate [Source:MGI Symbol;Acc:MGI:1928480]	-
ENSMUSG00000049791	679.064	381.372	427.596	748.418	499.239	551.173	222.789	234.777	305.441	206.562	245.714	278.705	547.81	248.998	1.13574	1.96105e-09	2.30238e-07	Fzd4	7	89404355	89413134	+	6720	protein_coding	frizzled class receptor 4 [Source:MGI Symbol;Acc:MGI:108520]	-
ENSMUSG00000004038	1575.89	242.261	1736.43	369.957	947.111	1618.38	225.682	144.885	98.4313	90.9266	192.257	125.095	1081.67	146.213	2.8872	2.32651e-09	2.7118e-07	Gstm3	3	107963696	107969283	-	1311	protein_coding	glutathione S-transferase, mu 3 [Source:MGI Symbol;Acc:MGI:106026]	-
ENSMUSG00000113399	0	0	0	0	4.50576	0	28.9336	34.8993	24.3541	14.825	12.1919	27.5945	0.75096	23.7997	-4.88211	2.55137e-09	2.95266e-07	Gm48199	13	52180411	52181637	+	496	lincRNA	predicted gene, 48199 [Source:MGI Symbol;Acc:MGI:6097585]	-
ENSMUSG00000019864	513.835	484.523	443.557	447.917	483.018	422.666	282.585	299.288	209.04	245.107	282.29	307.219	465.919	270.921	0.782213	2.76321e-09	3.17514e-07	Rtn4ip1	10	43901807	43957201	+	4554	protein_coding	reticulon 4 interacting protein 1 [Source:MGI Symbol;Acc:MGI:2178759]	-
ENSMUSG00000097286	95.5083	104.097	88.2074	63.7856	126.161	103.408	49.1871	40.1871	24.3541	13.8367	29.0731	28.5143	96.8612	30.8587	1.65462	2.87729e-09	3.28295e-07	Gm26684	15	54952070	54964642	+	8887	bidirectional_promoter_lncRNA	predicted gene, 26684 [Source:MGI Symbol;Acc:MGI:5477178]	-
ENSMUSG00000026272	2386.75	4535.78	3648.43	4082.28	3699.23	3098.21	6419.4	7867.16	8236.77	5776.81	6609.91	7220.56	3575.11	7021.77	-0.973921	3.10446e-09	3.51738e-07	Agxt	1	93135240	93145421	+	1697	protein_coding	alanine-glyoxylate aminotransferase [Source:MGI Symbol;Acc:MGI:1329033]	-
ENSMUSG00000039865	198.657	169.394	190.696	100.64	164.01	145.574	83.9074	52.8778	56.8263	46.4517	88.1571	51.5098	161.495	63.2883	1.35422	3.34238e-09	3.76064e-07	Slc44a3	3	121459528	121532404	-	5057	protein_coding	solute carrier family 44, member 3 [Source:MGI Symbol;Acc:MGI:2384860]	-
ENSMUSG00000034634	614.118	169.394	192.376	170.095	295.578	190.752	54.9738	96.2376	92.3428	77.09	60.0218	61.6277	272.052	73.7156	1.88597	3.40207e-09	3.7759e-07	Ly6d	15	74762056	74763620	-	744	protein_coding	lymphocyte antigen 6 complex, locus D [Source:MGI Symbol;Acc:MGI:96881]	-
ENSMUSG00000076672	0	0	0	0	0	1.00396	22.1824	9.518	91.328	4.94167	15.0055	5.5189	0.167326	24.7491	-6.59625	3.40255e-09	3.7759e-07	Ighv3-6	12	114288152	114288582	-	350	IG_V_gene	immunoglobulin heavy variable 3-6 [Source:MGI Symbol;Acc:MGI:4439856]	-
ENSMUSG00000051817	40.1135	24.6047	38.6432	70.8729	38.7496	37.1464	110.912	138.54	120.756	93.8916	81.5922	135.213	41.6884	113.484	-1.46304	3.63488e-09	4.00628e-07	Sox12	2	152393611	152398063	-	4453	protein_coding	SRY (sex determining region Y)-box 12 [Source:MGI Symbol;Acc:MGI:98360]	HMG
ENSMUSG00000020777	55911.5	42984.4	56781.2	43779.6	49239.9	55848.1	36866.2	26950.8	29040.3	27237.5	31679.3	25949	50757.5	29620.5	0.777034	3.79364e-09	4.15301e-07	Acox1	11	116171888	116199045	-	5082	protein_coding	acyl-Coenzyme A oxidase 1, palmitoyl [Source:MGI Symbol;Acc:MGI:1330812]	-
ENSMUSG00000021792	2070.62	2918.49	1759.11	2734.28	1722.1	2008.92	1306.83	1235.23	744.831	838.107	1056.95	812.198	2202.25	999.023	1.14016	4.1214e-09	4.48154e-07	Fam213a	14	40993740	41013788	-	2948	protein_coding	family with sequence similarity 213, member A [Source:MGI Symbol;Acc:MGI:1917814]	-
ENSMUSG00000035270	202.478	121.131	155.413	212.619	199.155	158.625	54.9738	83.5469	70.0181	59.3	69.4003	104.859	174.903	73.683	1.2443	4.27313e-09	4.59579e-07	Impg2	16	56204313	56273756	+	9275	protein_coding	interphotoreceptor matrix proteoglycan 2 [Source:MGI Symbol;Acc:MGI:3044955]	-
ENSMUSG00000056966	9.55083	16.0877	3.36028	2.83492	12.6161	14.0554	35.6847	50.7627	56.8263	53.37	28.1352	57.0287	9.75087	46.9679	-2.24775	4.2832e-09	4.59579e-07	Gjc3	5	137953461	137963098	-	4356	protein_coding	gap junction protein, gamma 3 [Source:MGI Symbol;Acc:MGI:2153041]	-
ENSMUSG00000028445	34.383	118.292	35.283	32.6015	36.0461	31.1227	160.099	304.576	257.748	519.863	101.287	151.77	47.9547	249.224	-2.37471	4.42382e-09	4.71545e-07	Enho	4	41638144	41640324	-	1269	protein_coding	energy homeostasis associated [Source:MGI Symbol;Acc:MGI:1916888]	-
ENSMUSG00000089678	3614.03	3863.88	3471.17	3073.05	3388.33	3262.86	2372.55	1938.5	2101.56	1527.96	2180.48	1504.82	3445.55	1937.65	0.830586	4.5706e-09	4.84006e-07	Agxt2	15	10358532	10410153	+	3165	protein_coding	alanine-glyoxylate aminotransferase 2 [Source:MGI Symbol;Acc:MGI:2146052]	-
ENSMUSG00000045917	58.2601	45.424	70.5659	38.2714	59.4761	49.1939	188.068	94.1225	154.243	149.238	102.225	128.774	53.5319	136.112	-1.33728	4.60314e-09	4.84287e-07	Tmem268	4	63558781	63586357	+	3974	protein_coding	transmembrane protein 268 [Source:MGI Symbol;Acc:MGI:1913920]	-
ENSMUSG00000053898	13903.1	14578.3	12981.6	16890.4	13566	11527.4	7738.77	8886.64	7242.31	7965.97	9961.75	8234.2	13907.8	8338.27	0.737992	4.95661e-09	5.1811e-07	Ech1	7	28825217	28832247	+	2284	protein_coding	enoyl coenzyme A hydratase 1, peroxisomal [Source:MGI Symbol;Acc:MGI:1858208]	-
ENSMUSG00000063558	1548.19	1232.13	1733.07	1549.28	1488.7	1848.29	745.522	770.958	639.296	926.068	1000.68	996.162	1566.61	846.447	0.887912	6.62876e-09	6.88456e-07	Aox1	1	58029931	58106413	+	8690	protein_coding	aldehyde oxidase 1 [Source:MGI Symbol;Acc:MGI:88035]	-
ENSMUSG00000015016	777.437	952.012	877.034	965.289	842.578	742.928	515.018	441.001	323.707	420.042	604.908	378.045	859.546	447.12	0.942296	6.97756e-09	7.20067e-07	Acsf3	8	122775486	122817880	+	3747	protein_coding	acyl-CoA synthetase family member 3 [Source:MGI Symbol;Acc:MGI:2182591]	-
ENSMUSG00000027803	698.166	680.414	508.243	805.116	585.749	648.556	425.324	357.454	410.976	358.765	355.442	340.332	654.374	374.715	0.802602	7.15273e-09	7.33472e-07	Wwtr1	3	57455649	57575910	-	4779	protein_coding	WW domain containing transcription regulator 1 [Source:MGI Symbol;Acc:MGI:1917649]	-
ENSMUSG00000030545	4982.67	3845.9	3251.07	4270.8	3381.12	3311.05	1430.28	1369.53	906.177	1556.62	2508.73	1927.94	3840.44	1616.55	1.24816	7.30872e-09	7.44753e-07	Pex11a	7	79735957	79743131	-	3182	protein_coding	peroxisomal biogenesis factor 11 alpha [Source:MGI Symbol;Acc:MGI:1338788]	-
ENSMUSG00000019987	17139	12300.4	16559.5	20006	18931.4	18547.1	32779.8	39231.1	32156.6	44227.9	26767.9	26659.1	17247.2	33637.1	-0.963708	7.67085e-09	7.7677e-07	Arg1	10	24915221	24927484	-	2228	protein_coding	arginase, liver [Source:MGI Symbol;Acc:MGI:88070]	-
ENSMUSG00000038079	122.251	159.93	109.209	82.2126	130.667	106.419	42.4359	72.9713	33.4869	24.7083	39.3893	41.3918	118.448	42.3973	1.48812	7.97257e-09	8.02308e-07	Tmem237	1	59100590	59120408	-	2389	protein_coding	transmembrane protein 237 [Source:MGI Symbol;Acc:MGI:2138365]	-
ENSMUSG00000022651	4.77541	15.1413	2.52021	2.83492	4.50576	10.0396	92.5874	40.1871	96.4018	52.3817	15.9433	24.8351	6.6362	53.7227	-3.00629	8.87763e-09	8.87873e-07	Retnlg	16	48872621	48874496	+	593	protein_coding	resistin like gamma [Source:MGI Symbol;Acc:MGI:2667763]	-
ENSMUSG00000030086	197.702	323.646	190.696	206.949	187.44	152.602	92.5874	68.7411	51.7525	85.985	114.417	44.1512	209.839	76.2723	1.45962	9.77131e-09	9.71256e-07	Chchd6	6	89383146	89595652	-	2529	protein_coding	coiled-coil-helix-coiled-coil-helix domain containing 6 [Source:MGI Symbol;Acc:MGI:1913348]	-
ENSMUSG00000019139	67.8109	35.9607	71.406	21.2619	46.8599	45.1781	130.201	142.77	335.884	459.575	90.0328	162.808	48.0796	220.212	-2.18818	9.95383e-09	9.83366e-07	Isyna1	8	70594373	70597290	+	2436	protein_coding	myo-inositol 1-phosphate synthase A1 [Source:MGI Symbol;Acc:MGI:1919030]	-
ENSMUSG00000096336	0	0	2.52021	0	0.901153	3.01187	10.609	5.28778	34.5017	21.7433	51.5813	31.2738	1.07221	25.8328	-4.52357	1.09953e-08	1.07968e-06	Igkv1-135	6	67609713	67610508	+	394	IG_V_gene	immunoglobulin kappa variable 1-135 [Source:MGI Symbol;Acc:MGI:3819952]	-
ENSMUSG00000019935	553.948	908.48	535.125	351.53	600.168	727.869	189.033	112.101	38.5607	42.4983	295.42	80.0241	612.853	126.273	2.27864	1.1656e-08	1.13766e-06	Slc17a8	10	89574020	89621253	-	4720	protein_coding	solute carrier family 17 (sodium-dependent inorganic phosphate cotransporter), member 8 [Source:MGI Symbol;Acc:MGI:3039629]	-
ENSMUSG00000060548	244.501	151.413	236.9	90.7173	155.899	132.522	83.9074	51.8202	40.5902	29.65	69.4003	41.3918	168.659	52.7933	1.67805	1.18601e-08	1.14873e-06	Tnfrsf19	14	60963875	61046490	-	4738	protein_coding	tumor necrosis factor receptor superfamily, member 19 [Source:MGI Symbol;Acc:MGI:1352474]	-
ENSMUSG00000042485	71.6312	55.8337	42.0035	60.9507	39.6507	42.1662	147.561	137.482	122.785	172.958	105.976	87.3826	52.0393	129.024	-1.31476	1.19113e-08	1.14873e-06	Mustn1	14	30879200	30881610	+	1236	protein_coding	musculoskeletal, embryonic nuclear protein 1 [Source:MGI Symbol;Acc:MGI:1913425]	-
ENSMUSG00000063229	13904.1	14085.2	17980.9	8833.6	13852.5	11553.5	22198.8	23469.3	28587.7	35596.8	24441.1	27979	13368.3	27045.4	-1.01649	1.21531e-08	1.16511e-06	Ldha	7	46841475	46855627	+	3310	protein_coding	lactate dehydrogenase A [Source:MGI Symbol;Acc:MGI:96759]	-
ENSMUSG00000031594	3720.05	6260.94	7157.4	2572.69	3387.43	3319.08	16524	19084.7	37659.6	61415	12599.9	19145.1	4402.93	27738	-2.65528	1.25424e-08	1.19536e-06	Fgl1	8	41191434	41215156	-	4434	protein_coding	fibrinogen-like protein 1 [Source:MGI Symbol;Acc:MGI:102795]	-
ENSMUSG00000004040	972.274	962.421	1392	1029.07	992.169	1145.52	2708.18	1510.19	2567.33	3237.78	2102.64	1734.78	1082.24	2310.15	-1.09377	1.26636e-08	1.19986e-06	Stat3	11	100885098	100939540	-	9527	protein_coding	signal transducer and activator of transcription 3 [Source:MGI Symbol;Acc:MGI:103038]	STAT
ENSMUSG00000027513	12593.7	16331.8	31130.5	18256.9	14130.1	18763	63019.2	39720.7	46375.3	42908.5	54417.3	29356	18534.3	45966.2	-1.31036	1.2765e-08	1.20244e-06	Pck1	2	173153048	173159273	+	3429	protein_coding	phosphoenolpyruvate carboxykinase 1, cytosolic [Source:MGI Symbol;Acc:MGI:97501]	-
ENSMUSG00000004552	55.3948	26.4973	37.8032	14.1746	36.0461	54.2137	14.4668	5.28778	2.02951	4.94167	2.81352	4.59909	37.355	5.68973	2.71912	1.32652e-08	1.24233e-06	Ctse	1	131638306	131675505	+	3170	protein_coding	cathepsin E [Source:MGI Symbol;Acc:MGI:107361]	-
ENSMUSG00000028427	43.9338	38.7997	9.24078	4.25237	32.4415	17.0673	0.964452	0	0	0.988333	1.87568	0	24.2892	0.638078	5.23248	1.35354e-08	1.26034e-06	Aqp7	4	41033074	41048139	-	2828	protein_coding	aquaporin 7 [Source:MGI Symbol;Acc:MGI:1314647]	-
ENSMUSG00000001663	6560.46	4835.76	5415.09	9090.16	6263.01	6196.42	3554.01	3078.54	2498.33	2457.98	4093.68	2141.33	6393.49	2970.65	1.10567	1.44418e-08	1.33706e-06	Gstt1	10	75783813	75798584	-	1528	protein_coding	glutathione S-transferase, theta 1 [Source:MGI Symbol;Acc:MGI:107379]	-
ENSMUSG00000015653	98.3735	70.0287	70.5659	123.319	62.1795	78.3087	192.89	177.669	307.471	203.597	147.241	183.044	83.7959	201.985	-1.27778	1.53292e-08	1.41116e-06	Steap2	5	5664829	5694578	-	12144	protein_coding	six transmembrane epithelial antigen of prostate 2 [Source:MGI Symbol;Acc:MGI:1921301]	-
ENSMUSG00000021765	16.2364	21.7657	6.72056	7.08729	16.2207	21.0831	44.3648	56.0505	92.3428	92.9033	30.0109	68.0665	14.8523	63.9565	-2.09569	1.54349e-08	1.41286e-06	Fst	13	114452290	114458951	-	4589	protein_coding	follistatin [Source:MGI Symbol;Acc:MGI:95586]	-
ENSMUSG00000023224	9017.89	10136.2	11681.2	9358.06	10915.7	9000.48	17984.1	17159.9	25433.8	17568.6	14990.5	15119	10018.2	18042.7	-0.848728	1.78494e-08	1.6247e-06	Serping1	2	84765387	84775444	-	2325	protein_coding	serine (or cysteine) peptidase inhibitor, clade G, member 1 [Source:MGI Symbol;Acc:MGI:894696]	-
ENSMUSG00000072849	340.009	1834.94	375.512	972.376	2133.93	1112.38	13713.5	18751.5	2096.49	8570.83	10749.5	6851.72	1128.19	10122.3	-3.16543	1.88449e-08	1.70573e-06	Serpina1e	12	103946931	103958975	-	1617	protein_coding	serine (or cysteine) peptidase inhibitor, clade A, member 1E [Source:MGI Symbol;Acc:MGI:891967]	-
ENSMUSG00000022129	57.305	141.004	106.689	90.7173	58.5749	91.3601	16.3957	13.7482	34.5017	33.6033	30.9488	7.35854	90.9417	22.7594	1.99975	1.92885e-08	1.73617e-06	Dct	14	118012790	118052244	-	5895	protein_coding	dopachrome tautomerase [Source:MGI Symbol;Acc:MGI:102563]	-
ENSMUSG00000042569	743.054	1131.82	662.816	999.308	538.889	554.184	356.847	375.432	340.958	251.037	409.837	327.455	771.678	343.594	1.16652	1.98696e-08	1.7786e-06	Dhrs7b	11	60830631	60860195	+	3325	protein_coding	dehydrogenase/reductase (SDR family) member 7B [Source:MGI Symbol;Acc:MGI:2384931]	-
ENSMUSG00000000957	481.362	543.195	524.204	549.974	488.425	612.414	1013.64	1174.94	954.885	1026.88	804.668	694.462	533.262	944.913	-0.825394	2.02213e-08	1.80014e-06	Mmp14	14	54431612	54445364	+	5960	protein_coding	matrix metallopeptidase 14 (membrane-inserted) [Source:MGI Symbol;Acc:MGI:101900]	-
ENSMUSG00000033854	29.6076	13.2487	22.6819	31.1841	28.8369	26.1029	3.85781	2.11511	8.11804	2.965	6.56489	1.83963	25.277	4.24341	2.57004	2.12713e-08	1.88327e-06	Kcnk10	12	98429437	98578310	-	8774	protein_coding	potassium channel, subfamily K, member 10 [Source:MGI Symbol;Acc:MGI:1919508]	-
ENSMUSG00000047638	3168.96	2677.18	2447.13	3139.67	2339.39	2725.74	1597.13	1830.63	1681.45	1771.09	1956.34	1600.48	2749.68	1739.52	0.660225	2.32781e-08	2.04974e-06	Nr1h4	10	89454234	89533585	-	2303	protein_coding	nuclear receptor subfamily 1, group H, member 4 [Source:MGI Symbol;Acc:MGI:1352464]	THR-like
ENSMUSG00000002289	1445.04	1205.63	1881.76	1691.03	1102.11	1352.33	2306.01	2445.07	2561.24	2515.31	2637.21	2737.38	1446.32	2533.7	-0.809182	2.45705e-08	2.15184e-06	Angptl4	17	33773750	33781575	-	3286	protein_coding	angiopoietin-like 4 [Source:MGI Symbol;Acc:MGI:1888999]	-
ENSMUSG00000068686	173.825	126.809	92.4078	212.619	100.028	152.602	47.2582	52.8778	49.723	66.2183	72.2138	39.5521	143.048	54.6405	1.38285	2.61588e-08	2.27863e-06	Cd59b	2	104069849	104091187	+	1300	protein_coding	CD59b antigen [Source:MGI Symbol;Acc:MGI:1888996]	-
ENSMUSG00000029597	820.416	816.686	1392	932.687	1463.47	1277.03	4186.69	2914.62	2765.21	2422.4	2514.35	1530.58	1117.05	2722.31	-1.2848	2.73035e-08	2.35384e-06	Sds	5	120476526	120483932	+	1694	protein_coding	serine dehydratase [Source:MGI Symbol;Acc:MGI:98270]	-
ENSMUSG00000019970	172.87	202.515	303.265	131.824	187.44	209.827	377.101	450.519	518.54	575.21	304.798	592.362	201.29	469.755	-1.21908	2.73276e-08	2.35384e-06	Sgk1	10	21882184	21999903	+	4903	protein_coding	serum/glucocorticoid regulated kinase 1 [Source:MGI Symbol;Acc:MGI:1340062]	-
ENSMUSG00000025089	1864.32	1128.98	1970.81	990.803	2158.26	1699.7	4989.11	3460.32	4164.56	3673.63	2530.3	3665.47	1635.48	3747.23	-1.19563	2.75674e-08	2.35384e-06	Gfra1	19	58235604	58455909	-	5476	protein_coding	glial cell line derived neurotrophic factor family receptor alpha 1 [Source:MGI Symbol;Acc:MGI:1100842]	-
ENSMUSG00000020150	3204.3	2390.44	3438.41	3934.86	2805.29	2364.32	1684.9	893.635	697.137	868.745	1618.71	447.031	3022.94	1035.03	1.54615	2.76033e-08	2.35384e-06	Gamt	10	80258151	80261012	-	1444	protein_coding	guanidinoacetate methyltransferase [Source:MGI Symbol;Acc:MGI:1098221]	-
ENSMUSG00000031441	29.6076	56.78	108.369	12.7571	69.3888	86.3403	473.546	208.338	1033.02	1043.68	196.009	335.733	60.5405	548.388	-3.17557	3.00693e-08	2.5507e-06	Atp11a	8	12757014	12868728	+	11150	protein_coding	ATPase, class VI, type 11A [Source:MGI Symbol;Acc:MGI:1354735]	-
ENSMUSG00000076934	1.91017	14.195	0.840071	0	2.70346	5.01979	77.1562	16.9209	45.664	32.615	48.7677	23.9152	4.11141	40.8398	-3.28537	3.03202e-08	2.55859e-06	Iglv1	16	19085017	19085500	-	391	IG_V_gene	immunoglobulin lambda variable 1 [Source:MGI Symbol;Acc:MGI:96530]	-
ENSMUSG00000040616	90.7329	68.136	80.6468	68.038	91.0164	74.2928	169.744	125.849	160.331	185.807	150.992	128.774	78.8105	153.583	-0.957995	3.12827e-08	2.62613e-06	Tmem51	4	142030992	142084304	-	1875	protein_coding	transmembrane protein 51 [Source:MGI Symbol;Acc:MGI:2384874]	-
ENSMUSG00000026870	575.915	710.697	579.649	612.342	620.894	647.552	466.795	313.036	406.917	381.497	383.577	362.408	624.508	385.705	0.694894	3.85911e-08	3.22295e-06	Cutal	2	34874396	34892132	+	2441	protein_coding	cutA divalent cation tolerance homolog-like [Source:MGI Symbol;Acc:MGI:1925246]	-
ENSMUSG00000026874	5957.81	5888.09	7526.19	6347.38	6085.48	6325.94	12658.4	10346.1	19899.4	17324.5	8769.75	11095.8	6355.15	13349	-1.07071	3.95528e-08	3.28633e-06	Hc	2	34983331	35061438	-	6265	protein_coding	hemolytic complement [Source:MGI Symbol;Acc:MGI:96031]	-
ENSMUSG00000037798	68763.1	47266.5	78490.3	52499.8	71877.7	64061.5	129485	124120	145657	141826	87238.9	103092	63826.5	121903	-0.933498	4.2662e-08	3.52658e-06	Mat1a	14	41105035	41124412	+	3468	protein_coding	methionine adenosyltransferase I, alpha [Source:MGI Symbol;Acc:MGI:88017]	-
ENSMUSG00000025189	20.0567	25.551	19.3216	32.6015	20.7265	23.091	6.75117	2.11511	3.04427	4.94167	3.75137	7.35854	23.5581	4.66035	2.31365	4.63536e-08	3.81229e-06	Cnnm1	19	43440436	43497210	+	5717	protein_coding	cyclin M1 [Source:MGI Symbol;Acc:MGI:1891366]	-
ENSMUSG00000019768	95.5083	31.229	142.812	79.3776	99.1268	121.479	260.402	279.195	458.67	500.097	180.066	232.714	94.9221	318.524	-1.74441	5.22687e-08	4.27706e-06	Esr1	10	4611593	5005614	+	13661	protein_coding	estrogen receptor 1 (alpha) [Source:MGI Symbol;Acc:MGI:1352467]	ESR-like
ENSMUSG00000041548	1646.56	937.817	2461.41	1196.33	1862.68	1747.89	3902.17	2959.04	4174.7	6779.97	3365.91	3551.41	1642.12	4122.2	-1.32755	5.25685e-08	4.27997e-06	Hspb8	5	116408491	116422864	-	1950	protein_coding	heat shock protein 8 [Source:MGI Symbol;Acc:MGI:2135756]	-
ENSMUSG00000046160	374.392	608.493	374.671	395.471	345.141	416.642	221.824	142.77	79.1509	75.1133	220.393	66.2268	419.135	134.246	1.64231	5.48628e-08	4.44444e-06	Olig1	16	91269772	91271933	+	2162	protein_coding	oligodendrocyte transcription factor 1 [Source:MGI Symbol;Acc:MGI:1355334]	bHLH
ENSMUSG00000021876	13762.7	10816.6	18001	18078.3	14357.2	13190	30372.5	22863.3	47793	45582.9	24751.5	26052.9	14701	32902.7	-1.16231	5.72034e-08	4.61099e-06	Rnase4	14	51091077	51106151	+	1637	protein_coding	ribonuclease, RNase A family 4 [Source:MGI Symbol;Acc:MGI:1926217]	-
ENSMUSG00000021993	847.158	516.698	940.039	636.439	916.472	908.581	445.577	425.137	390.681	413.123	483.926	353.21	794.231	418.609	0.924769	6.08888e-08	4.88377e-06	Mipep	14	60784573	60905478	+	5389	protein_coding	mitochondrial intermediate peptidase [Source:MGI Symbol;Acc:MGI:1917728]	-
ENSMUSG00000041650	1399.2	1351.36	1455.84	1279.96	1431.03	1399.52	1112.98	821.721	907.192	812.41	958.474	894.982	1386.15	917.959	0.594809	6.19825e-08	4.947e-06	Pcca	14	122534324	122891100	+	5210	protein_coding	propionyl-Coenzyme A carboxylase, alpha polypeptide [Source:MGI Symbol;Acc:MGI:97499]	-
ENSMUSG00000116270	22.922	28.39	33.6028	89.2999	27.0346	20.0791	4.82226	5.28778	7.10329	5.93	10.3163	6.43872	36.8881	6.64972	2.45079	6.49961e-08	5.16209e-06	Gm1600	16	10324105	10347591	-	4727	lincRNA	predicted gene 1600 [Source:MGI Symbol;Acc:MGI:2686446]	-
ENSMUSG00000001672	5.7305	7.57067	5.88049	9.92221	1.80231	5.01979	22.1824	29.6116	20.2951	68.195	17.819	49.6701	5.98766	34.6289	-2.56318	6.66559e-08	5.26809e-06	Marveld3	8	109947914	109962203	-	3284	protein_coding	MARVEL (membrane-associating) domain containing 3 [Source:MGI Symbol;Acc:MGI:1920858]	-
ENSMUSG00000095061	0	6.62434	2.52021	0	0.901153	3.01187	37.6136	32.7842	7.10329	41.51	12.1919	29.4341	2.17626	26.7729	-3.57388	6.70785e-08	5.27576e-06	E030018B13Rik	7	63916857	63920539	+	1015	protein_coding	RIKEN cDNA E030018B13 gene [Source:MGI Symbol;Acc:MGI:2686543]	-
ENSMUSG00000057074	5188.01	3729.5	5806.57	3013.52	4050.68	5160.34	2398.59	1925.81	2161.43	1009.09	2494.66	1357.65	4491.44	1891.2	1.24799	6.95107e-08	5.44064e-06	Ces1g	8	93302369	93337308	-	2388	protein_coding	carboxylesterase 1G [Source:MGI Symbol;Acc:MGI:88378]	-
ENSMUSG00000017057	311.357	209.14	411.635	232.463	469.501	382.508	1025.21	682.123	1245.11	1059.49	582.399	564.768	336.1	859.85	-1.35372	8.29973e-08	6.46501e-06	Il13ra1	X	36112110	36171259	+	3712	protein_coding	interleukin 13 receptor, alpha 1 [Source:MGI Symbol;Acc:MGI:105052]	-
ENSMUSG00000023176	3485.1	3227	3991.18	3264.41	3482.95	3170.5	7848.71	5013.87	7449.32	5974.47	5384.15	4673.59	3436.85	6057.35	-0.817494	8.85739e-08	6.86639e-06	Cpn2	16	30256378	30267499	-	4550	protein_coding	carboxypeptidase N, polypeptide 2 [Source:MGI Symbol;Acc:MGI:1919006]	-
ENSMUSG00000052560	38.2033	50.1557	38.6432	48.1936	35.145	44.1741	94.5163	74.0289	190.774	211.503	77.8408	104.859	42.4191	125.587	-1.56897	9.14932e-08	7.05892e-06	Cpne8	15	90487482	90679432	-	4164	protein_coding	copine VIII [Source:MGI Symbol;Acc:MGI:1914121]	-
ENSMUSG00000102758	166.184	185.481	161.294	94.9697	126.161	163.645	86.8007	67.6836	67.9886	68.195	80.6543	67.1466	149.623	73.0781	1.03818	9.30837e-08	7.14759e-06	Naaladl2	3	23798102	25144261	-	10411	protein_coding	N-acetylated alpha-linked acidic dipeptidase-like 2 [Source:MGI Symbol;Acc:MGI:2685867]	-
ENSMUSG00000066000	58.2601	71.9214	56.2847	94.9697	80.2026	92.3641	21.218	26.4389	17.2508	16.8017	11.2541	46.9107	75.6671	23.3124	1.69231	9.6462e-08	7.37206e-06	Zfp979	4	147611937	147642513	-	4111	protein_coding	zinc finger protein 979 [Source:MGI Symbol;Acc:MGI:2148252]	zf-C2H2
ENSMUSG00000040350	125.116	53.941	112.569	103.474	101.83	138.546	43.4004	49.7051	41.605	30.6383	52.5191	30.354	105.913	41.3703	1.35711	9.80156e-08	7.45563e-06	Trim7	11	48826140	48852209	+	7597	protein_coding	tripartite motif-containing 7 [Source:MGI Symbol;Acc:MGI:2137353]	-
ENSMUSG00000044367	81.182	77.5994	99.9684	141.746	111.743	73.2889	27.9691	41.2447	16.2361	46.4517	43.1407	40.472	97.5879	35.919	1.43629	1.07926e-07	8.17112e-06	Slc16a13	11	70216789	70221064	-	2601	protein_coding	solute carrier family 16 (monocarboxylic acid transporters), member 13 [Source:MGI Symbol;Acc:MGI:1916559]	-
ENSMUSG00000022587	1592.12	1342.85	2066.57	985.133	1603.15	1559.15	3621.52	3364.08	5443.15	2869.13	2643.77	2436.6	1524.83	3396.38	-1.15483	1.08469e-07	8.17406e-06	Ly6e	15	74955051	74959905	+	3784	protein_coding	lymphocyte antigen 6 complex, locus E [Source:MGI Symbol;Acc:MGI:106651]	-
ENSMUSG00000025375	164.274	317.968	217.578	327.433	229.794	130.514	97.4097	69.7987	34.5017	73.1367	122.857	39.5521	231.26	72.876	1.66406	1.11419e-07	8.35748e-06	Aatk	11	120007313	120047167	-	7159	protein_coding	apoptosis-associated tyrosine kinase [Source:MGI Symbol;Acc:MGI:1197518]	-
ENSMUSG00000067235	49373	74802.9	47169.1	65534.8	39634.5	44854.8	31531.8	24734.1	18343.7	24136.1	34633.5	21275.4	53561.5	25775.8	1.05517	1.2075e-07	9.01561e-06	H2-Q10	17	35470089	35474563	+	4348	protein_coding	histocompatibility 2, Q region locus 10 [Source:MGI Symbol;Acc:MGI:95929]	-
ENSMUSG00000021477	8193.66	7822.39	7851.3	4606.74	7413.78	7050.79	15781.3	15850.6	15211.2	19570	9903.6	10768.3	7156.44	14514.2	-1.02002	1.22684e-07	9.11798e-06	Ctsl	13	64359337	64370890	-	6489	protein_coding	cathepsin L [Source:MGI Symbol;Acc:MGI:88564]	-
ENSMUSG00000025511	554.903	401.245	675.417	348.695	545.197	437.725	1122.62	859.793	994.46	1127.69	976.293	720.217	493.864	966.846	-0.967285	1.24903e-07	9.24057e-06	Tspan4	7	141475240	141493427	+	2178	protein_coding	tetraspanin 4 [Source:MGI Symbol;Acc:MGI:1928097]	-
ENSMUSG00000018927	125.116	72.8677	107.529	58.1158	111.743	83.3285	298.98	144.885	253.689	352.835	143.49	286.063	93.1166	246.657	-1.40071	1.26198e-07	9.29392e-06	Ccl6	11	83587882	83593087	-	1795	protein_coding	chemokine (C-C motif) ligand 6 [Source:MGI Symbol;Acc:MGI:98263]	-
ENSMUSG00000059316	1052.5	1092.07	945.079	986.551	963.332	777.063	691.512	625.015	520.57	564.338	678.059	549.131	969.433	604.771	0.680671	1.27115e-07	9.31909e-06	Slc27a4	2	29802634	29817522	+	4412	protein_coding	solute carrier family 27 (fatty acid transporter), member 4 [Source:MGI Symbol;Acc:MGI:1347347]	-
ENSMUSG00000021922	13239.4	10211.9	25249.2	7200.69	14823.1	13706	39298.5	25974.6	73562.7	68397.6	26126.4	31735.5	14071.7	44182.6	-1.65064	1.34676e-07	9.82891e-06	Itih4	14	30886476	30902353	+	3690	protein_coding	inter alpha-trypsin inhibitor, heavy chain 4 [Source:MGI Symbol;Acc:MGI:109536]	-
ENSMUSG00000023805	96.4634	49.2093	94.928	26.9317	53.168	39.1543	23.1469	15.8633	15.2213	18.7783	15.9433	11.0378	59.9758	16.6652	1.85643	1.45786e-07	1.05505e-05	Synj2	17	5941280	6044290	+	8342	protein_coding	synaptojanin 2 [Source:MGI Symbol;Acc:MGI:1201671]	-
ENSMUSG00000025934	27321.1	44419	33754	25354.1	28327.7	32449.9	15506.5	20371.7	11549.9	15435.8	20817.3	15441	31937.6	16520.4	0.951029	1.45866e-07	1.05505e-05	Gsta3	1	21240589	21265661	+	4344	protein_coding	glutathione S-transferase, alpha 3 [Source:MGI Symbol;Acc:MGI:95856]	-
ENSMUSG00000036452	140.397	168.447	158.773	117.649	183.835	179.708	97.4097	71.9138	94.3723	89.9383	63.7732	66.2268	158.135	80.6057	0.976813	1.49886e-07	1.07931e-05	Arhgap26	18	38601534	39376284	+	17331	protein_coding	Rho GTPase activating protein 26 [Source:MGI Symbol;Acc:MGI:1918552]	-
ENSMUSG00000032261	1460.32	1165.88	1194.58	1312.57	1433.73	1551.11	910.443	689.526	835.144	881.593	870.317	960.289	1353.03	857.885	0.656997	1.52291e-07	1.09178e-05	Sh3bgrl2	9	83548327	83638801	+	7865	protein_coding	SH3 domain binding glutamic acid-rich protein like 2 [Source:MGI Symbol;Acc:MGI:1915350]	-
ENSMUSG00000075701	698.166	1205.63	834.19	744.165	782.2	758.992	1245.11	1367.42	1612.45	1897.6	1567.13	1433.99	837.224	1520.62	-0.86056	1.54984e-07	1.1026e-05	Selenos	7	66079649	66089405	+	1477	protein_coding	selenoprotein S [Source:MGI Symbol;Acc:MGI:95994]	-
ENSMUSG00000102752	21.9669	37.8533	26.8823	36.8539	25.2323	63.2493	191.926	57.108	191.789	256.967	80.6543	72.6656	35.3397	141.852	-2.00801	1.55162e-07	1.1026e-05	Gm7694	1	170298199	170306332	-	3827	protein_coding	predicted gene 7694 [Source:MGI Symbol;Acc:MGI:3649135]	-
ENSMUSG00000038370	158.544	104.097	178.095	170.095	132.469	146.578	50.1515	74.0289	59.8706	63.2533	100.349	67.1466	148.313	69.1333	1.09917	1.60072e-07	1.13252e-05	Pcp4l1	1	171173262	171196268	-	1577	protein_coding	Purkinje cell protein 4-like 1 [Source:MGI Symbol;Acc:MGI:1913675]	-
ENSMUSG00000022707	2796.48	2133.04	2809.2	1272.88	2480.87	2617.32	1347.34	1310.31	810.79	712.588	1164.8	1097.34	2351.63	1073.86	1.13119	1.64499e-07	1.15879e-05	Gbe1	16	70313949	70569716	+	5352	protein_coding	glucan (1,4-alpha-), branching enzyme 1 [Source:MGI Symbol;Acc:MGI:1921435]	-
ENSMUSG00000026526	3711.45	5290	3776.12	3451.51	3740.68	3373.3	5974.78	7822.74	6990.65	6914.38	5226.59	7028.32	3890.51	6659.58	-0.775336	1.71505e-07	1.20291e-05	Fh1	1	175600374	175625635	-	3392	protein_coding	fumarate hydratase 1 [Source:MGI Symbol;Acc:MGI:95530]	-
ENSMUSG00000063232	280.794	591.459	329.308	409.645	408.222	314.239	792.78	803.742	943.723	742.238	1002.55	561.088	388.944	807.687	-1.05443	1.79617e-07	1.25438e-05	Serpina11	12	103980243	103989957	-	1638	protein_coding	serine (or cysteine) peptidase inhibitor, clade A (alpha-1 antiproteinase, antitrypsin), member 11 [Source:MGI Symbol;Acc:MGI:2685741]	-
ENSMUSG00000047528	23.8771	6.62434	20.1617	39.6888	15.3196	9.03562	0	1.05756	0	0.988333	1.87568	3.67927	19.1179	1.26681	3.87472	1.85516e-07	1.28175e-05	Als2cr12	1	58646903	58695989	-	3396	protein_coding	amyotrophic lateral sclerosis 2 chromosome region 12 [Source:MGI Symbol;Acc:MGI:1918359]	-
ENSMUSG00000061778	855.754	990.811	802.267	817.873	721.823	837.3	503.444	623.958	533.761	487.248	474.548	589.603	837.638	535.427	0.645866	1.85604e-07	1.28175e-05	Mospd2	X	164936169	164980375	-	7914	protein_coding	motile sperm domain containing 2 [Source:MGI Symbol;Acc:MGI:1924013]	-
ENSMUSG00000027398	21.0118	17.034	14.2812	2.83492	13.5173	14.0554	20.2535	60.2807	47.6935	83.02	50.6434	77.2646	13.7891	56.526	-2.01183	1.8591e-07	1.28175e-05	Il1b	2	129364570	129371139	-	1907	protein_coding	interleukin 1 beta [Source:MGI Symbol;Acc:MGI:96543]	-
ENSMUSG00000042834	197.702	349.197	91.5677	256.56	96.4233	161.637	49.1871	95.18	27.3984	37.5567	68.4624	41.3918	192.181	53.1961	1.85252	1.99379e-07	1.36879e-05	Nrep	18	33437019	33464029	-	2513	protein_coding	neuronal regeneration related protein [Source:MGI Symbol;Acc:MGI:99444]	-
ENSMUSG00000020017	2877.66	2959.19	4112.15	3978.8	5676.36	5576.98	9618.48	13103.1	12561.7	7783.12	6502.99	7512.15	4196.86	9513.59	-1.18064	2.11578e-07	1.44641e-05	Hal	10	93488768	93519304	+	5549	protein_coding	histidine ammonia lyase [Source:MGI Symbol;Acc:MGI:96010]	-
ENSMUSG00000052102	373.437	279.168	499.842	605.255	422.641	557.196	199.642	222.087	252.674	224.352	269.16	184.883	456.257	225.466	1.01555	2.14634e-07	1.46113e-05	Gnpda1	18	38327558	38339003	-	2392	protein_coding	glucosamine-6-phosphate deaminase 1 [Source:MGI Symbol;Acc:MGI:1347054]	-
ENSMUSG00000102095	112.7	22.712	99.9684	94.9697	91.0164	77.3047	16.3957	16.9209	29.4279	32.615	25.3217	8.27835	83.1118	21.4933	1.95231	2.29742e-07	1.55744e-05	C730036E19Rik	1	151138034	151142345	+	1102	lincRNA	RIKEN cDNA C730036E19 gene [Source:MGI Symbol;Acc:MGI:3028040]	-
ENSMUSG00000020431	0	0	0	0	0	0	4.82226	5.28778	14.2066	23.72	3.75137	6.43872	0	9.70445	-5.7263	2.31908e-07	1.56558e-05	Adcy1	11	7063489	7178506	+	12522	protein_coding	adenylate cyclase 1 [Source:MGI Symbol;Acc:MGI:99677]	-
ENSMUSG00000042647	395.404	233.744	288.984	291.996	326.217	301.187	193.855	150.173	105.535	109.705	179.128	77.2646	306.256	135.943	1.17203	2.37407e-07	1.59604e-05	Acad12	5	121596775	121618938	-	6516	protein_coding	acyl-Coenzyme A dehydrogenase family, member 12 [Source:MGI Symbol;Acc:MGI:2443320]	-
ENSMUSG00000029695	3765.89	3608.37	4489.34	3905.1	5153.69	4651.33	8437.03	9537.04	6914.54	6643.58	5939.35	6557.38	4262.29	7338.15	-0.783672	2.38711e-07	1.59818e-05	Aass	6	23072173	23132986	-	3817	protein_coding	aminoadipate-semialdehyde synthase [Source:MGI Symbol;Acc:MGI:1353573]	-
ENSMUSG00000044783	1091.66	860.217	1055.13	1309.73	1190.42	1069.21	746.486	503.397	752.949	461.552	633.043	607.079	1096.06	617.418	0.827351	2.52645e-07	1.68451e-05	Hjurp	1	88262471	88277633	-	8331	protein_coding	Holliday junction recognition protein [Source:MGI Symbol;Acc:MGI:2685821]	-
ENSMUSG00000085971	38.2033	37.8533	36.9631	25.5142	23.43	28.1108	9.64452	7.40289	10.1476	2.965	14.0676	3.67927	31.6791	7.98448	1.99212	2.55725e-07	1.69806e-05	Gm15411	5	148995651	149015813	-	5131	processed_transcript	predicted gene 15411 [Source:MGI Symbol;Acc:MGI:3705213]	-
ENSMUSG00000038768	537.712	1113.83	638.454	609.507	647.929	838.304	150.455	431.483	49.723	69.1833	221.331	199.6	730.957	186.962	1.9675	2.5718e-07	1.70075e-05	9130409I23Rik	1	181051237	181060667	+	1898	protein_coding	RIKEN cDNA 9130409I23 gene [Source:MGI Symbol;Acc:MGI:3588271]	-
ENSMUSG00000023057	4557.66	6826.85	3222.51	5094.34	4042.57	3498.79	1745.66	2558.23	1332.37	1596.16	2715.05	2363.93	4540.45	2051.9	1.14579	2.60574e-07	1.71619e-05	Fabp2	3	122895072	122899506	+	965	protein_coding	fatty acid binding protein 2, intestinal [Source:MGI Symbol;Acc:MGI:95478]	-
ENSMUSG00000005220	85.9575	28.39	50.4042	31.1841	27.0346	39.1543	11.5734	2.11511	17.2508	3.95333	10.3163	8.27835	43.6874	8.91455	2.29283	2.68262e-07	1.75967e-05	Corin	5	72300025	72504473	-	5400	protein_coding	corin [Source:MGI Symbol;Acc:MGI:1349451]	-
ENSMUSG00000030895	60180.7	45716.4	50445.4	26931.7	45422.6	36679.6	98900.7	80591	232391	199053	65894.6	89529.5	44229.4	127727	-1.52997	2.75256e-07	1.79826e-05	Hpx	7	105591613	105600137	-	1499	protein_coding	hemopexin [Source:MGI Symbol;Acc:MGI:105112]	-
ENSMUSG00000021273	1765.95	2159.53	1844.79	1786	1371.55	1187.68	1095.62	894.692	768.17	844.037	1110.4	776.326	1685.92	914.874	0.881789	2.805e-07	1.81151e-05	Fdft1	14	63145150	63179578	-	4227	protein_coding	farnesyl diphosphate farnesyl transferase 1 [Source:MGI Symbol;Acc:MGI:102706]	-
ENSMUSG00000026180	0.955083	0	1.68014	0	4.50576	1.00396	22.1824	19.036	32.4722	23.72	10.3163	5.5189	1.35749	18.8743	-3.71269	2.80514e-07	1.81151e-05	Cxcr2	1	74153989	74161246	+	3048	protein_coding	chemokine (C-X-C motif) receptor 2 [Source:MGI Symbol;Acc:MGI:105303]	-
ENSMUSG00000028150	765.976	730.57	709.02	851.892	749.759	901.554	600.854	506.569	376.474	403.24	408.899	307.219	784.795	433.876	0.854862	2.81591e-07	1.81151e-05	Rorc	3	94372794	94398276	+	3559	protein_coding	RAR-related orphan receptor gamma [Source:MGI Symbol;Acc:MGI:104856]	THR-like
ENSMUSG00000069792	196.747	320.807	239.42	256.56	173.922	175.693	609.534	474.843	601.75	619.685	241.963	641.113	227.192	531.481	-1.22672	2.81755e-07	1.81151e-05	Wfdc17	11	83703991	83706268	+	533	protein_coding	WAP four-disulfide core domain 17 [Source:MGI Symbol;Acc:MGI:3649773]	-
ENSMUSG00000022575	224.444	314.183	354.51	235.298	288.369	278.096	547.809	521.375	446.492	529.747	454.853	406.559	282.483	484.473	-0.775324	2.88182e-07	1.8455e-05	Gsdmd	15	75862327	75867408	+	2377	protein_coding	gasdermin D [Source:MGI Symbol;Acc:MGI:1916396]	-
ENSMUSG00000034220	870.08	122.077	635.093	291.996	651.533	534.105	232.433	134.31	143.081	110.693	150.992	145.331	517.481	152.807	1.76027	3.02081e-07	1.9269e-05	Gpc1	1	92831645	92860779	+	5159	protein_coding	glypican 1 [Source:MGI Symbol;Acc:MGI:1194891]	-
ENSMUSG00000029591	65.9007	6.62434	55.4447	28.3492	39.6507	56.2216	123.45	98.3527	139.022	222.375	162.247	168.327	42.0319	152.295	-1.85316	3.31381e-07	2.1055e-05	Ung	5	114130386	114139323	+	5468	protein_coding	uracil DNA glycosylase [Source:MGI Symbol;Acc:MGI:109352]	-
ENSMUSG00000032456	139.442	154.252	144.492	189.939	139.679	172.681	100.303	103.64	82.1952	67.2067	82.53	77.2646	156.748	85.5233	0.870758	3.35922e-07	2.11935e-05	Nmnat3	9	98287435	98420438	+	5004	protein_coding	nicotinamide nucleotide adenylyltransferase 3 [Source:MGI Symbol;Acc:MGI:1921330]	-
ENSMUSG00000026991	1316.1	1315.4	1427.28	1476.99	1352.63	1360.36	905.621	974.009	920.383	903.336	1048.51	1095.5	1374.8	974.56	0.495786	3.36176e-07	2.11935e-05	Pkp4	2	59160850	59355208	+	5707	protein_coding	plakophilin 4 [Source:MGI Symbol;Acc:MGI:109281]	-
ENSMUSG00000070594	2900.59	2297.7	3388.84	2592.53	3047.7	3286.96	5137.64	5191.54	7079.95	5418.04	3727.92	4657.03	2919.05	5202.02	-0.833397	3.46411e-07	2.17541e-05	Gm4788	1	139697623	139781243	-	3187	protein_coding	predicted gene 4788 [Source:MGI Symbol;Acc:MGI:3646434]	-
ENSMUSG00000025933	106.969	83.2774	89.8876	55.2809	106.336	101.4	32.7914	49.7051	27.3984	24.7083	51.5813	38.6323	90.5251	37.4695	1.2779	3.62431e-07	2.26484e-05	Tmem14a	1	21218575	21230167	+	1351	protein_coding	transmembrane protein 14A [Source:MGI Symbol;Acc:MGI:1922962]	-
ENSMUSG00000037942	5294.02	4547.13	5820.85	4576.97	6045.83	6111.09	8840.17	8683.59	13392.7	15019.7	7704.37	8755.74	5399.32	10399.4	-0.945569	3.63448e-07	2.26484e-05	Crp	1	172698055	172833031	+	3444	protein_coding	C-reactive protein, pentraxin-related [Source:MGI Symbol;Acc:MGI:88512]	-
ENSMUSG00000001829	901.598	1119.51	1076.13	919.93	1014.7	900.55	617.25	660.972	480.994	516.898	702.443	696.302	988.737	612.476	0.691131	3.92643e-07	2.43417e-05	Clpb	7	101663633	101795506	+	9960	protein_coding	ClpB caseinolytic peptidase B [Source:MGI Symbol;Acc:MGI:1100517]	-
ENSMUSG00000010122	1830.89	1291.75	2067.41	1712.29	1820.33	1987.84	1216.17	1130.53	930.531	798.573	1160.11	1042.15	1785.08	1046.34	0.770712	3.93626e-07	2.43417e-05	Slc47a1	11	61343401	61378345	-	3383	protein_coding	solute carrier family 47, member 1 [Source:MGI Symbol;Acc:MGI:1914723]	-
ENSMUSG00000024118	740.189	712.589	1099.65	678.962	866.008	617.434	1428.35	1483.75	1259.31	2076.49	1918.82	1113.9	785.806	1546.77	-0.97631	4.10678e-07	2.52996e-05	Tedc2	17	24215054	24220851	-	2551	protein_coding	tubulin epsilon and delta complex 2 [Source:MGI Symbol;Acc:MGI:1919266]	-
ENSMUSG00000097691	59.2151	150.467	65.5255	87.8824	54.0692	108.427	121.521	236.892	209.04	280.687	241.025	335.733	87.5978	237.483	-1.44035	4.30571e-07	2.64246e-05	9030616G12Rik	10	128971197	128978115	+	644	lincRNA	RIKEN cDNA 9030616G12 gene [Source:MGI Symbol;Acc:MGI:1924949]	-
ENSMUSG00000076614	2.86525	10.4097	6.72056	0	0	35.1385	679.939	95.18	430.256	166.04	292.606	89.2223	9.189	292.207	-4.98689	4.42615e-07	2.70613e-05	Ighg1	12	113325240	113330523	-	2592	IG_C_gene	immunoglobulin heavy constant gamma 1 (G1m marker) [Source:MGI Symbol;Acc:MGI:96446]	-
ENSMUSG00000021973	1078.29	919.836	920.717	1019.15	893.042	921.633	673.188	752.98	627.119	627.592	680.873	591.442	958.778	658.866	0.540962	4.46657e-07	2.72058e-05	Micu2	14	57916261	57999262	-	3084	protein_coding	mitochondrial calcium uptake 2 [Source:MGI Symbol;Acc:MGI:1915764]	-
ENSMUSG00000055546	65.9007	54.8873	117.61	21.2619	56.7726	48.19	265.224	135.367	218.172	160.11	112.541	241.912	60.7704	188.888	-1.62609	4.56811e-07	2.772e-05	Timd4	11	46810800	46844332	+	2173	protein_coding	T cell immunoglobulin and mucin domain containing 4 [Source:MGI Symbol;Acc:MGI:2445125]	-
ENSMUSG00000032548	249.277	204.408	422.555	351.53	385.693	411.623	714.659	545.699	706.27	635.498	635.856	651.231	337.514	648.202	-0.941516	4.90607e-07	2.96597e-05	Slco2a1	9	102988712	103096002	+	13545	protein_coding	solute carrier organic anion transporter family, member 2a1 [Source:MGI Symbol;Acc:MGI:1346021]	-
ENSMUSG00000049044	1113.63	1292.69	1016.49	1622.99	959.728	1162.58	2034.03	2228.27	1577.94	1982.6	2193.61	2252.63	1194.68	2044.85	-0.776507	5.08495e-07	3.06269e-05	Rapgef4	2	71981240	72257474	+	6677	protein_coding	Rap guanine nucleotide exchange factor (GEF) 4 [Source:MGI Symbol;Acc:MGI:1917723]	-
ENSMUSG00000025533	7502.18	11039.9	8894.67	11586.3	9427.86	8179.24	19954.5	26689.5	15168.6	15746.1	14132.3	15247.8	9438.36	17823.1	-0.917185	5.17607e-07	3.10602e-05	Asl	5	130011258	130029247	-	4831	protein_coding	argininosuccinate lyase [Source:MGI Symbol;Acc:MGI:88084]	-
ENSMUSG00000039601	393.494	223.335	531.765	337.355	410.024	388.531	110.912	98.3527	279.058	170.982	120.982	124.175	380.751	150.743	1.33778	5.2188e-07	3.12011e-05	Rcan2	17	43801351	44039516	+	4372	protein_coding	regulator of calcineurin 2 [Source:MGI Symbol;Acc:MGI:1858219]	-
ENSMUSG00000060591	745.92	659.595	1081.17	1641.42	1068.77	793.126	1777.49	2018.87	2673.88	2405.6	2022.92	1762.37	998.332	2110.19	-1.08073	5.44071e-07	3.24082e-05	Ifitm2	7	140954837	140955987	-	655	protein_coding	interferon induced transmembrane protein 2 [Source:MGI Symbol;Acc:MGI:1933382]	-
ENSMUSG00000010663	7552.79	5042.07	7856.34	6592.6	5244.71	7370.05	5021.9	3207.57	2730.71	2989.71	4005.52	2742.89	6609.76	3449.72	0.938101	5.47355e-07	3.24844e-05	Fads1	19	10182888	10196870	+	3456	protein_coding	fatty acid desaturase 1 [Source:MGI Symbol;Acc:MGI:1923517]	-
ENSMUSG00000026072	293.21	259.295	524.204	350.112	572.232	288.136	1807.38	849.217	981.269	1086.18	1084.14	436.913	381.198	1040.85	-1.44853	5.59991e-07	3.3113e-05	Il1r1	1	40225080	40317257	+	6363	protein_coding	interleukin 1 receptor, type I [Source:MGI Symbol;Acc:MGI:96545]	-
ENSMUSG00000042632	907.329	744.765	542.686	1122.63	831.764	608.398	415.679	283.425	248.615	239.177	511.123	424.036	792.928	353.676	1.16339	5.71326e-07	3.36605e-05	Pla2g6	15	79286228	79328390	-	5434	protein_coding	phospholipase A2, group VI [Source:MGI Symbol;Acc:MGI:1859152]	-
ENSMUSG00000056267	74.4965	110.721	64.6854	94.9697	72.9934	95.3759	30.8625	57.108	39.5755	26.685	36.5758	32.1936	85.5403	37.1667	1.20304	6.02011e-07	3.53398e-05	Cep70	9	99243367	99300404	+	4806	protein_coding	centrosomal protein 70 [Source:MGI Symbol;Acc:MGI:1915371]	-
ENSMUSG00000027559	42330.2	69296.2	45042.1	59862.1	44842.3	50369.5	8294.29	12679	4829.22	1689.06	22468.8	4570.57	51957.1	9088.5	2.5152	6.14225e-07	3.59266e-05	Car3	3	14863512	14872523	+	2865	protein_coding	carbonic anhydrase 3 [Source:MGI Symbol;Acc:MGI:88270]	-
ENSMUSG00000069456	5204.25	3138.04	4580.9	3902.26	3857.83	5107.13	3193.3	2365.75	2309.58	2402.64	2522.79	2472.47	4298.4	2544.42	0.756487	6.30079e-07	3.67213e-05	Rdh16	10	127801152	127846565	+	6217	protein_coding	retinol dehydrogenase 16 [Source:MGI Symbol;Acc:MGI:1201375]	-
ENSMUSG00000021539	2377.2	1922	2710.91	1142.47	1987.94	1959.72	1050.29	843.929	961.988	948.8	1402.07	791.963	2016.71	999.84	1.01264	6.78359e-07	3.93934e-05	Lect2	13	56542464	56548502	-	919	protein_coding	leukocyte cell-derived chemotaxin 2 [Source:MGI Symbol;Acc:MGI:1278342]	-
ENSMUSG00000094930	0	0	0	0	0	0	24.1113	2.11511	10.1476	11.86	13.1298	0.919817	0	10.3806	-5.82575	7.15008e-07	4.13734e-05	Igkv6-25	6	70215400	70215957	+	380	IG_V_gene	immunoglobulin kappa chain variable 6-25 [Source:MGI Symbol;Acc:MGI:4439867]	-
ENSMUSG00000036353	17.1915	17.034	15.1213	4.25237	11.715	10.0396	44.3648	29.6116	47.6935	48.4283	24.3839	57.0287	12.5589	41.9185	-1.71154	7.23078e-07	4.16915e-05	P2ry12	3	59216272	59262871	-	2546	protein_coding	purinergic receptor P2Y, G-protein coupled 12 [Source:MGI Symbol;Acc:MGI:1918089]	-
ENSMUSG00000108822	27.6974	45.424	26.0422	41.1063	36.9473	54.2137	73.2984	77.2016	145.11	90.9266	109.727	71.7457	38.5718	94.6683	-1.30006	7.32544e-07	4.20875e-05	Gm44787	11	79258586	79273893	-	1069	lincRNA	predicted gene 44787 [Source:MGI Symbol;Acc:MGI:5753363]	-
ENSMUSG00000028356	23552.3	25305	27624.9	26958.6	27379.7	21397.3	38435.4	35913.5	50303.5	49975.1	35596.7	34997.2	25369.6	40870.2	-0.687946	7.58824e-07	4.34434e-05	Ambp	4	63143275	63154799	-	1409	protein_coding	alpha 1 microglobulin/bikunin [Source:MGI Symbol;Acc:MGI:88002]	-
ENSMUSG00000010651	51044.4	72856.3	49850.6	46766.2	55306.4	52724.8	19437.6	22788.2	5828.76	5846.98	30129.1	21188.9	54758.1	17536.6	1.6427	7.68983e-07	4.38699e-05	Acaa1b	9	119148023	119157093	-	1962	protein_coding	acetyl-Coenzyme A acyltransferase 1B [Source:MGI Symbol;Acc:MGI:3605455]	-
ENSMUSG00000019718	625.579	773.155	583.009	535.799	607.377	633.497	416.643	437.828	346.032	327.138	442.661	391.842	626.403	393.691	0.670803	7.74726e-07	4.40425e-05	L3hypdh	12	72073428	72085439	-	2679	protein_coding	L-3-hydroxyproline dehydratase (trans-) [Source:MGI Symbol;Acc:MGI:1914467]	-
ENSMUSG00000045751	44.8889	31.229	25.2021	48.1936	32.4415	36.1425	13.5023	19.036	12.1771	7.90667	9.37841	6.43872	36.3496	11.4065	1.67196	8.06705e-07	4.57001e-05	Mms22l	4	24496451	24602950	+	6382	protein_coding	MMS22-like, DNA repair protein [Source:MGI Symbol;Acc:MGI:2684980]	-
ENSMUSG00000025792	8125.84	8413.85	7652.2	12789.7	8119.38	7405.19	4853.12	4892.25	3103.12	2737.68	6084.71	4066.51	8751.03	4289.57	1.02851	8.14409e-07	4.59758e-05	Slc25a10	11	120491840	120499187	+	3455	protein_coding	solute carrier family 25 (mitochondrial carrier, dicarboxylate transporter), member 10 [Source:MGI Symbol;Acc:MGI:1353497]	-
ENSMUSG00000009378	1318.97	1404.36	1509.61	1230.35	1117.43	999.942	831.358	504.454	510.422	424.983	938.779	509.579	1263.44	619.929	1.02706	8.2577e-07	4.64553e-05	Slc16a12	19	34668403	34747289	-	4051	protein_coding	solute carrier family 16 (monocarboxylic acid transporters), member 12 [Source:MGI Symbol;Acc:MGI:2147716]	-
ENSMUSG00000090090	50.6194	89.9017	7.56064	216.871	48.6622	45.1781	6.75117	24.3238	3.04427	5.93	14.0676	6.43872	76.4655	10.0926	2.91904	8.47673e-07	4.75225e-05	Mup-ps16	4	61797482	61800237	+	596	unprocessed_pseudogene	major urinary protein, pseudogene 16 [Source:MGI Symbol;Acc:MGI:3645603]	-
ENSMUSG00000063919	18.1466	3.78533	15.9613	11.3397	18.0231	9.03562	58.8316	37.0145	59.8706	77.09	30.0109	27.5945	12.7153	48.402	-1.91948	8.57965e-07	4.79336e-05	Srrm4	5	116439275	116591817	-	8678	protein_coding	serine/arginine repetitive matrix 4 [Source:MGI Symbol;Acc:MGI:1916205]	-
ENSMUSG00000031753	1270.26	976.616	1339.07	1231.77	1383.27	1350.32	845.825	751.922	778.318	972.52	825.3	774.486	1258.55	824.728	0.609869	8.75467e-07	4.87434e-05	Cog4	8	110846600	110882227	+	4053	protein_coding	component of oligomeric golgi complex 4 [Source:MGI Symbol;Acc:MGI:2142808]	-
ENSMUSG00000054757	2031.46	3315.95	2283.31	1451.48	2062.74	2017.95	974.097	1242.63	857.468	897.407	1564.32	929.015	2193.82	1077.49	1.02604	8.88819e-07	4.93173e-05	Akr1c20	13	4486849	4523345	-	1859	protein_coding	aldo-keto reductase family 1, member C20 [Source:MGI Symbol;Acc:MGI:2151104]	-
ENSMUSG00000028633	142.307	113.56	94.928	73.7078	118.952	91.3601	62.6894	49.7051	37.546	47.44	54.3948	55.189	105.803	51.1607	1.05172	9.14496e-07	5.05688e-05	Ctps	4	120539868	120570276	-	3316	protein_coding	cytidine 5'-triphosphate synthase [Source:MGI Symbol;Acc:MGI:1858304]	-
ENSMUSG00000076564	0	0	0	0	0	0	19.289	7.40289	13.1918	8.895	4.68921	0.919817	0	9.06463	-5.62769	9.20237e-07	5.07132e-05	Igkv12-46	6	69764523	69765022	-	377	IG_V_gene	immunoglobulin kappa variable 12-46 [Source:MGI Symbol;Acc:MGI:4439773]	-
ENSMUSG00000085826	59.2151	120.184	31.9227	62.3682	54.0692	45.1781	125.379	182.957	139.022	133.425	169.749	224.435	62.1563	162.495	-1.38809	9.339e-07	5.12917e-05	Gm15638	16	45945606	45971370	+	4906	antisense	predicted gene 15638 [Source:MGI Symbol;Acc:MGI:3783082]	-
ENSMUSG00000025656	216.804	64.3507	194.896	155.92	191.946	229.906	79.0851	59.2231	57.8411	41.51	95.6598	63.4674	175.637	66.1311	1.40874	9.55756e-07	5.23147e-05	Arhgef9	X	95048935	95196856	-	8776	protein_coding	CDC42 guanine nucleotide exchange factor (GEF) 9 [Source:MGI Symbol;Acc:MGI:2442233]	-
ENSMUSG00000055493	177.645	116.399	193.216	147.416	138.778	198.784	110.912	83.5469	83.21	79.0667	80.6543	68.0665	162.04	84.2427	0.94527	1.00106e-06	5.461e-05	Epm2a	10	11343404	11459644	+	3287	protein_coding	epilepsy, progressive myoclonic epilepsy, type 2 gene alpha [Source:MGI Symbol;Acc:MGI:1341085]	-
ENSMUSG00000074207	32406.9	41638.7	32826.6	39640.6	34058.2	31675.9	19066.3	20766.2	13688	13318.8	28644.5	17291.6	35374.5	18795.9	0.912277	1.04084e-06	5.65895e-05	Adh1	3	138260991	138290698	+	2233	protein_coding	alcohol dehydrogenase 1 (class I) [Source:MGI Symbol;Acc:MGI:87921]	-
ENSMUSG00000021226	696.255	219.549	345.269	541.469	449.675	337.33	140.81	163.921	119.741	120.577	187.568	276.865	431.591	168.247	1.35772	1.05845e-06	5.73545e-05	Acot2	12	83987861	83993873	+	2196	protein_coding	acyl-CoA thioesterase 2 [Source:MGI Symbol;Acc:MGI:2159605]	-
ENSMUSG00000010307	135.622	34.068	134.411	68.038	115.348	87.3443	245.935	286.598	210.054	277.722	169.749	311.818	95.8051	250.313	-1.38159	1.11715e-06	6.03335e-05	Tmem86a	7	47050601	47054777	+	1887	protein_coding	transmembrane protein 86A [Source:MGI Symbol;Acc:MGI:1915143]	-
ENSMUSG00000021336	589.286	456.133	608.211	557.061	562.319	778.067	421.466	253.813	283.117	164.063	358.255	246.511	591.846	287.871	1.03958	1.14208e-06	6.14752e-05	Slc17a4	13	23895890	23915009	-	5978	protein_coding	solute carrier family 17 (sodium phosphate), member 4 [Source:MGI Symbol;Acc:MGI:2442850]	-
ENSMUSG00000037254	10794.3	11148.8	12220.5	9959.06	11472.6	11289.5	16415.9	17580.8	22668.6	18197.2	13487.1	16154.7	11147.5	17417.4	-0.643748	1.14981e-06	6.16864e-05	Itih2	2	10094593	10131396	-	3315	protein_coding	inter-alpha trypsin inhibitor, heavy chain 2 [Source:MGI Symbol;Acc:MGI:96619]	-
ENSMUSG00000027801	1704.82	1846.3	1629.74	1661.26	1840.15	1432.65	2352.3	2426.03	2587.63	2094.28	2448.7	2472.47	1685.82	2396.9	-0.507576	1.16127e-06	6.20955e-05	Tm4sf4	3	57425314	57441677	+	1496	protein_coding	transmembrane 4 superfamily member 4 [Source:MGI Symbol;Acc:MGI:2385173]	-
ENSMUSG00000056025	67.8109	17.9803	47.884	43.9412	31.5403	44.1741	129.237	86.7196	162.361	162.087	76.903	88.3024	42.2218	117.602	-1.47839	1.18231e-06	6.30123e-05	Clca3a1	3	144729677	144760977	-	3899	protein_coding	chloride channel accessory 3A1 [Source:MGI Symbol;Acc:MGI:1316732]	-
ENSMUSG00000074115	793.674	1146.01	1115.61	206.949	384.792	282.112	1293.33	1422.41	47467.2	104372	964.101	1748.57	654.858	26211.3	-5.32277	1.22836e-06	6.52518e-05	Saa1	7	46740497	46742980	-	2478	protein_coding	serum amyloid A 1 [Source:MGI Symbol;Acc:MGI:98221]	-
ENSMUSG00000063428	352.426	331.217	280.584	351.53	343.339	255.005	192.89	236.892	183.671	156.157	203.512	151.77	319.017	187.482	0.766787	1.24014e-06	6.56628e-05	Ddo	10	40630011	40681847	+	8925	protein_coding	D-aspartate oxidase [Source:MGI Symbol;Acc:MGI:1925528]	-
ENSMUSG00000039196	5746.73	6866.6	5709.12	5335.31	5066.28	5456.51	12090.4	9022.01	28500.4	41542.6	7917.26	9957.94	5696.76	18171.8	-1.67348	1.2837e-06	6.77477e-05	Orm1	4	63344560	63348163	+	775	protein_coding	orosomucoid 1 [Source:MGI Symbol;Acc:MGI:97443]	-
ENSMUSG00000018796	26625.8	22632.5	21917.4	30972.9	25644.1	28902.9	12797.3	15653.9	10234.8	8883.14	18726.8	16749.9	26115.9	13841	0.915955	1.30748e-06	6.87788e-05	Acsl1	8	46471037	46536051	+	10483	protein_coding	acyl-CoA synthetase long-chain family member 1 [Source:MGI Symbol;Acc:MGI:102797]	-
ENSMUSG00000022769	85.9575	123.97	212.538	66.6205	102.731	75.2968	272.94	248.526	562.175	1684.12	481.113	359.648	111.186	601.42	-2.43363	1.33334e-06	6.97223e-05	Sdf2l1	16	17130138	17132383	-	1108	protein_coding	stromal cell-derived factor 2-like 1 [Source:MGI Symbol;Acc:MGI:2149842]	-
ENSMUSG00000027961	87.8676	26.4973	25.2021	34.019	33.3426	35.1385	5.78671	17.9784	5.07378	9.88333	10.3163	1.83963	40.3445	8.47969	2.25994	1.33403e-06	6.97223e-05	Lrrc39	3	116562973	116583134	+	5230	protein_coding	leucine rich repeat containing 39 [Source:MGI Symbol;Acc:MGI:1924557]	-
ENSMUSG00000060407	8804.91	8713.84	9202.97	8762.73	9771.2	7588.91	4314.96	6034.41	3904.78	2189.16	5930.91	3124.62	8807.43	4249.81	1.05135	1.33895e-06	6.97244e-05	Cyp2a12	7	27029081	27037375	+	3457	protein_coding	cytochrome P450, family 2, subfamily a, polypeptide 12 [Source:MGI Symbol;Acc:MGI:105055]	-
ENSMUSG00000001260	10.5059	0	16.8014	14.1746	19.8254	3.01187	0	0	0	0	0	0	10.7199	0	5.89487	1.34267e-06	6.97244e-05	Gabrg1	5	70751047	70842617	-	7869	protein_coding	gamma-aminobutyric acid (GABA) A receptor, subunit gamma 1 [Source:MGI Symbol;Acc:MGI:103156]	-
ENSMUSG00000020429	277.929	250.778	258.742	31.1841	76.598	244.966	1096.58	533.008	811.804	1012.05	718.386	1668.55	190.033	973.397	-2.35543	1.37953e-06	7.14092e-05	Igfbp1	11	7197782	7202546	+	1525	protein_coding	insulin-like growth factor binding protein 1 [Source:MGI Symbol;Acc:MGI:96436]	-
ENSMUSG00000094145	11.461	32.1753	12.6011	28.3492	20.7265	10.0396	0	2.11511	2.02951	1.97667	6.56489	0	19.2254	2.11436	3.17618	1.4004e-06	7.22589e-05	Vmn2r20	6	123373513	123418116	-	15552	protein_coding	vomeronasal 2, receptor 20 [Source:MGI Symbol;Acc:MGI:3646439]	-
ENSMUSG00000030972	2254	1531.17	2344.64	2396.92	2338.49	2274.97	1536.37	1265.89	1032.01	1417.27	1498.67	1144.25	2190.03	1315.74	0.734895	1.407e-06	7.2369e-05	Acsm5	7	119519463	119545551	+	3799	protein_coding	acyl-CoA synthetase medium-chain family member 5 [Source:MGI Symbol;Acc:MGI:2444086]	-
ENSMUSG00000031596	4004.66	6432.23	5982.14	7437.4	5337.53	6069.93	15957.8	11735.7	13167.5	8602.45	8248.31	9832.84	5877.31	11257.4	-0.937736	1.42892e-06	7.32637e-05	Slc7a2	8	40862396	40922308	+	9135	protein_coding	solute carrier family 7 (cationic amino acid transporter, y+ system), member 2 [Source:MGI Symbol;Acc:MGI:99828]	-
ENSMUSG00000040584	157.589	43.5313	93.2478	92.1348	82.906	134.53	39.5425	38.072	49.723	24.7083	30.0109	41.3918	100.656	37.2414	1.43494	1.52051e-06	7.7714e-05	Abcb1a	5	8660077	8748575	+	5480	protein_coding	ATP-binding cassette, sub-family B (MDR/TAP), member 1A [Source:MGI Symbol;Acc:MGI:97570]	-
ENSMUSG00000028957	197.702	81.3847	125.171	398.306	95.5222	43.1702	52.0804	22.2087	32.4722	12.8483	59.084	26.6747	156.876	34.2281	2.19122	1.64788e-06	8.39592e-05	Per3	4	151003652	151044665	-	9608	protein_coding	period circadian clock 3 [Source:MGI Symbol;Acc:MGI:1277134]	-
ENSMUSG00000021611	69.721	82.331	90.7276	150.251	118.952	119.471	66.5472	35.9569	49.723	48.4283	35.638	41.3918	105.242	46.2809	1.17912	1.67575e-06	8.51114e-05	Tert	13	73626911	73649843	+	5730	protein_coding	telomerase reverse transcriptase [Source:MGI Symbol;Acc:MGI:1202709]	-
ENSMUSG00000036764	156.634	210.086	154.573	133.241	164.01	164.649	415.679	364.857	1359.77	2372	271.974	535.334	163.865	886.603	-2.43542	1.68512e-06	8.53196e-05	Dnajc12	10	63382443	63410576	+	4476	protein_coding	DnaJ heat shock protein family (Hsp40) member C12 [Source:MGI Symbol;Acc:MGI:1353428]	-
ENSMUSG00000029674	151.858	52.9947	90.7276	17.0095	126.161	82.3245	34.7203	12.6907	17.2508	24.7083	26.2596	20.236	86.846	22.6443	1.94212	1.79468e-06	9.05836e-05	Limk1	5	134656039	134688598	-	7162	protein_coding	LIM-domain containing, protein kinase [Source:MGI Symbol;Acc:MGI:104572]	-
ENSMUSG00000039512	330.459	373.802	293.185	422.402	276.654	340.342	198.677	139.597	225.276	217.433	190.382	214.317	339.474	197.614	0.777402	1.80743e-06	9.09439e-05	Uhrf1bp1	17	27856441	27900041	+	8758	protein_coding	UHRF1 (ICBP90) binding protein 1 [Source:MGI Symbol;Acc:MGI:3041238]	-
ENSMUSG00000022136	2663.73	2017.58	3081.38	2100.67	3006.25	2660.49	3584.87	3925.65	5169.17	6139.53	3773.87	4892.51	2588.35	4580.93	-0.823359	1.87871e-06	9.42382e-05	Dnajc3	14	118937976	118981697	+	5141	protein_coding	DnaJ heat shock protein family (Hsp40) member C3 [Source:MGI Symbol;Acc:MGI:107373]	-
ENSMUSG00000079507	377.258	210.086	298.225	97.8046	191.044	182.72	118.628	74.0289	85.2395	70.1717	114.417	72.6656	226.19	89.1916	1.34486	1.90723e-06	9.53731e-05	H2-Q1	17	35320405	35325099	+	2860	protein_coding	histocompatibility 2, Q region locus 1 [Source:MGI Symbol;Acc:MGI:95928]	-
ENSMUSG00000034353	45.844	49.2093	51.2443	22.6793	58.5749	47.186	86.8007	103.64	84.2247	94.88	105.038	85.543	45.7896	93.3545	-1.0099	1.92538e-06	9.59845e-05	Ramp1	1	91179822	91225196	+	3022	protein_coding	receptor (calcitonin) activity modifying protein 1 [Source:MGI Symbol;Acc:MGI:1858418]	-
ENSMUSG00000016024	2279.78	2078.15	2280.79	2618.04	2488.08	2035.02	4717.14	3153.63	6047.94	3966.18	3400.61	3211.08	2296.65	4082.76	-0.83013	2.00392e-06	9.94342e-05	Lbp	2	158306493	158332852	+	4831	protein_coding	lipopolysaccharide binding protein [Source:MGI Symbol;Acc:MGI:1098776]	-
ENSMUSG00000031482	3415.38	5587.15	4317.12	3189.28	3635.25	4204.57	6490.76	7639.78	7507.16	8617.28	5340.07	6602.45	4058.13	7032.92	-0.793137	2.00685e-06	9.94342e-05	Slc25a15	8	22375551	22398597	-	5629	protein_coding	solute carrier family 25 (mitochondrial carrier ornithine transporter), member 15 [Source:MGI Symbol;Acc:MGI:1342274]	-
ENSMUSG00000030187	18.1466	29.3363	26.0422	12.7571	18.0231	26.1029	65.5828	59.2231	70.0181	46.4517	30.9488	89.2223	21.7347	60.2411	-1.45798	2.0915e-06	0.000103313	Klra2	6	131219223	131247362	-	1898	protein_coding	killer cell lectin-like receptor, subfamily A, member 2 [Source:MGI Symbol;Acc:MGI:101906]	-
ENSMUSG00000039286	267.423	140.057	192.376	123.319	175.725	234.926	496.693	282.367	548.983	737.297	338.561	301.7	188.971	450.933	-1.25292	2.14513e-06	0.000105376	Fndc3b	3	27416162	27711307	-	11485	protein_coding	fibronectin type III domain containing 3B [Source:MGI Symbol;Acc:MGI:1919257]	-
ENSMUSG00000114469	53.4846	21.7657	49.5642	56.6983	62.1795	41.1623	7.71562	19.036	20.2951	5.93	10.3163	21.1558	47.4758	14.0748	1.75416	2.14629e-06	0.000105376	C730002L08Rik	19	20534527	20552330	-	2917	antisense	RIKEN cDNA C730002L08 gene [Source:MGI Symbol;Acc:MGI:2443493]	-
ENSMUSG00000027712	2061.07	2191.71	1528.93	1624.41	1715.79	1364.38	988.564	1215.13	806.731	718.518	1122.6	1114.82	1747.71	994.393	0.813654	2.25954e-06	0.000110601	Anxa5	3	36448923	36475894	-	1777	protein_coding	annexin A5 [Source:MGI Symbol;Acc:MGI:106008]	-
ENSMUSG00000058818	21.9669	4.73167	42.8436	19.8444	27.9357	20.0791	124.414	38.072	89.2985	135.402	61.8975	65.307	22.9002	85.7318	-1.89743	2.29619e-06	0.000112057	Pirb	7	3711409	3720391	-	4471	protein_coding	paired Ig-like receptor B [Source:MGI Symbol;Acc:MGI:894311]	-
ENSMUSG00000033900	20.0567	17.9803	15.9613	25.5142	18.9242	10.0396	1.9289	0	1.01476	5.93	0	5.5189	18.0794	2.39876	2.89173	2.34468e-06	0.00011408	Map9	3	82358044	82395268	+	6671	protein_coding	microtubule-associated protein 9 [Source:MGI Symbol;Acc:MGI:2442208]	-
ENSMUSG00000060459	3924.44	5645.83	3678.67	4245.29	3808.27	3575.09	6682.69	6671.06	9006.97	8318.8	5755.53	5877.63	4146.26	7052.11	-0.766249	2.42435e-06	0.000117603	Kng2	16	22985854	23029482	-	2734	protein_coding	kininogen 2 [Source:MGI Symbol;Acc:MGI:3027157]	-
ENSMUSG00000051716	5596.79	7434.4	7859.7	6895.93	6427.92	6144.22	10180.8	10795.5	13035.6	11535.8	8614.07	9151.26	6726.49	10552.2	-0.649577	2.53406e-06	0.000122558	Apon	10	128254096	128255896	+	1801	protein_coding	apolipoprotein N [Source:MGI Symbol;Acc:MGI:88931]	-
ENSMUSG00000025498	325.683	231.852	393.153	341.607	284.764	323.274	830.394	430.425	644.37	852.932	543.948	440.592	316.722	623.777	-0.978021	2.552e-06	0.000123058	Irf7	7	141262706	141266481	-	3776	protein_coding	interferon regulatory factor 7 [Source:MGI Symbol;Acc:MGI:1859212]	IRF
ENSMUSG00000019929	2811.76	2570.24	1854.88	2000.03	2642.18	2475.76	3373.65	4621.52	5052.47	3246.67	4061.79	3654.43	2392.48	4001.76	-0.741933	2.57876e-06	0.000123979	Dcn	10	97479609	97518143	+	5838	protein_coding	decorin [Source:MGI Symbol;Acc:MGI:94872]	-
ENSMUSG00000005683	1981.8	1354.2	1820.43	1588.97	1692.36	1751.91	1249.93	926.419	884.867	912.231	1313.92	999.841	1698.28	1047.87	0.696581	2.61009e-06	0.000125114	Cs	10	128337734	128362479	+	5779	protein_coding	citrate synthase [Source:MGI Symbol;Acc:MGI:88529]	-
ENSMUSG00000079012	6691.31	5663.81	8280.58	3906.51	6434.23	6065.91	11954.4	11780.1	15432.4	17506.3	9047.35	8404.37	6173.72	12354.2	-1.00065	2.61979e-06	0.000125209	Serpina3m	12	104338486	104394257	+	1719	protein_coding	serine (or cysteine) peptidase inhibitor, clade A, member 3M [Source:MGI Symbol;Acc:MGI:98378]	-
ENSMUSG00000036896	385.853	341.626	584.689	260.812	379.385	296.167	1076.33	585.886	701.196	1100.01	610.535	670.547	374.756	790.751	-1.07551	2.63868e-06	0.000125741	C1qc	4	136889804	136893065	-	1931	protein_coding	complement component 1, q subcomponent, C chain [Source:MGI Symbol;Acc:MGI:88225]	-
ENSMUSG00000020014	54.4397	32.1753	39.4833	19.8444	36.9473	50.1979	14.4668	8.46045	13.1918	5.93	19.6947	11.9576	38.848	12.2836	1.66406	2.64686e-06	0.000125761	Cfap54	10	92775619	93081618	-	14645	protein_coding	cilia and flagella associated protein 54 [Source:MGI Symbol;Acc:MGI:1922208]	-
ENSMUSG00000047767	41.0686	32.1753	34.4429	39.6888	20.7265	36.1425	87.7652	117.389	49.723	104.763	68.4624	61.6277	34.0408	81.6217	-1.26625	2.71273e-06	0.000128514	Atg16l2	7	101263034	101302251	-	8469	protein_coding	autophagy related 16-like 2 (S. cerevisiae) [Source:MGI Symbol;Acc:MGI:1920933]	-
ENSMUSG00000028961	659.962	597.137	611.571	437.995	520.866	482.903	428.217	277.08	260.792	350.858	338.561	280.544	551.739	322.675	0.774839	2.77023e-06	0.000130855	Pgd	4	149149991	149166771	-	6447	protein_coding	phosphogluconate dehydrogenase [Source:MGI Symbol;Acc:MGI:97553]	-
ENSMUSG00000022218	69.721	35.0143	44.5237	39.6888	42.3542	41.1623	122.485	70.8562	161.346	236.212	97.5355	68.9863	45.4107	126.237	-1.47291	2.8773e-06	0.000135517	Tgm1	14	55700009	55713926	-	3162	protein_coding	transglutaminase 1, K polypeptide [Source:MGI Symbol;Acc:MGI:98730]	-
ENSMUSG00000028411	201.522	352.982	233.54	284.909	282.962	217.859	154.312	184.015	132.933	129.472	142.552	147.171	262.296	148.409	0.821393	2.93329e-06	0.000137754	Aptx	4	40682382	40703194	-	5886	protein_coding	aprataxin [Source:MGI Symbol;Acc:MGI:1913658]	-
ENSMUSG00000031725	7903.31	8809.42	7444.71	7830.04	8113.08	7177.29	4985.25	4969.45	3118.34	3199.23	6324.8	4173.21	7879.64	4461.72	0.820509	2.98399e-06	0.00013973	Ces1f	8	93256236	93279747	-	3285	protein_coding	carboxylesterase 1F [Source:MGI Symbol;Acc:MGI:2142687]	-
ENSMUSG00000053113	43.9338	25.551	42.8436	53.8634	86.5106	35.1385	271.976	116.331	257.748	877.64	152.868	82.7835	47.9735	293.224	-2.61181	3.08328e-06	0.000143964	Socs3	11	117966079	117970047	-	2891	protein_coding	suppressor of cytokine signaling 3 [Source:MGI Symbol;Acc:MGI:1201791]	-
ENSMUSG00000072964	270.288	167.501	182.295	82.2126	200.957	164.649	82.9429	92.0073	81.1804	27.6733	70.3381	58.8683	177.984	68.8351	1.37426	3.11063e-06	0.000144823	Bhlhb9	X	135797594	135891081	+	4800	protein_coding	basic helix-loop-helix domain containing, class B9 [Source:MGI Symbol;Acc:MGI:1917487]	-
ENSMUSG00000061143	8.59575	1.89267	10.0808	8.50475	9.91268	14.0554	30.8625	47.59	24.3541	35.58	21.5703	27.5945	8.84035	31.2586	-1.81941	3.12425e-06	0.00014504	Maml3	3	51685907	52105076	-	10486	protein_coding	mastermind like transcriptional coactivator 3 [Source:MGI Symbol;Acc:MGI:2389461]	-
ENSMUSG00000021687	767.887	590.512	759.424	579.74	697.492	869.427	1338.66	1113.61	1277.58	1057.52	974.417	1024.68	710.747	1131.08	-0.669323	3.17464e-06	0.000146959	Scamp1	13	94201310	94285857	-	4582	protein_coding	secretory carrier membrane protein 1 [Source:MGI Symbol;Acc:MGI:1349480]	-
ENSMUSG00000012428	1383.91	1041.91	1712.9	684.632	1244.49	1193.71	3097.82	1752.37	4369.54	5052.36	2342.73	1624.4	1210.26	3039.87	-1.32825	3.18436e-06	0.000146989	Steap4	5	7960457	7982213	+	3155	protein_coding	STEAP family member 4 [Source:MGI Symbol;Acc:MGI:1923560]	-
ENSMUSG00000052520	10329.2	12045.9	11184.7	8594.05	11034.6	12117.8	8023.28	6810.66	7572.11	6517.07	8343.04	6509.55	10884.4	7295.95	0.577178	3.24372e-06	0.000149303	Cyp2j5	4	96628773	96664154	-	2345	protein_coding	cytochrome P450, family 2, subfamily j, polypeptide 5 [Source:MGI Symbol;Acc:MGI:1270149]	-
ENSMUSG00000025726	25.7872	8.517	38.6432	7.08729	26.1334	22.0871	4.82226	1.05756	1.01476	6.91833	0	1.83963	21.3759	2.60876	3.04394	3.25872e-06	0.000149569	Slc28a1	7	81114799	81170416	+	2950	protein_coding	solute carrier family 28 (sodium-coupled nucleoside transporter), member 1 [Source:MGI Symbol;Acc:MGI:3605073]	-
ENSMUSG00000094797	0.955083	0	0	0	0	0	26.0402	0	9.1328	3.95333	14.0676	14.7171	0.15918	11.3185	-5.47161	3.4014e-06	0.000155677	Igkv6-15	6	70406469	70406992	-	347	IG_V_gene	immunoglobulin kappa variable 6-15 [Source:MGI Symbol;Acc:MGI:1330831]	-
ENSMUSG00000000440	427.877	599.029	364.591	316.093	477.611	330.302	221.824	243.238	261.807	172.958	257.906	224.435	419.25	230.361	0.865376	3.42115e-06	0.000156139	Pparg	6	115360951	115490399	+	2953	protein_coding	peroxisome proliferator activated receptor gamma [Source:MGI Symbol;Acc:MGI:97747]	THR-like
ENSMUSG00000081207	232.085	1199.95	163.814	878.824	304.59	213.843	50.1515	125.849	22.3246	30.6383	130.36	48.7503	498.851	68.0123	2.87451	3.66448e-06	0.000166775	Gm13775	4	61783123	61801286	+	751	processed_transcript	predicted gene 13775 [Source:MGI Symbol;Acc:MGI:3712466]	-
ENSMUSG00000024981	5184.19	5621.22	4367.53	3943.37	4161.52	5381.21	3280.1	2613.22	1903.68	1970.74	3700.72	2188.24	4776.51	2609.45	0.872226	3.67528e-06	0.000166798	Acsl5	19	55251938	55297720	+	4864	protein_coding	acyl-CoA synthetase long-chain family member 5 [Source:MGI Symbol;Acc:MGI:1919129]	-
ENSMUSG00000058135	40687.5	23333.7	39916	47409.7	38454	42874	20141.6	22513.2	12594.1	10128.4	24887.5	21245	38779.1	18585	1.06113	3.91075e-06	0.000176989	Gstm1	3	108012255	108017973	-	1473	protein_coding	glutathione S-transferase, mu 1 [Source:MGI Symbol;Acc:MGI:95860]	-
ENSMUSG00000029167	103.149	54.8873	104.169	111.979	86.5106	110.435	293.194	206.223	298.338	159.122	119.106	201.44	95.1884	212.904	-1.16327	3.95927e-06	0.000178685	Ppargc1a	5	51454250	51567726	-	6592	protein_coding	peroxisome proliferative activated receptor, gamma, coactivator 1 alpha [Source:MGI Symbol;Acc:MGI:1342774]	-
ENSMUSG00000026827	748.785	635.936	649.375	755.505	747.056	559.204	355.883	375.432	240.497	237.2	454.853	503.14	682.643	361.168	0.917679	4.05769e-06	0.000182618	Gpd2	2	57237635	57370719	+	6549	protein_coding	glycerol phosphate dehydrogenase 2, mitochondrial [Source:MGI Symbol;Acc:MGI:99778]	-
ENSMUSG00000022911	59.2151	50.1557	74.7663	36.8539	78.4003	76.3008	156.241	142.77	189.759	155.168	84.4057	104.859	62.6153	138.867	-1.13982	4.13917e-06	0.00018577	Arl13b	16	62793685	62847040	-	5087	protein_coding	ADP-ribosylation factor-like 13B [Source:MGI Symbol;Acc:MGI:1915396]	-
ENSMUSG00000017344	22539	28538.6	28392.7	30289.7	27144.5	22378.2	43147.7	36389.4	50439.4	45872.5	40563.5	32583.6	26547.1	41499.4	-0.644547	4.24344e-06	0.000189923	Vtn	11	78499091	78502324	+	2030	protein_coding	vitronectin [Source:MGI Symbol;Acc:MGI:98940]	-
ENSMUSG00000104149	9.55083	4.73167	0.840071	11.3397	10.8138	6.02374	0	0	0	0	0	0	7.21663	0	5.31313	4.29449e-06	0.000191679	Gm37138	1	15556249	15558337	+	2089	TEC	predicted gene, 37138 [Source:MGI Symbol;Acc:MGI:5610366]	-
ENSMUSG00000027820	1339.98	1097.75	1168.54	873.154	1189.52	1832.22	622.072	678.951	508.393	191.737	635.856	634.674	1250.19	545.28	1.19725	4.77682e-06	0.000212621	Mme	3	63241537	63386030	+	11542	protein_coding	membrane metallo endopeptidase [Source:MGI Symbol;Acc:MGI:97004]	-
ENSMUSG00000029151	0	0	0.840071	0	1.80231	0	6.75117	9.518	8.11804	14.825	14.0676	10.118	0.440396	10.5663	-4.42524	4.94433e-06	0.000218699	Slc30a3	5	31086106	31108237	-	2834	protein_coding	solute carrier family 30 (zinc transporter), member 3 [Source:MGI Symbol;Acc:MGI:1345280]	-
ENSMUSG00000072082	96.4634	95.5797	206.657	94.9697	152.295	191.756	317.305	260.159	335.884	397.31	283.228	213.398	139.62	301.214	-1.10549	4.94871e-06	0.000218699	Ccnf	17	24223232	24251409	-	3099	protein_coding	cyclin F [Source:MGI Symbol;Acc:MGI:102551]	-
ENSMUSG00000039157	738.279	308.505	537.645	384.131	439.762	297.171	216.037	214.684	172.508	185.807	295.42	213.398	450.916	216.309	1.06015	4.96496e-06	0.000218699	Fam102a	2	32535332	32569756	+	6066	protein_coding	family with sequence similarity 102, member A [Source:MGI Symbol;Acc:MGI:2138935]	-
ENSMUSG00000026858	1694.32	1029.61	1176.94	1516.68	1299.46	1127.44	946.128	507.627	645.385	830.2	830.927	647.551	1307.41	734.636	0.831092	4.96735e-06	0.000218699	Miga2	2	30364233	30385521	+	6249	protein_coding	mitoguardin 2 [Source:MGI Symbol;Acc:MGI:1922035]	-
ENSMUSG00000040660	6457.31	2032.72	6622.28	4411.13	5347.44	5696.45	225.682	265.446	2034.58	63.2533	581.462	612.598	5094.56	630.504	3.01441	4.98271e-06	0.00021878	Cyp2b9	7	26173411	26210661	+	1876	protein_coding	cytochrome P450, family 2, subfamily b, polypeptide 9 [Source:MGI Symbol;Acc:MGI:88600]	-
ENSMUSG00000026866	1973.2	1552.93	2335.4	1179.33	1857.28	2330.19	3146.04	2993.94	4137.16	4389.19	2699.11	3166.93	1871.39	3422.06	-0.870287	5.02544e-06	0.00022006	Kynu	2	43555329	43682715	+	6149	protein_coding	kynureninase (L-kynurenine hydrolase) [Source:MGI Symbol;Acc:MGI:1918039]	-
ENSMUSG00000057465	446.979	629.312	405.754	93.5522	145.086	147.582	434.004	322.554	21755.3	66979.3	296.358	370.686	311.377	15026.4	-5.59256	5.07446e-06	0.000221608	Saa2	7	46751790	46754313	+	2518	protein_coding	serum amyloid A 2 [Source:MGI Symbol;Acc:MGI:98222]	-
ENSMUSG00000027709	966.544	1163.04	1109.73	844.805	1124.64	1073.23	748.415	767.785	600.735	560.385	774.657	548.211	1047	666.698	0.652038	5.28579e-06	0.000230216	Mccc1	3	35959312	36000678	-	10952	protein_coding	methylcrotonoyl-Coenzyme A carboxylase 1 (alpha) [Source:MGI Symbol;Acc:MGI:1919289]	-
ENSMUSG00000032047	13384.5	14572.6	12899.3	9686.91	12574.7	10899	7761.91	8293.35	5975.9	6455.79	9833.27	7392.57	12336.2	7618.8	0.695311	5.33684e-06	0.000231816	Acat1	9	53580522	53610382	-	3758	protein_coding	acetyl-Coenzyme A acetyltransferase 1 [Source:MGI Symbol;Acc:MGI:87870]	-
ENSMUSG00000098330	2.86525	8.517	0.840071	7.08729	4.50576	8.03166	9.64452	47.59	14.2066	48.4283	14.0676	53.3494	5.30784	31.2144	-2.57866	5.63143e-06	0.000243958	Gtpbp4-ps1	7	14724656	14724904	-	249	unprocessed_pseudogene	GTP binding protein 4, pseudogene 1 [Source:MGI Symbol;Acc:MGI:5521100]	-
ENSMUSG00000032187	979.915	581.995	998.844	701.642	928.187	825.253	556.489	415.619	453.596	510.968	563.643	521.536	835.973	503.642	0.731509	5.66284e-06	0.000244665	Smarca4	9	21616169	21704230	+	6475	protein_coding	SWI/SNF related, matrix associated, actin dependent regulator of chromatin, subfamily a, member 4 [Source:MGI Symbol;Acc:MGI:88192]	-
ENSMUSG00000041028	9036.99	8843.49	8414.15	6924.28	8942.14	8559.74	5575.5	6523	5365.01	6223.53	5954.35	6574.85	8453.46	6036.04	0.486085	5.85039e-06	0.000252096	Ghitm	14	37120092	37135272	-	3756	protein_coding	growth hormone inducible transmembrane protein [Source:MGI Symbol;Acc:MGI:1913342]	-
ENSMUSG00000025780	79.2719	33.1217	71.406	52.4459	57.6738	89.3522	160.099	280.252	102.49	139.355	98.4733	184.883	63.8786	160.926	-1.33049	5.95895e-06	0.000256092	Itih5	2	10153571	10256529	+	7900	protein_coding	inter-alpha (globulin) inhibitor H5 [Source:MGI Symbol;Acc:MGI:1925751]	-
ENSMUSG00000027984	9854.54	6408.57	10133.8	5793.15	8522.2	8017.6	5229.26	5253.94	4568.43	4376.34	5524.82	4814.32	8121.64	4961.19	0.711217	6.01729e-06	0.000257916	Hadh	3	131233419	131272101	-	4977	protein_coding	hydroxyacyl-Coenzyme A dehydrogenase [Source:MGI Symbol;Acc:MGI:96009]	-
ENSMUSG00000032349	14133.3	10081.3	11748.4	11183.7	9125.97	14470	7788.92	7079.28	4836.33	4744	7258.89	8320.67	11790.5	6671.35	0.821548	6.56937e-06	0.000280836	Elovl5	9	77917364	77984519	+	3522	protein_coding	ELOVL family member 5, elongation of long chain fatty acids (yeast) [Source:MGI Symbol;Acc:MGI:1916051]	-
ENSMUSG00000053646	212.028	113.56	252.861	131.824	180.231	173.685	567.098	290.828	563.189	546.548	256.969	254.789	177.365	413.237	-1.21802	6.6529e-06	0.000283659	Plxnb1	9	109095389	109119917	+	9592	protein_coding	plexin B1 [Source:MGI Symbol;Acc:MGI:2154238]	-
ENSMUSG00000054733	3820.33	5185.91	3782	3917.85	4141.7	3674.48	2664.78	2734.84	1801.19	1956.9	3265.56	2187.33	4087.05	2435.1	0.747078	6.76676e-06	0.000287756	Msra	14	64122625	64455903	-	4295	protein_coding	methionine sulfoxide reductase A [Source:MGI Symbol;Acc:MGI:106916]	-
ENSMUSG00000111013	295.121	782.618	119.29	718.651	157.702	355.401	111.876	41.2447	17.2508	29.65	114.417	15.6369	404.797	55.0126	2.87842	6.84625e-06	0.000290374	Gm32468	10	93084206	93093727	+	1076	lincRNA	predicted gene, 32468 [Source:MGI Symbol;Acc:MGI:5591627]	-
ENSMUSG00000032018	4932.05	4344.62	4736.32	3985.89	3690.22	4303.97	2579.91	3496.28	2999.62	2758.44	3164.28	3009.64	4332.18	3001.36	0.529633	7.23196e-06	0.000305933	Sc5d	9	42251595	42264256	-	4866	protein_coding	sterol-C5-desaturase [Source:MGI Symbol;Acc:MGI:1353611]	-
ENSMUSG00000023078	5.7305	36.907	40.3234	11.3397	8.11037	26.1029	560.347	67.6836	74.0772	181.853	47.8299	161.888	21.419	182.28	-3.08492	7.41198e-06	0.000312732	Cxcl13	5	95956951	95961068	+	1150	protein_coding	chemokine (C-X-C motif) ligand 13 [Source:MGI Symbol;Acc:MGI:1888499]	-
ENSMUSG00000026655	1910.17	2534.28	1727.19	2129.02	2055.53	1692.67	1090.8	1242.63	953.87	906.301	1620.59	1315.34	2008.14	1188.25	0.756797	7.53971e-06	0.000317295	Fam107b	2	3570488	3782142	+	4329	protein_coding	family with sequence similarity 107, member B [Source:MGI Symbol;Acc:MGI:1913790]	-
ENSMUSG00000033898	5381.89	5456.56	5963.66	5553.6	6214.35	6434.36	7241.11	9788.74	10291.7	9171.73	6881.88	8979.25	5834.07	8725.73	-0.580705	7.59703e-06	0.000318308	Cfhr2	1	139804167	139858702	-	1933	protein_coding	complement factor H-related 2 [Source:MGI Symbol;Acc:MGI:3611575]	-
ENSMUSG00000044813	382.033	410.709	645.174	340.19	501.942	377.488	925.874	605.979	671.768	882.582	781.222	807.599	442.923	779.171	-0.813114	7.63378e-06	0.000318308	Shb	4	45423278	45532470	-	3199	protein_coding	src homology 2 domain-containing transforming protein B [Source:MGI Symbol;Acc:MGI:98294]	-
ENSMUSG00000032484	0.955083	4.73167	4.20035	0	0	0	405.07	14.8058	46.6788	28.6617	3.75137	29.4341	1.64785	88.067	-5.7066	7.63978e-06	0.000318308	Ngp	9	110419747	110423012	+	1222	protein_coding	neutrophilic granule protein [Source:MGI Symbol;Acc:MGI:105983]	-
ENSMUSG00000003949	1274.08	1095.85	1221.46	1125.46	1100.31	799.15	813.998	556.274	730.624	526.782	781.222	612.598	1102.72	670.25	0.718229	7.64237e-06	0.000318308	Hlf	11	90336536	90390895	-	6681	protein_coding	hepatic leukemia factor [Source:MGI Symbol;Acc:MGI:96108]	TF_bZIP
ENSMUSG00000022875	23592.5	31426.8	24830.8	35605.1	25847.8	24086.9	42729.1	47231.5	57457.5	51055.3	36977.2	36273	27565	45287.3	-0.716298	7.79883e-06	0.000323575	Kng1	16	23057865	23082078	+	3250	protein_coding	kininogen 1 [Source:MGI Symbol;Acc:MGI:1097705]	-
ENSMUSG00000010025	19977.5	13776.7	17644	12163.2	18972	14390.7	7756.13	6970.35	4021.48	4231.05	10325.6	11311.9	16154	7436.09	1.11927	7.80877e-06	0.000323575	Aldh3a2	11	61223417	61267464	-	5619	protein_coding	aldehyde dehydrogenase family 3, subfamily A2 [Source:MGI Symbol;Acc:MGI:1353452]	-
ENSMUSG00000055675	48.7092	52.0483	35.283	52.4459	57.6738	45.1781	17.3601	8.46045	24.3541	8.895	30.9488	8.27835	48.5564	16.3828	1.56339	7.95061e-06	0.000328149	Kbtbd11	8	15011025	15033333	+	7137	protein_coding	kelch repeat and BTB (POZ) domain containing 11 [Source:MGI Symbol;Acc:MGI:1922151]	-
ENSMUSG00000040687	335.234	447.616	401.554	432.325	409.123	318.254	309.589	213.626	260.792	239.177	239.15	224.435	390.684	247.795	0.656041	7.95966e-06	0.000328149	Madd	2	91137360	91183837	-	9086	protein_coding	MAP-kinase activating death domain [Source:MGI Symbol;Acc:MGI:2444672]	-
ENSMUSG00000052435	238.771	304.719	213.378	252.308	247.817	225.89	141.775	61.3382	113.653	105.752	188.506	62.5476	247.147	112.262	1.13738	7.99879e-06	0.000328925	Cebpe	14	54710360	54712174	-	1241	protein_coding	CCAAT/enhancer binding protein (C/EBP), epsilon [Source:MGI Symbol;Acc:MGI:103572]	C/EBP
ENSMUSG00000078492	0	0	0.840071	0	0	0	4.82226	4.23022	16.2361	8.895	8.44057	2.75945	0.140012	7.56393	-4.88546	8.12451e-06	0.000333249	1700045H11Rik	4	150828225	150854949	-	593	antisense	RIKEN cDNA 1700045H11 gene [Source:MGI Symbol;Acc:MGI:1920598]	-
ENSMUSG00000020083	109.835	110.721	91.5677	41.1063	70.2899	83.3285	28.9336	48.6476	25.3689	47.44	36.5758	22.9954	84.4746	34.9935	1.27983	8.17762e-06	0.00033458	Fam241b	10	62107655	62143920	-	2981	protein_coding	family with sequence similarity 241, member B [Source:MGI Symbol;Acc:MGI:1917144]	-
ENSMUSG00000074240	4.77541	4.73167	0	0	0.901153	1.00396	54.0093	52.8778	3.04427	8.895	25.3217	6.43872	1.90203	25.0978	-3.69287	8.6664e-06	0.000353685	Cib3	8	72204335	72212837	-	2014	protein_coding	calcium and integrin binding family member 3 [Source:MGI Symbol;Acc:MGI:2685953]	-
ENSMUSG00000020651	31.5177	17.9803	29.4025	62.3682	30.6392	42.1662	13.5023	2.11511	11.1623	4.94167	12.1919	13.7973	35.679	9.61844	1.87099	9.00476e-06	0.000366571	Slc26a4	12	31519827	31559969	-	3109	protein_coding	solute carrier family 26, member 4 [Source:MGI Symbol;Acc:MGI:1346029]	-
ENSMUSG00000025277	1049.64	756.121	755.223	1305.48	880.426	718.833	333.701	540.411	252.674	232.258	562.705	574.886	910.953	416.106	1.12964	9.0689e-06	0.000368256	Abhd6	14	8002902	8056763	+	2365	protein_coding	abhydrolase domain containing 6 [Source:MGI Symbol;Acc:MGI:1913332]	-
ENSMUSG00000043068	120.34	255.51	177.255	246.638	139.679	214.847	89.6941	80.3742	91.328	121.565	88.1571	114.057	192.378	97.5293	0.97654	9.10841e-06	0.000368936	Fam89a	8	124740257	124751832	-	1338	protein_coding	family with sequence similarity 89, member A [Source:MGI Symbol;Acc:MGI:1916877]	-
ENSMUSG00000037278	1587.35	1690.15	1455	1431.63	1136.35	1080.26	940.341	739.231	546.953	854.908	985.671	491.182	1396.79	759.715	0.878543	9.2032e-06	0.000371846	Tmem97	11	78541817	78550777	-	1375	protein_coding	transmembrane protein 97 [Source:MGI Symbol;Acc:MGI:1916321]	-
ENSMUSG00000036905	524.34	329.324	748.503	201.279	514.558	387.528	1256.68	822.778	1007.65	1260.12	698.692	1020.08	450.922	1011	-1.16302	9.28915e-06	0.000374385	C1qb	4	136880129	136886187	-	1088	protein_coding	complement component 1, q subcomponent, beta polypeptide [Source:MGI Symbol;Acc:MGI:88224]	-
ENSMUSG00000061959	2870.02	5150.89	2826	3936.28	2932.35	3521.88	1978.09	2146.84	1194.37	1050.6	2549.05	1492.86	3539.57	1735.3	1.0283	9.43882e-06	0.000379473	Ces1e	8	93201218	93229619	-	2189	protein_coding	carboxylesterase 1E [Source:MGI Symbol;Acc:MGI:95432]	-
ENSMUSG00000073155	2506.14	4896.33	2222.83	5421.78	2071.75	1663.56	1305.87	1156.97	1051.29	1143.5	2006.04	1203.12	3130.4	1311.13	1.25524	9.62732e-06	0.000386093	1810058I24Rik	6	35252654	35263496	+	2784	lincRNA	RIKEN cDNA 1810058I24 gene [Source:MGI Symbol;Acc:MGI:1914955]	-
ENSMUSG00000038508	151.858	665.273	306.626	433.742	396.507	255.005	160.099	175.554	118.726	106.74	196.009	149.93	368.168	151.176	1.28359	9.68027e-06	0.000387259	Gdf15	8	70629393	70632456	-	1852	protein_coding	growth differentiation factor 15 [Source:MGI Symbol;Acc:MGI:1346047]	-
ENSMUSG00000027762	662.827	1071.25	640.134	710.146	736.242	806.178	446.541	482.245	328.781	194.702	521.44	232.714	771.129	367.737	1.06849	9.99367e-06	0.000398811	Sucnr1	3	60081869	60087566	+	1640	protein_coding	succinate receptor 1 [Source:MGI Symbol;Acc:MGI:1934135]	-
ENSMUSG00000057069	466.08	598.083	674.577	436.577	591.156	509.006	771.562	682.123	923.428	1163.27	1052.26	876.586	545.913	911.537	-0.73838	1.02758e-05	0.000409064	Ero1lb	13	12565874	12611396	+	6653	protein_coding	ERO1-like beta (S. cerevisiae) [Source:MGI Symbol;Acc:MGI:1914725]	-
ENSMUSG00000029482	747.83	329.324	526.724	215.454	272.148	215.851	154.312	52.8778	51.7525	76.1017	261.658	60.7079	384.555	109.568	1.81113	1.04002e-05	0.000413	Aacs	5	125475814	125517410	+	3854	protein_coding	acetoacetyl-CoA synthetase [Source:MGI Symbol;Acc:MGI:1926144]	-
ENSMUSG00000040938	531.026	423.957	460.359	343.025	384.792	360.421	321.163	172.382	102.49	116.623	263.533	156.369	417.263	188.76	1.14443	1.07778e-05	0.000426948	Slc16a11	11	70212752	70216417	+	2554	protein_coding	solute carrier family 16 (monocarboxylic acid transporters), member 11 [Source:MGI Symbol;Acc:MGI:2663709]	-
ENSMUSG00000026238	2034.33	2768.97	2308.51	2399.76	2181.69	2157.5	3231.88	3777.59	3138.64	4628.36	3500.96	2933.3	2308.46	3535.12	-0.61485	1.09188e-05	0.000431478	Ptma	1	86526726	86530712	+	1462	protein_coding	prothymosin alpha [Source:MGI Symbol;Acc:MGI:97803]	-
ENSMUSG00000032098	85.9575	105.043	80.6468	56.6983	132.469	64.2533	56.9027	15.8633	21.3099	11.86	44.0785	27.5945	87.5114	29.6015	1.56347	1.10316e-05	0.000434251	Treh	9	44673233	44686305	+	2048	protein_coding	trehalase (brush-border membrane glycoprotein) [Source:MGI Symbol;Acc:MGI:1926230]	-
ENSMUSG00000021228	1976.07	1038.13	1135.78	2527.33	969.64	972.835	227.611	543.584	286.161	218.422	693.065	927.176	1436.63	482.67	1.57303	1.10426e-05	0.000434251	Acot3	12	84052144	84060402	+	3438	protein_coding	acyl-CoA thioesterase 3 [Source:MGI Symbol;Acc:MGI:2159619]	-
ENSMUSG00000021091	7891.85	3817.51	9849.83	5556.44	7280.41	5896.24	20373.1	9816.23	35001	34164.7	10144.6	7767.86	6715.38	19544.6	-1.5412	1.11874e-05	0.000438883	Serpina3n	12	104406729	104414329	+	2064	protein_coding	serine (or cysteine) peptidase inhibitor, clade A, member 3N [Source:MGI Symbol;Acc:MGI:105045]	-
ENSMUSG00000028873	17.1915	13.2487	23.522	17.0095	10.8138	14.0554	2.89336	1.05756	4.05902	5.93	1.87568	4.59909	15.9735	3.40245	2.22636	1.13566e-05	0.000444443	Cdca8	4	124918465	124939311	-	5177	protein_coding	cell division cycle associated 8 [Source:MGI Symbol;Acc:MGI:1196274]	-
ENSMUSG00000096215	8.59575	18.9267	8.40071	1.41746	4.50576	14.0554	35.6847	48.6476	17.2508	100.81	38.4515	22.0756	9.31696	43.82	-2.2144	1.15887e-05	0.000452432	Smim22	16	5007288	5008309	+	561	protein_coding	small integral membrane protein 22 [Source:MGI Symbol;Acc:MGI:3643379]	-
ENSMUSG00000021569	22.922	17.034	12.6011	24.0968	22.5288	18.0712	2.89336	2.11511	8.11804	4.94167	1.87568	8.27835	19.5423	4.7037	2.04376	1.16666e-05	0.000453796	Trip13	13	73911347	73937784	-	3472	protein_coding	thyroid hormone receptor interactor 13 [Source:MGI Symbol;Acc:MGI:1916966]	-
ENSMUSG00000022828	131.801	163.716	181.455	161.59	177.527	203.803	273.904	267.562	264.851	327.138	211.014	305.379	169.982	274.975	-0.693046	1.16796e-05	0.000453796	Gtf2e1	16	37509790	37539789	-	6285	protein_coding	general transcription factor II E, polypeptide 1 (alpha subunit) [Source:MGI Symbol;Acc:MGI:1921447]	-
ENSMUSG00000078606	5.7305	4.73167	4.20035	2.83492	7.20922	5.01979	14.4668	23.2662	45.664	30.6383	4.68921	27.5945	4.95441	24.3865	-2.27946	1.224e-05	0.000474431	Gm4070	7	105895139	105953967	-	9275	protein_coding	predicted gene 4070 [Source:MGI Symbol;Acc:MGI:3782245]	-
ENSMUSG00000041594	101.239	105.043	100.808	100.64	82.0049	90.3562	50.1515	54.9929	67.9886	43.4867	56.2705	61.6277	96.6818	55.753	0.793192	1.23501e-05	0.000477555	Tmtc4	14	122918971	122984035	-	8280	protein_coding	transmembrane and tetratricopeptide repeat containing 4 [Source:MGI Symbol;Acc:MGI:1921050]	-
ENSMUSG00000008035	316.132	372.855	491.441	280.657	276.654	231.914	189.033	172.382	125.83	167.028	234.46	119.576	328.276	168.051	0.967227	1.25236e-05	0.000481856	Mid1ip1	X	10715013	10719690	+	2128	protein_coding	Mid1 interacting protein 1 (gastrulation specific G12-like (zebrafish)) [Source:MGI Symbol;Acc:MGI:1915291]	-
ENSMUSG00000097426	135.622	45.424	160.453	55.2809	123.458	123.487	31.8269	30.6691	48.7083	57.3233	22.5082	10.118	107.287	33.5256	1.68346	1.25288e-05	0.000481856	Gm8941	1	151136507	151137780	+	899	processed_pseudogene	predicted gene 8941 [Source:MGI Symbol;Acc:MGI:3779824]	-
ENSMUSG00000022094	1458.41	813.847	1903.6	799.446	1201.24	1339.28	3229.95	1618.06	3142.7	4146.06	2399.94	1901.26	1252.64	2739.66	-1.1286	1.25505e-05	0.000481856	Slc39a14	14	70303469	70351425	-	10550	protein_coding	solute carrier family 39 (zinc transporter), member 14 [Source:MGI Symbol;Acc:MGI:2384851]	-
ENSMUSG00000045438	804.18	1292.69	698.939	1348	773.189	820.233	422.43	559.447	422.138	429.925	624.602	621.796	956.206	513.39	0.896198	1.26534e-05	0.000484658	Cox19	5	139336189	139351418	-	3747	protein_coding	cytochrome c oxidase assembly protein 19 [Source:MGI Symbol;Acc:MGI:1915283]	-
ENSMUSG00000033715	7265.31	8558.64	8026.03	5397.68	7963.49	8354.93	4605.26	5746.76	4768.34	4139.14	5017.45	5480.27	7594.35	4959.54	0.614881	1.26913e-05	0.000484963	Akr1c14	13	4049011	4090688	+	3239	protein_coding	aldo-keto reductase family 1, member C14 [Source:MGI Symbol;Acc:MGI:2145458]	-
ENSMUSG00000024997	3466.95	4241.47	2981.41	2832.08	2988.22	2856.26	2150.73	2525.44	2039.66	1792.84	2128.9	2116.5	3227.73	2125.68	0.602787	1.29109e-05	0.000492194	Prdx3	19	60864051	60874556	-	1478	protein_coding	peroxiredoxin 3 [Source:MGI Symbol;Acc:MGI:88034]	-
ENSMUSG00000018042	8838.34	8959.89	7463.19	11182.3	6471.18	8566.77	6463.76	4010.25	3453.21	3585.67	6375.44	3031.72	8580.28	4486.68	0.935288	1.30247e-05	0.000494276	Cyb5r3	15	83153494	83172592	-	4298	protein_coding	cytochrome b5 reductase 3 [Source:MGI Symbol;Acc:MGI:94893]	-
ENSMUSG00000037440	5273.97	3100.19	3835.76	4710.21	4855.41	3745.76	2093.83	2222.98	1637.82	1034.78	2968.27	2763.13	4253.55	2120.13	1.00441	1.30265e-05	0.000494276	Vnn1	10	23894688	23905343	+	2416	protein_coding	vanin 1 [Source:MGI Symbol;Acc:MGI:108395]	-
ENSMUSG00000030165	0	0	0.840071	4.25237	2.70346	0	6.75117	22.2087	21.3099	5.93	13.1298	10.118	1.29932	13.2412	-3.47423	1.30826e-05	0.000495243	Klrd1	6	129591782	129598775	+	1281	protein_coding	killer cell lectin-like receptor, subfamily D, member 1 [Source:MGI Symbol;Acc:MGI:1196275]	-
ENSMUSG00000020102	3297.9	1855.76	2720.99	2558.51	2546.66	2588.2	1732.16	1703.72	1314.11	921.126	1493.98	1778.01	2594.67	1490.52	0.79972	1.31781e-05	0.000497696	Slc16a7	10	125219270	125389465	-	11839	protein_coding	solute carrier family 16 (monocarboxylic acid transporters), member 7 [Source:MGI Symbol;Acc:MGI:1330284]	-
ENSMUSG00000002325	417.371	423.957	456.158	422.402	414.53	354.397	622.072	593.289	752.949	677.997	480.175	605.24	414.803	621.953	-0.583904	1.33776e-05	0.000504056	Irf9	14	55603571	55610030	+	5386	protein_coding	interferon regulatory factor 9 [Source:MGI Symbol;Acc:MGI:107587]	IRF
ENSMUSG00000027546	1681.9	1542.52	1554.97	1255.87	1568.91	1410.56	1232.57	721.253	743.816	687.88	1151.67	763.448	1502.45	883.439	0.766229	1.34103e-05	0.000504115	Atp9a	2	168634438	168742409	-	5917	protein_coding	ATPase, class II, type 9A [Source:MGI Symbol;Acc:MGI:1330826]	-
ENSMUSG00000021069	5232.9	4894.44	5425.18	3927.78	5726.82	5215.56	3792.23	3320.72	2121.85	1896.61	3432.5	2952.61	5070.45	2919.42	0.79652	1.36218e-05	0.000510879	Pygl	12	70190811	70231488	-	6895	protein_coding	liver glycogen phosphorylase [Source:MGI Symbol;Acc:MGI:97829]	-
ENSMUSG00000024270	19.1017	22.712	28.5624	8.50475	11.715	16.0633	29.898	56.0505	62.9148	48.4283	34.7001	57.0287	17.7765	48.1701	-1.41547	1.38136e-05	0.000516876	Slc39a6	18	24579881	24603817	-	4073	protein_coding	solute carrier family 39 (metal ion transporter), member 6 [Source:MGI Symbol;Acc:MGI:2147279]	-
ENSMUSG00000058613	2.86525	4.73167	5.88049	9.92221	7.20922	5.01979	11.5734	20.0936	16.2361	31.6267	22.5082	26.6747	5.9381	21.4521	-1.88451	1.38601e-05	0.000517421	Cyp2d41-ps	15	82777931	82782110	-	1503	unprocessed_pseudogene	cytochrome P450, family 2, subfamily d, member 41, pseudogene [Source:MGI Symbol;Acc:MGI:3645691]	-
ENSMUSG00000079037	643.726	843.183	685.498	691.72	723.626	660.604	539.129	518.202	438.374	284.64	418.277	315.497	708.059	419.02	0.757312	1.41825e-05	0.00052746	Prnp	2	131909928	131938429	+	2343	protein_coding	prion protein [Source:MGI Symbol;Acc:MGI:97769]	-
ENSMUSG00000102375	5.7305	0	4.20035	0	10.8138	3.01187	18.3246	28.554	22.3246	28.6617	12.1919	22.9954	3.95943	22.1754	-2.43139	1.41941e-05	0.00052746	A930036K24Rik	9	107680082	107681281	+	1200	TEC	RIKEN cDNA A930036K24 gene [Source:MGI Symbol;Acc:MGI:1925079]	-
ENSMUSG00000079429	156.634	78.5457	115.09	96.3871	116.249	156.617	61.725	47.59	74.0772	31.6267	70.3381	55.189	119.92	56.7577	1.07999	1.43349e-05	0.000531474	Mroh2a	1	88226986	88262289	+	8492	protein_coding	maestro heat-like repeat family member 2A [Source:MGI Symbol;Acc:MGI:3705228]	-
ENSMUSG00000049532	27.6974	21.7657	10.9209	14.1746	21.6277	20.0791	37.6136	48.6476	52.7673	38.545	43.1407	47.8305	19.3776	44.7574	-1.20128	1.47094e-05	0.000544114	Sall2	14	52311172	52328762	-	5433	protein_coding	spalt like transcription factor 2 [Source:MGI Symbol;Acc:MGI:1354373]	zf-C2H2
ENSMUSG00000019558	105.059	43.5313	43.6837	72.2904	71.1911	41.1623	134.059	206.223	165.405	125.518	85.3436	149.01	62.8196	144.26	-1.20123	1.479e-05	0.00054585	Slc6a8	X	73673150	73682502	+	5210	protein_coding	solute carrier family 6 (neurotransmitter transporter, creatine), member 8 [Source:MGI Symbol;Acc:MGI:2147834]	-
ENSMUSG00000041468	26.7423	7.57067	17.6415	9.92221	15.3196	15.0594	6.75117	2.11511	3.04427	0.988333	0.937841	0.919817	15.3759	2.45942	2.65555	1.49406e-05	0.000550153	Gpr12	5	146582398	146585239	-	2512	protein_coding	G-protein coupled receptor 12 [Source:MGI Symbol;Acc:MGI:101909]	-
ENSMUSG00000006519	96.4634	135.326	127.691	76.5427	96.4233	78.3087	238.22	174.497	161.346	172.958	163.184	182.124	101.792	182.055	-0.832629	1.50539e-05	0.000553069	Cyba	8	122424776	122432930	-	1039	protein_coding	cytochrome b-245, alpha polypeptide [Source:MGI Symbol;Acc:MGI:1316658]	-
ENSMUSG00000061540	304.671	226.174	225.139	90.7173	227.09	133.526	553.596	272.849	6376.72	7425.35	204.449	643.872	201.22	2579.47	-3.67989	1.51012e-05	0.00055355	Orm2	4	63362449	63365878	+	775	protein_coding	orosomucoid 2 [Source:MGI Symbol;Acc:MGI:97444]	-
ENSMUSG00000021287	79.2719	35.0143	75.6064	73.7078	45.9588	89.3522	32.7914	16.9209	26.3836	34.5917	21.5703	33.1134	66.4852	27.5619	1.26587	1.53459e-05	0.000561251	Xrcc3	12	111803192	111813873	-	2750	protein_coding	X-ray repair complementing defective repair in Chinese hamster cells 3 [Source:MGI Symbol;Acc:MGI:1921585]	-
ENSMUSG00000005547	16880.1	23021.5	17632.2	27734	15398.9	9051.68	10896.4	7690.55	4416.22	1752.31	9402.8	3303.06	18286.4	6243.55	1.55031	1.54186e-05	0.00056264	Cyp2a5	7	26835305	26843548	+	2073	protein_coding	cytochrome P450, family 2, subfamily a, polypeptide 5 [Source:MGI Symbol;Acc:MGI:88597]	-
ENSMUSG00000030275	1042	711.643	1063.53	745.583	1030.02	1052.15	1385.92	1301.85	2033.57	1626.8	1258.58	1750.41	940.819	1559.52	-0.728448	1.59072e-05	0.000579164	Etnk1	6	143167221	143232307	+	14151	protein_coding	ethanolamine kinase 1 [Source:MGI Symbol;Acc:MGI:1922570]	-
ENSMUSG00000094743	8.59575	69.0824	3.36028	19.8444	17.1219	3.01187	0	0	0	0	4.68921	0	20.1694	0.781534	4.65596	1.6005e-05	0.000580875	Mup-ps7	4	60677683	60680431	+	545	unprocessed_pseudogene	major urinary protein, pseudogene 7 [Source:MGI Symbol;Acc:MGI:3651245]	-
ENSMUSG00000034652	64.9456	48.263	62.1652	29.7666	36.0461	32.1266	111.876	82.4893	102.49	100.81	69.4003	104.859	45.5522	95.3209	-1.05433	1.60259e-05	0.000580875	Cd300a	11	114890041	114904654	+	4738	protein_coding	CD300A molecule [Source:MGI Symbol;Acc:MGI:2443411]	-
ENSMUSG00000025964	83.0922	41.6387	101.649	21.2619	79.3014	104.412	148.526	168.151	237.453	186.795	118.168	286.063	71.8924	190.859	-1.4014	1.60643e-05	0.00058097	Adam23	1	63445891	63596276	+	17907	protein_coding	a disintegrin and metallopeptidase domain 23 [Source:MGI Symbol;Acc:MGI:1345162]	-
ENSMUSG00000030470	797.494	1412.88	679.617	843.388	776.794	689.719	537.2	439.943	242.527	294.523	566.456	178.445	866.648	376.516	1.20274	1.64281e-05	0.000592802	Csrp3	7	48830398	48848033	-	2671	protein_coding	cysteine and glycine-rich protein 3 [Source:MGI Symbol;Acc:MGI:1330824]	-
ENSMUSG00000105606	0	0	0	0	0.901153	0	23.1469	3.17267	3.04427	4.94167	7.50273	4.59909	0.150192	7.73455	-4.92195	1.67415e-05	0.000602767	Igkv2-109	6	68302427	68303158	+	374	IG_V_gene	immunoglobulin kappa variable 2-109 [Source:MGI Symbol;Acc:MGI:3642626]	-
ENSMUSG00000044206	427.877	223.335	516.643	204.114	419.937	354.397	934.554	657.8	871.675	792.643	415.464	883.024	357.717	759.193	-1.08379	1.68506e-05	0.000605352	Vsig4	X	96247203	96293438	-	1484	protein_coding	V-set and immunoglobulin domain containing 4 [Source:MGI Symbol;Acc:MGI:2679720]	-
ENSMUSG00000035509	89.7778	105.989	89.0475	100.64	91.9176	104.412	55.9382	64.5109	53.782	44.475	48.7677	69.9061	96.9639	56.23	0.784213	1.6968e-05	0.00060822	Fbxl21	13	56522472	56537898	+	4795	protein_coding	F-box and leucine-rich repeat protein 21 [Source:MGI Symbol;Acc:MGI:2442921]	-
ENSMUSG00000046341	32.4728	30.2827	18.4816	19.8444	17.1219	11.0435	5.78671	3.17267	8.11804	2.965	5.62705	8.27835	21.5411	5.65797	1.92429	1.73995e-05	0.000622312	Gm11223	4	69925630	69926079	-	450	processed_pseudogene	predicted gene 11223 [Source:MGI Symbol;Acc:MGI:3651631]	-
ENSMUSG00000019763	472.766	757.067	506.563	948.279	598.365	569.244	338.523	427.253	310.515	304.407	399.52	407.479	642.047	364.616	0.814512	1.77069e-05	0.00063191	Rmnd1	10	4401915	4432388	-	5894	protein_coding	required for meiotic nuclear division 1 homolog [Source:MGI Symbol;Acc:MGI:1913334]	-
ENSMUSG00000060703	4530.91	7924.6	5101.75	4292.06	4624.72	4326.05	7724.3	10166.3	10912.7	9012.61	7133.22	7863.52	5133.35	8802.1	-0.777846	1.77921e-05	0.000633555	Cd302	2	60251993	60284488	-	1354	protein_coding	CD302 antigen [Source:MGI Symbol;Acc:MGI:1913455]	-
ENSMUSG00000058317	613.163	548.873	583.009	403.976	603.772	535.109	408.928	365.914	284.132	336.033	403.272	329.295	547.984	354.596	0.629676	1.79546e-05	0.000637941	Ube2e2	14	18573575	18894267	-	4628	protein_coding	ubiquitin-conjugating enzyme E2E 2 [Source:MGI Symbol;Acc:MGI:2384997]	-
ENSMUSG00000046721	395.404	325.539	305.786	389.801	299.183	255.005	398.319	819.606	557.101	1051.59	444.537	647.551	328.453	653.117	-0.992281	1.81394e-05	0.000643094	Rpl14-ps1	7	45324965	45325617	+	653	processed_pseudogene	ribosomal protein L14, pseudogene 1 [Source:MGI Symbol;Acc:MGI:3710579]	-
ENSMUSG00000074476	269.333	225.227	228.499	202.696	228.893	211.835	120.557	193.533	106.549	96.8566	152.868	100.26	227.747	128.437	0.8287	1.83617e-05	0.000649555	Spc24	9	21755442	21760303	-	2573	protein_coding	SPC24, NDC80 kinetochore complex component, homolog (S. cerevisiae) [Source:MGI Symbol;Acc:MGI:1914879]	-
ENSMUSG00000045975	2358.1	1868.06	2394.2	2344.48	2463.75	2743.82	1849.82	1590.56	1810.32	1384.65	1624.34	1483.66	2362.07	1623.89	0.540608	1.85005e-05	0.000653041	C2cd2	16	97855209	97962598	-	7767	protein_coding	C2 calcium-dependent domain containing 2 [Source:MGI Symbol;Acc:MGI:1891883]	-
ENSMUSG00000052392	2625.52	2233.35	1653.26	2765.46	1682.45	1718.77	841.003	1118.89	870.66	871.71	1330.8	1694.3	2113.14	1121.23	0.913868	1.85984e-05	0.000655069	Acot4	12	84038379	84048601	+	6674	protein_coding	acyl-CoA thioesterase 4 [Source:MGI Symbol;Acc:MGI:2159621]	-
ENSMUSG00000021185	847.158	330.27	914.837	683.215	845.281	770.035	416.643	271.792	438.374	448.703	313.239	348.611	731.799	372.894	0.972915	1.87958e-05	0.000660584	Dglucy	12	100779057	100896981	+	4599	protein_coding	D-glutamate cyclase [Source:MGI Symbol;Acc:MGI:2444813]	-
ENSMUSG00000029467	1551.05	1177.24	2221.99	1900.81	1674.34	1806.12	2566.41	2313.93	3110.23	3755.67	2637.21	2777.85	1721.93	2860.21	-0.732175	1.93757e-05	0.000678583	Atp2a2	5	122453513	122502225	-	6081	protein_coding	ATPase, Ca++ transporting, cardiac muscle, slow twitch 2 [Source:MGI Symbol;Acc:MGI:88110]	-
ENSMUSG00000009013	112.7	177.911	133.571	123.319	83.8072	71.281	130.201	333.13	195.848	484.283	240.087	307.219	117.098	281.795	-1.26679	1.94232e-05	0.000678583	Dynll1	5	115297110	115300999	-	3890	protein_coding	dynein light chain LC8-type 1 [Source:MGI Symbol;Acc:MGI:1861457]	-
ENSMUSG00000031443	769.797	453.294	1199.62	796.611	1064.26	850.352	1928.9	1549.32	1826.56	1735.51	1509.92	1127.7	855.656	1612.99	-0.914216	1.94575e-05	0.000678583	F7	8	13026034	13035809	+	1859	protein_coding	coagulation factor VII [Source:MGI Symbol;Acc:MGI:109325]	-
ENSMUSG00000040274	510.969	308.505	353.67	535.799	426.245	428.69	325.02	250.641	258.763	198.655	230.709	258.469	427.313	253.709	0.750259	1.94754e-05	0.000678583	Cdk6	5	3341485	3531008	+	13989	protein_coding	cyclin-dependent kinase 6 [Source:MGI Symbol;Acc:MGI:1277162]	-
ENSMUSG00000028300	104.104	166.555	121.81	96.3871	86.5106	129.51	162.028	212.569	243.541	278.71	165.06	244.671	117.48	217.763	-0.887994	1.97294e-05	0.000685956	C9orf72	4	35191285	35226175	-	4603	protein_coding	C9orf72, member of C9orf72-SMCR8 complex [Source:MGI Symbol;Acc:MGI:1920455]	-
ENSMUSG00000023341	21.9669	4.73167	26.8823	38.2714	18.0231	26.1029	63.6539	70.8562	106.549	87.9617	43.1407	38.6323	22.663	68.4657	-1.60848	2.00766e-05	0.000696535	Mx2	16	97535308	97560900	+	3614	polymorphic_pseudogene	MX dynamin-like GTPase 2 [Source:MGI Symbol;Acc:MGI:97244]	-
ENSMUSG00000071551	1789.83	3632.03	1912	1963.18	1679.75	2165.54	865.114	1454.14	682.931	994.263	1313.92	1352.13	2190.39	1110.42	0.980103	2.04586e-05	0.000708271	Akr1c19	13	4228700	4252843	+	5892	protein_coding	aldo-keto reductase family 1, member C19 [Source:MGI Symbol;Acc:MGI:2653678]	-
ENSMUSG00000034837	223.489	139.111	246.981	289.161	182.934	216.855	609.534	296.116	624.075	862.815	287.917	317.337	216.422	499.632	-1.20835	2.05045e-05	0.000708345	Gnat1	9	107674474	107679712	-	3029	protein_coding	guanine nucleotide binding protein, alpha transducing 1 [Source:MGI Symbol;Acc:MGI:95778]	-
ENSMUSG00000038286	2975.08	2624.18	3620.7	2881.69	3311.74	3038.98	2311.79	1954.36	1579.97	1488.43	2439.33	1289.58	3075.4	1843.91	0.738094	2.11071e-05	0.000727612	Bphl	13	34037597	34074074	+	2945	protein_coding	biphenyl hydrolase-like (serine hydrolase, breast epithelial mucin-associated antigen) [Source:MGI Symbol;Acc:MGI:1915271]	-
ENSMUSG00000063455	88.8227	45.424	98.2883	68.038	53.168	69.2731	36.6492	37.0145	30.4427	33.6033	13.1298	31.2738	70.5023	30.3522	1.21959	2.14511e-05	0.0007379	D630045J12Rik	6	38123174	38254009	-	13450	protein_coding	RIKEN cDNA D630045J12 gene [Source:MGI Symbol;Acc:MGI:2669829]	-
ENSMUSG00000048022	2.86525	6.62434	10.0808	9.92221	9.01153	7.0277	20.2535	22.2087	30.4427	16.8017	19.6947	35.8729	7.58864	24.2123	-1.68252	2.24103e-05	0.000768098	Tmem229a	6	24951141	24956297	-	5157	protein_coding	transmembrane protein 229A [Source:MGI Symbol;Acc:MGI:2442812]	-
ENSMUSG00000011382	2754.46	2475.61	2475.69	3216.21	2415.09	2479.77	2081.29	1939.56	1815.4	1802.72	2002.29	1629	2636.14	1878.38	0.488444	2.24238e-05	0.000768098	Dhdh	7	45470987	45488805	-	7408	protein_coding	dihydrodiol dehydrogenase (dimeric) [Source:MGI Symbol;Acc:MGI:1919005]	-
ENSMUSG00000028223	6546.14	9854.17	5396.61	7114.22	5747.55	5610.11	3183.66	4592.96	2798.7	3009.47	4922.73	4179.65	6711.47	3781.2	0.827744	2.40239e-05	0.00082117	Decr1	4	15917240	15945507	-	3879	protein_coding	2,4-dienoyl CoA reductase 1, mitochondrial [Source:MGI Symbol;Acc:MGI:1914710]	-
ENSMUSG00000052776	28.6525	3.78533	28.5624	11.3397	12.6161	22.0871	59.796	51.8202	54.7968	69.1833	35.638	48.7503	17.8405	53.3308	-1.56759	2.42567e-05	0.000827382	Oas1a	5	120896256	120907521	-	1885	protein_coding	2'-5' oligoadenylate synthetase 1A [Source:MGI Symbol;Acc:MGI:2180860]	-
ENSMUSG00000046949	1520.49	2128.3	1448.28	1511.01	1525.65	1793.07	1062.83	1265.89	1144.64	807.468	1147.92	1029.28	1654.47	1076.34	0.620426	2.46022e-05	0.000837404	Nqo2	13	33964687	33988443	+	4042	protein_coding	N-ribosyldihydronicotinamide quinone reductase 2 [Source:MGI Symbol;Acc:MGI:104513]	-
ENSMUSG00000074183	234.95	176.964	98.2883	134.659	74.7957	139.55	27.9691	9.518	1.01476	1.97667	24.3839	46.9107	143.201	18.6288	2.93896	2.47948e-05	0.000842193	Gsta1	9	78230656	78242684	+	956	protein_coding	glutathione S-transferase, alpha 1 (Ya) [Source:MGI Symbol;Acc:MGI:1095417]	-
ENSMUSG00000073489	80.227	74.7604	98.2883	32.6015	70.2899	70.277	149.49	133.252	185.7	118.6	104.1	178.445	71.074	144.931	-1.01718	2.49136e-05	0.000844458	Ifi204	1	173747293	173766943	-	3561	protein_coding	interferon activated gene 204 [Source:MGI Symbol;Acc:MGI:96429]	-
ENSMUSG00000037419	102.194	61.5117	71.406	42.5237	82.0049	76.3008	24.1113	31.7267	15.2213	27.6733	55.3326	22.0756	72.6568	29.3568	1.31045	2.50197e-05	0.000846164	Endod1	9	14353990	14381507	-	4645	protein_coding	endonuclease domain containing 1 [Source:MGI Symbol;Acc:MGI:1919196]	-
ENSMUSG00000052512	321.863	371.909	400.714	734.243	377.583	443.749	213.144	208.338	257.748	224.352	316.99	216.157	441.677	239.455	0.880174	2.50684e-05	0.000846164	Nav2	7	48908716	49610090	+	32228	protein_coding	neuron navigator 2 [Source:MGI Symbol;Acc:MGI:2183691]	-
ENSMUSG00000110597	14.3262	25.551	11.761	0	12.6161	25.0989	0.964452	2.11511	3.04427	0	1.87568	0	14.8922	1.33325	3.50843	2.52226e-05	0.000849599	Gm8798	8	104886862	104902787	+	3410	transcribed_unprocessed_pseudogene	predicted gene 8798 [Source:MGI Symbol;Acc:MGI:3646429]	-
ENSMUSG00000054920	746.875	1143.17	803.948	792.359	825.456	796.138	606.641	662.03	497.23	420.042	548.637	525.216	851.324	543.299	0.648362	2.53459e-05	0.000851979	Klhl5	5	65107539	65168188	+	7057	protein_coding	kelch-like 5 [Source:MGI Symbol;Acc:MGI:1919028]	-
ENSMUSG00000062908	13954.7	21179.9	13956.1	12673.5	14580.6	12704.1	8344.44	9913.53	6555.32	7747.54	11416.3	9706.83	14841.5	8947.33	0.730121	2.55678e-05	0.000857661	Acadm	3	153922357	153944632	-	3913	protein_coding	acyl-Coenzyme A dehydrogenase, medium chain [Source:MGI Symbol;Acc:MGI:87867]	-
ENSMUSG00000096464	0	0	0	0	0	0	13.5023	3.17267	18.2656	3.95333	7.50273	0	0	7.73278	-5.39904	2.59598e-05	0.000869008	Ighv2-2	12	113588267	113588702	-	352	IG_V_gene	immunoglobulin heavy variable 2-2 [Source:MGI Symbol;Acc:MGI:4439894]	-
ENSMUSG00000046688	152.813	140.057	145.332	137.493	152.295	184.728	231.469	356.396	384.592	567.303	161.309	241.912	152.12	323.83	-1.08911	2.60982e-05	0.00087184	Tifa	3	127789805	127832164	+	3199	protein_coding	TRAF-interacting protein with forkhead-associated domain [Source:MGI Symbol;Acc:MGI:2182965]	-
ENSMUSG00000105906	0	20.8193	0.840071	4.25237	0	3.01187	57.8671	22.2087	44.6492	29.65	52.5191	21.1558	4.82061	38.0083	-2.98284	2.62434e-05	0.000874888	Iglc1	16	19061618	19062071	-	454	IG_C_gene	immunoglobulin lambda constant 1 [Source:MGI Symbol;Acc:MGI:99546]	-
ENSMUSG00000032193	1579.71	1107.21	1922.08	1465.65	959.728	1043.11	904.656	439.943	567.248	861.827	798.103	382.644	1346.25	659.07	1.03037	2.69981e-05	0.0008982	Ldlr	9	21723483	21749919	+	9622	protein_coding	low density lipoprotein receptor [Source:MGI Symbol;Acc:MGI:96765]	-
ENSMUSG00000046159	11.461	11.356	22.6819	14.1746	27.9357	26.1029	53.0449	32.7842	50.7378	52.3817	37.5137	51.5098	18.952	46.3287	-1.27932	2.7914e-05	0.000926767	Chrm3	13	9875486	10360847	-	6253	protein_coding	cholinergic receptor, muscarinic 3, cardiac [Source:MGI Symbol;Acc:MGI:88398]	-
ENSMUSG00000004460	715.357	730.57	1017.33	664.788	820.95	633.497	1211.35	1088.22	1169	2374.96	1372.06	1159.89	763.748	1395.92	-0.8695	2.80333e-05	0.000928827	Dnajb11	16	22857845	22879634	+	3236	protein_coding	DnaJ heat shock protein family (Hsp40) member B11 [Source:MGI Symbol;Acc:MGI:1915088]	-
ENSMUSG00000040264	28.6525	33.1217	36.123	14.1746	6.30807	37.1464	66.5472	101.525	84.2247	63.2533	36.5758	116.817	25.921	78.1572	-1.58427	2.85655e-05	0.000944527	Gbp2b	3	142594847	142619179	+	2823	protein_coding	guanylate binding protein 2b [Source:MGI Symbol;Acc:MGI:95666]	-
ENSMUSG00000047496	450.799	462.757	222.619	687.467	404.618	381.504	229.54	251.698	258.763	156.157	233.522	127.855	434.961	209.589	1.05184	2.89345e-05	0.00095478	Rnf152	1	105276914	105356710	-	8532	protein_coding	ring finger protein 152 [Source:MGI Symbol;Acc:MGI:2443787]	-
ENSMUSG00000024589	313.267	335.002	341.069	321.763	458.687	430.698	447.506	581.656	575.366	780.783	593.654	562.928	366.748	590.315	-0.685766	2.90367e-05	0.000956206	Nedd4l	18	64887705	65217831	+	14382	protein_coding	neural precursor cell expressed, developmentally down-regulated gene 4-like [Source:MGI Symbol;Acc:MGI:1933754]	-
ENSMUSG00000006494	2501.36	1708.13	1988.45	1244.53	1987.04	2214.73	1369.52	1312.43	808.76	638.463	1083.21	1094.58	1940.71	1051.16	0.884908	2.9406e-05	0.000966401	Pdk1	2	71873224	71903858	+	7779	protein_coding	pyruvate dehydrogenase kinase, isoenzyme 1 [Source:MGI Symbol;Acc:MGI:1926119]	-
ENSMUSG00000052914	1129.86	1446.94	1021.53	1346.59	984.96	1175.63	860.292	498.109	714.388	312.313	816.86	454.39	1184.25	609.392	0.958212	2.9685e-05	0.000973597	Cyp2j6	4	96516138	96553661	-	3605	protein_coding	cytochrome P450, family 2, subfamily j, polypeptide 6 [Source:MGI Symbol;Acc:MGI:1270148]	-
ENSMUSG00000040446	69.721	74.7604	90.7276	45.3587	101.83	91.3601	148.526	150.173	112.638	205.573	116.292	187.643	78.9597	153.474	-0.950845	2.98224e-05	0.000976125	Rprd1a	18	24484962	24530204	-	4297	protein_coding	regulation of nuclear pre-mRNA domain containing 1A [Source:MGI Symbol;Acc:MGI:2385066]	-
ENSMUSG00000026542	1910.17	1832.1	1975.85	1016.32	1877.1	1489.87	4029.48	2886.07	16663.3	24630.3	2759.13	3371.13	1683.57	9056.56	-2.42738	2.99049e-05	0.000976854	Apcs	1	172893961	172895041	-	971	protein_coding	serum amyloid P-component [Source:MGI Symbol;Acc:MGI:98229]	-
ENSMUSG00000026260	2940.7	2893.89	2941.09	4129.06	3176.56	2762.89	2089	2432.38	1656.08	1694.99	2373.68	1993.24	3140.7	2039.9	0.622242	3.01135e-05	0.000980484	Ndufa10	1	92439010	92473860	-	3331	protein_coding	NADH:ubiquinone oxidoreductase subunit A10 [Source:MGI Symbol;Acc:MGI:1914523]	-
ENSMUSG00000024132	5032.33	6224.04	4391.89	4946.93	4539.11	3966.64	2787.27	3158.92	1601.28	2130.85	4008.33	2467.87	4850.15	2692.42	0.849089	3.01902e-05	0.000980484	Eci1	17	24426683	24439316	+	1091	protein_coding	enoyl-Coenzyme A delta isomerase 1 [Source:MGI Symbol;Acc:MGI:94871]	-
ENSMUSG00000029864	4068.65	11573.7	4493.54	8188.65	4824.77	4406.37	2709.15	3573.48	2704.32	2381.88	3738.24	2920.42	6259.27	3004.58	1.05876	3.01976e-05	0.000980484	Gstk1	6	42245935	42250447	+	1469	protein_coding	glutathione S-transferase kappa 1 [Source:MGI Symbol;Acc:MGI:1923513]	-
ENSMUSG00000019997	107.924	27.4437	68.0457	5.66983	54.0692	58.2295	190.962	173.439	160.331	153.192	211.014	114.057	53.5637	167.166	-1.63359	3.05372e-05	0.000989526	Ctgf	10	24595442	24598683	+	2861	protein_coding	connective tissue growth factor [Source:MGI Symbol;Acc:MGI:95537]	-
ENSMUSG00000002797	255.962	414.494	179.775	352.947	158.603	201.795	89.6941	167.094	117.712	135.402	135.049	103.02	260.596	124.662	1.06249	3.158e-05	0.00102128	Ggct	6	54982580	54992950	-	7745	protein_coding	gamma-glutamyl cyclotransferase [Source:MGI Symbol;Acc:MGI:95700]	-
ENSMUSG00000044854	35.3381	78.5457	32.7628	62.3682	36.9473	36.1425	27.9691	16.9209	13.1918	16.8017	18.7568	16.5567	47.0174	18.3662	1.34804	3.19859e-05	0.00103234	1700056E22Rik	1	184033030	184034301	-	1272	protein_coding	RIKEN cDNA 1700056E22 gene [Source:MGI Symbol;Acc:MGI:1920613]	-
ENSMUSG00000024354	1018.12	783.564	1084.53	875.989	1006.59	938.7	668.366	400.814	460.699	590.035	523.315	174.765	951.248	469.666	1.01845	3.27382e-05	0.00105452	Slc23a1	18	35614604	35627244	-	3238	protein_coding	solute carrier family 23 (nucleobase transporters), member 1 [Source:MGI Symbol;Acc:MGI:1341903]	-
ENSMUSG00000054474	972.274	934.031	1018.17	1013.48	1124.64	894.526	781.206	742.404	625.089	565.327	789.662	670.547	992.853	695.706	0.513075	3.31939e-05	0.00106708	Thnsl2	6	71128166	71144439	-	2164	protein_coding	threonine synthase-like 2 (bacterial) [Source:MGI Symbol;Acc:MGI:3041254]	-
ENSMUSG00000063415	20.0567	21.7657	36.9631	34.019	15.3196	17.0673	52.0804	64.5109	67.9886	43.4867	36.5758	96.5808	24.1986	60.2039	-1.32241	3.39687e-05	0.00108982	Cyp26b1	6	84571414	84593908	-	5352	protein_coding	cytochrome P450, family 26, subfamily b, polypeptide 1 [Source:MGI Symbol;Acc:MGI:2176159]	-
ENSMUSG00000022500	1267.39	760.852	1235.74	1190.66	1054.35	1193.71	1980.99	1443.56	2157.37	2363.1	1453.65	1657.51	1117.12	1842.7	-0.722155	3.43985e-05	0.00110102	Litaf	16	10959275	11066157	-	5156	protein_coding	LPS-induced TN factor [Source:MGI Symbol;Acc:MGI:1929512]	zf-LITAF-like
ENSMUSG00000045973	456.53	532.786	591.41	630.769	449.675	611.41	797.602	812.203	930.531	807.468	691.189	760.689	545.43	799.947	-0.55362	3.45004e-05	0.00110102	Slc25a51	4	45395923	45408766	-	5510	protein_coding	solute carrier family 25, member 51 [Source:MGI Symbol;Acc:MGI:2684984]	-
ENSMUSG00000029380	33.4279	34.068	50.4042	90.7173	33.3426	42.1662	96.4452	153.346	398.799	1463.72	66.5867	114.977	47.3544	382.313	-3.01592	3.45215e-05	0.00110102	Cxcl1	5	90891241	90893115	+	1875	protein_coding	chemokine (C-X-C motif) ligand 1 [Source:MGI Symbol;Acc:MGI:108068]	-
ENSMUSG00000094088	0	0	0.840071	0	1.80231	1.00396	18.3246	4.23022	11.1623	8.895	8.44057	5.5189	0.607722	9.4286	-3.86518	3.49069e-05	0.00111112	Ighv1-64	12	115507545	115508031	-	405	IG_V_gene	immunoglobulin heavy variable 1-64 [Source:MGI Symbol;Acc:MGI:4439789]	-
ENSMUSG00000054855	68.766	49.2093	86.5273	69.4554	111.743	115.455	154.312	144.885	135.977	195.69	146.303	162.808	83.526	156.663	-0.904583	3.50803e-05	0.00111255	Rnd1	15	98663421	98677461	-	2967	protein_coding	Rho family GTPase 1 [Source:MGI Symbol;Acc:MGI:2444878]	-
ENSMUSG00000059895	246.411	138.165	235.22	246.638	255.927	178.704	150.455	108.928	110.608	145.285	127.546	106.699	216.844	124.92	0.794601	3.50889e-05	0.00111255	Ptp4a3	15	73723145	73758766	+	9351	protein_coding	protein tyrosine phosphatase 4a3 [Source:MGI Symbol;Acc:MGI:1277098]	-
ENSMUSG00000032575	697.21	1183.86	968.601	623.682	626.301	480.896	1182.42	1207.73	1236.99	3605.44	2075.44	1369.61	763.426	1779.6	-1.22069	3.53383e-05	0.00111827	Manf	9	106838312	106891979	-	3524	protein_coding	mesencephalic astrocyte-derived neurotrophic factor [Source:MGI Symbol;Acc:MGI:1922090]	-
ENSMUSG00000022037	21067.2	30313	22737.4	21823.2	27171.6	19834.2	39243.6	32600.2	51079.8	34714.2	35523.6	31782.4	23824.4	37490.6	-0.654073	3.55668e-05	0.00112285	Clu	14	65968483	65981547	+	3437	protein_coding	clusterin [Source:MGI Symbol;Acc:MGI:88423]	-
ENSMUSG00000112265	38.2033	18.9267	16.8014	14.1746	19.8254	21.0831	6.75117	8.46045	8.11804	5.93	6.56489	3.67927	21.5024	6.58397	1.72065	3.56217e-05	0.00112285	Gm34983	10	99459689	99488610	+	809	lincRNA	predicted gene, 34983 [Source:MGI Symbol;Acc:MGI:5594142]	-
ENSMUSG00000032508	173.825	210.086	245.301	282.074	237.904	208.823	295.122	342.648	340.958	350.858	385.453	333.894	226.336	341.489	-0.596604	3.60878e-05	0.00113533	Myd88	9	119335934	119341411	-	2576	protein_coding	myeloid differentiation primary response gene 88 [Source:MGI Symbol;Acc:MGI:108005]	-
ENSMUSG00000001665	1178.57	1942.82	1583.53	2209.82	1715.79	1532.04	856.434	1055.44	661.621	317.255	1242.64	596.041	1693.76	788.239	1.10335	3.64296e-05	0.00114365	Gstt3	10	75774115	75781414	-	3842	protein_coding	glutathione S-transferase, theta 3 [Source:MGI Symbol;Acc:MGI:2143526]	-
ENSMUSG00000079242	21.9669	42.585	19.3216	35.4365	50.4645	35.1385	10.609	9.518	12.1771	1.97667	18.7568	10.118	34.1522	10.5259	1.69336	3.64935e-05	0.00114365	C730034F03Rik	15	89429589	89430868	+	1280	protein_coding	RIKEN cDNA C730034F03 gene [Source:MGI Symbol;Acc:MGI:2441921]	-
ENSMUSG00000032959	2963.62	3513.74	3266.19	3292.75	2981.01	2973.72	1768.81	1655.07	1076.66	1989.51	2850.1	1612.44	3165.17	1825.43	0.793936	3.71713e-05	0.00116264	Pebp1	5	117282654	117287625	-	1768	protein_coding	phosphatidylethanolamine binding protein 1 [Source:MGI Symbol;Acc:MGI:1344408]	-
ENSMUSG00000087404	127.981	95.5797	92.4078	209.784	91.9176	75.2968	48.2226	74.0289	59.8706	48.4283	41.265	47.8305	115.494	53.2743	1.11029	3.72783e-05	0.00116374	Gm11752	11	119220160	119222473	+	510	lincRNA	predicted gene 11752 [Source:MGI Symbol;Acc:MGI:3651700]	-
ENSMUSG00000033096	1011.43	730.57	940.039	589.663	860.601	965.807	610.498	575.31	512.452	494.167	591.778	531.654	849.685	552.643	0.621805	3.76498e-05	0.00117308	Apmap	2	150583080	150608567	-	2428	protein_coding	adipocyte plasma membrane associated protein [Source:MGI Symbol;Acc:MGI:1919131]	-
ENSMUSG00000015890	1992.3	2219.15	2926.81	3374.97	3249.56	2966.69	4992.01	6470.13	5167.14	3438.41	4300	3991.09	2788.25	4726.46	-0.761512	3.77991e-05	0.00117547	Amdhd1	10	93523338	93540033	-	2421	protein_coding	amidohydrolase domain containing 1 [Source:MGI Symbol;Acc:MGI:1919011]	-
ENSMUSG00000031886	4594.9	4754.38	4501.94	2861.85	4284.98	4540.9	2832.6	2346.72	1356.73	966.59	3149.27	1741.21	4256.49	2065.52	1.04322	3.89463e-05	0.00120883	Ces2e	8	104926260	104934672	+	2699	protein_coding	carboxylesterase 2E [Source:MGI Symbol;Acc:MGI:2443170]	-
ENSMUSG00000020372	4218.6	5854.97	4007.98	3940.53	4624.72	3673.48	5753.92	7884.08	6566.48	6062.44	6254.46	6791.01	4386.71	6552.07	-0.578691	4.06471e-05	0.00125921	Rack1	11	48800332	48806434	+	5119	protein_coding	receptor for activated C kinase 1 [Source:MGI Symbol;Acc:MGI:101849]	-
ENSMUSG00000006711	89.7778	29.3363	87.3673	92.1348	72.0922	72.2849	21.218	38.072	33.4869	34.5917	24.3839	40.472	73.8322	32.0374	1.20274	4.08593e-05	0.00126336	D130043K22Rik	13	24845135	24901270	+	5276	protein_coding	RIKEN cDNA D130043K22 gene [Source:MGI Symbol;Acc:MGI:3036268]	-
ENSMUSG00000072623	11.461	3.78533	8.40071	0	4.50576	4.01583	7.71562	13.7482	26.3836	59.3	26.2596	31.2738	5.36144	27.4468	-2.31766	4.17086e-05	0.00128717	Zfp9	6	118461950	118479320	-	5389	protein_coding	zinc finger protein 9 [Source:MGI Symbol;Acc:MGI:99210]	zf-C2H2
ENSMUSG00000076514	0.955083	0	0	0	0	1.00396	18.3246	0	20.2951	1.97667	4.68921	20.236	0.326507	10.9203	-4.93801	4.1992e-05	0.00129345	Igkv17-121	6	68036812	68037318	+	363	IG_V_gene	immunoglobulin kappa variable 17-121 [Source:MGI Symbol;Acc:MGI:3647671]	-
ENSMUSG00000051041	300.851	244.154	226.819	182.852	227.09	283.116	174.566	189.302	124.815	137.378	127.546	103.02	244.147	142.771	0.777062	4.25522e-05	0.00130822	Olfml1	7	107567446	107591094	+	1685	protein_coding	olfactomedin-like 1 [Source:MGI Symbol;Acc:MGI:2679264]	-
ENSMUSG00000000738	927.385	906.588	1072.77	620.847	1011.09	864.407	682.832	566.85	549.998	520.852	669.619	504.06	900.515	582.368	0.630108	4.29247e-05	0.00131717	Spg7	8	123062942	123097760	+	4518	protein_coding	SPG7, paraplegin matrix AAA peptidase subunit [Source:MGI Symbol;Acc:MGI:2385906]	-
ENSMUSG00000033685	1326.61	589.566	1211.38	1608.81	964.233	829.269	744.557	437.828	640.311	603.872	378.888	516.017	1088.31	553.579	0.974684	4.32043e-05	0.00132324	Ucp2	7	100493337	100502020	+	6989	protein_coding	uncoupling protein 2 (mitochondrial, proton carrier) [Source:MGI Symbol;Acc:MGI:109354]	-
ENSMUSG00000036636	708.671	479.791	646.854	564.148	658.743	532.097	474.511	276.022	354.15	381.497	432.345	359.648	598.384	379.695	0.656214	4.36307e-05	0.00133378	Clcn7	17	25133391	25162104	+	5291	protein_coding	chloride channel, voltage-sensitive 7 [Source:MGI Symbol;Acc:MGI:1347048]	-
ENSMUSG00000022763	115.565	218.603	151.213	276.404	160.405	129.51	117.663	81.4318	65.9591	55.3467	108.79	75.425	175.283	84.1026	1.0548	4.39961e-05	0.00134242	Aifm3	16	17489611	17507485	+	4688	protein_coding	apoptosis-inducing factor, mitochondrion-associated 3 [Source:MGI Symbol;Acc:MGI:1919418]	-
ENSMUSG00000028517	3085.87	3320.68	3584.58	3352.29	2869.27	2960.67	2631.03	2184.91	2494.27	1927.25	2456.21	2053.03	3195.56	2291.12	0.479976	4.43799e-05	0.00135159	Plpp3	4	105157347	105232764	+	3159	protein_coding	phospholipid phosphatase 3 [Source:MGI Symbol;Acc:MGI:1915166]	-
ENSMUSG00000020098	4738.17	6242.96	4291.08	5906.55	4331.84	4387.29	3280.1	3549.16	2507.46	3204.18	3951.13	2867.07	4982.98	3226.52	0.626883	4.4638e-05	0.0013569	Pcbd1	10	61089331	61094324	+	817	protein_coding	pterin 4 alpha carbinolamine dehydratase/dimerization cofactor of hepatocyte nuclear factor 1 alpha (TCF1) 1 [Source:MGI Symbol;Acc:MGI:94873]	-
ENSMUSG00000020079	294.166	261.188	304.106	331.685	291.973	327.29	220.86	228.432	201.936	174.935	230.709	196.841	301.735	208.952	0.528544	4.494e-05	0.00136341	Supv3l1	10	62429209	62449738	-	2969	protein_coding	suppressor of var1, 3-like 1 (S. cerevisiae) [Source:MGI Symbol;Acc:MGI:2441711]	-
ENSMUSG00000076677	0	0	0	0	0	0	33.7558	1.05756	18.2656	3.95333	1.87568	0	0	9.818	-5.74436	4.50208e-05	0.00136341	Ighv6-3	12	114391712	114392169	-	356	IG_V_gene	immunoglobulin heavy variable 6-3 [Source:MGI Symbol;Acc:MGI:4439854]	-
ENSMUSG00000046598	7399.03	5106.42	7630.36	4893.07	6823.53	4938.47	3742.08	3240.35	2917.42	2568.68	4816.75	4258.75	6131.81	3590.67	0.772107	4.52909e-05	0.00136904	Bdh1	16	31422280	31458901	+	3888	protein_coding	3-hydroxybutyrate dehydrogenase, type 1 [Source:MGI Symbol;Acc:MGI:1919161]	-
ENSMUSG00000021640	3.82033	1.89267	7.56064	0	0	8.03166	23.1469	11.6331	17.2508	17.79	15.9433	28.5143	3.55088	19.0464	-2.38081	4.55448e-05	0.00137415	Naip1	13	100407764	100452869	-	5536	protein_coding	NLR family, apoptosis inhibitory protein 1 [Source:MGI Symbol;Acc:MGI:1298223]	-
ENSMUSG00000018932	1326.61	1413.82	1146.7	1576.21	1227.37	1150.54	1007.85	976.124	821.952	844.037	1000.68	745.972	1306.87	899.436	0.538325	4.59988e-05	0.00138511	Map2k3	11	60932033	60952811	+	3314	protein_coding	mitogen-activated protein kinase kinase 3 [Source:MGI Symbol;Acc:MGI:1346868]	-
ENSMUSG00000022912	1143.23	1040.02	1257.59	830.63	1074.17	1206.76	2293.47	1557.78	1924.99	1656.45	1332.67	1520.46	1092.07	1714.3	-0.649809	4.61043e-05	0.00138511	Pros1	16	62854307	62929346	+	4088	protein_coding	protein S (alpha) [Source:MGI Symbol;Acc:MGI:1095733]	-
ENSMUSG00000015312	24.8322	17.034	30.2425	52.4459	18.9242	19.0752	30.8625	97.2951	36.5312	104.763	69.4003	176.605	27.0923	85.9095	-1.67964	4.61646e-05	0.00138511	Gadd45b	10	80930073	80932204	+	1589	protein_coding	growth arrest and DNA-damage-inducible 45 beta [Source:MGI Symbol;Acc:MGI:107776]	-
ENSMUSG00000085400	30.5626	81.3847	29.4025	26.9317	18.9242	22.0871	17.3601	11.6331	6.08853	9.88333	9.37841	7.35854	34.8821	10.2837	1.76512	4.64952e-05	0.00139245	Pard3bos3	1	62456725	62499261	-	862	antisense	par-3 family cell polarity regulator beta, opposite strand 3 [Source:MGI Symbol;Acc:MGI:3651159]	-
ENSMUSG00000008999	37.2482	36.907	37.8032	55.2809	45.0576	32.1266	16.3957	22.2087	15.2213	10.8717	8.44057	26.6747	40.7373	16.6354	1.2855	4.68933e-05	0.00140178	Bmp7	2	172868012	172940321	-	4019	protein_coding	bone morphogenetic protein 7 [Source:MGI Symbol;Acc:MGI:103302]	-
ENSMUSG00000041930	2.86525	11.356	4.20035	8.50475	5.40692	14.0554	36.6492	9.518	26.3836	86.9733	15.0055	34.953	7.73145	34.9138	-2.18568	4.74046e-05	0.00141446	Fam222a	5	114568016	114613220	+	3141	protein_coding	family with sequence similarity 222, member A [Source:MGI Symbol;Acc:MGI:3605543]	-
ENSMUSG00000040147	3722.91	3551.59	4485.14	3486.95	4115.56	4547.93	2811.38	3214.97	2780.43	2405.6	3056.42	2828.44	3985.01	2849.54	0.484072	4.79571e-05	0.00142581	Maob	X	16709282	16817366	-	2789	protein_coding	monoamine oxidase B [Source:MGI Symbol;Acc:MGI:96916]	-
ENSMUSG00000000915	210.118	251.725	217.578	259.395	188.341	235.93	387.71	285.54	272.969	481.318	465.169	354.13	227.181	374.473	-0.723282	4.79612e-05	0.00142581	Hip1r	5	123973628	124005558	+	7369	protein_coding	huntingtin interacting protein 1 related [Source:MGI Symbol;Acc:MGI:1352504]	-
ENSMUSG00000034248	437.428	493.04	437.677	432.325	482.117	367.448	328.878	247.468	245.571	156.157	324.493	290.662	441.672	265.538	0.733755	4.92407e-05	0.00146117	Slc25a37	14	69241848	69285112	-	6021	protein_coding	solute carrier family 25, member 37 [Source:MGI Symbol;Acc:MGI:1914962]	-
ENSMUSG00000038642	476.586	614.171	591.41	181.435	361.362	398.571	1011.71	781.534	804.701	1126.7	631.167	942.813	437.256	883.104	-1.01225	5.05444e-05	0.00149711	Ctss	3	95526786	95556403	+	1358	protein_coding	cathepsin S [Source:MGI Symbol;Acc:MGI:107341]	-
ENSMUSG00000058638	352.426	224.281	332.668	290.579	360.461	329.298	444.613	529.835	517.525	450.68	403.272	532.574	314.952	479.75	-0.605939	5.12276e-05	0.00151458	Zfp110	7	12834761	12850577	+	4116	protein_coding	zinc finger protein 110 [Source:MGI Symbol;Acc:MGI:1890378]	zf-C2H2
ENSMUSG00000040181	3726.73	2648.79	4188.59	3411.82	4000.22	3627.3	2441.03	2798.29	2249.71	1877.83	2521.86	2555.25	3600.57	2407.33	0.580907	5.15415e-05	0.00152108	Fmo1	1	162829561	162866610	-	6304	protein_coding	flavin containing monooxygenase 1 [Source:MGI Symbol;Acc:MGI:1310002]	-
ENSMUSG00000040026	86.9125	117.345	47.044	89.2999	31.5403	49.1939	69.4406	151.23	294.279	646.37	90.9706	234.553	70.2227	247.807	-1.82108	5.17119e-05	0.00152275	Saa3	7	46711998	46715700	-	2606	protein_coding	serum amyloid A 3 [Source:MGI Symbol;Acc:MGI:98223]	-
ENSMUSG00000041654	524.34	505.342	521.684	428.072	508.25	422.666	360.705	309.864	273.984	336.033	407.023	288.823	485.059	329.405	0.559225	5.1786e-05	0.00152275	Slc39a11	11	113244853	113650079	-	3359	protein_coding	solute carrier family 39 (metal ion transporter), member 11 [Source:MGI Symbol;Acc:MGI:1917056]	-
ENSMUSG00000011305	895.868	814.793	902.236	622.264	1101.21	1111.38	1118.76	1476.35	1299.9	1503.25	1617.78	1602.32	907.958	1436.39	-0.660818	5.20374e-05	0.00152737	Plin5	17	56111601	56117596	-	2087	protein_coding	perilipin 5 [Source:MGI Symbol;Acc:MGI:1914218]	-
ENSMUSG00000052085	363.887	303.773	472.96	341.607	452.379	444.753	311.518	223.144	266.881	168.017	250.404	226.275	396.56	241.04	0.719258	5.47149e-05	0.00160306	Dock8	19	24999529	25202432	+	7810	protein_coding	dedicator of cytokinesis 8 [Source:MGI Symbol;Acc:MGI:1921396]	-
ENSMUSG00000027371	435.518	571.586	415.835	544.304	492.93	364.437	292.229	353.224	220.202	180.865	350.753	244.671	470.768	273.657	0.782085	5.48715e-05	0.00160474	Fahd2a	2	127436215	127444565	-	1463	protein_coding	fumarylacetoacetate hydrolase domain containing 2A [Source:MGI Symbol;Acc:MGI:1915376]	-
ENSMUSG00000028039	0.955083	0	0	0	0	0	4.82226	3.17267	3.04427	16.8017	7.50273	2.75945	0.15918	6.35051	-4.63554	5.67907e-05	0.00165788	Efna3	3	89313899	89322965	-	2434	protein_coding	ephrin A3 [Source:MGI Symbol;Acc:MGI:106644]	-
ENSMUSG00000024378	1059.19	1419.5	1119.81	1411.79	698.393	764.012	405.07	331.015	372.415	828.223	750.273	310.898	1078.78	499.649	1.11002	5.69734e-05	0.00165837	Stard4	18	33199355	33213862	-	5586	protein_coding	StAR-related lipid transfer (START) domain containing 4 [Source:MGI Symbol;Acc:MGI:2156764]	-
ENSMUSG00000027690	6975.92	5039.23	6776.85	5913.63	6441.44	6231.56	4410.44	3641.16	2133.02	991.298	3962.38	1830.44	6229.77	2828.12	1.13935	5.70124e-05	0.00165837	Slc2a2	3	28697903	28731359	+	5755	protein_coding	solute carrier family 2 (facilitated glucose transporter), member 2 [Source:MGI Symbol;Acc:MGI:1095438]	-
ENSMUSG00000020137	84.0473	137.218	101.649	76.5427	77.4991	110.435	125.379	196.705	197.877	200.632	155.682	155.449	97.8986	171.954	-0.808415	5.76841e-05	0.00167352	Thap2	10	115368404	115384443	-	5266	protein_coding	THAP domain containing, apoptosis associated protein 2 [Source:MGI Symbol;Acc:MGI:1914066]	THAP
ENSMUSG00000035078	441.248	491.147	457.838	455.004	424.443	501.979	353.954	318.324	370.386	355.8	308.55	342.172	461.943	341.531	0.435678	5.77396e-05	0.00167352	Mtmr9	14	63519651	63543982	-	3738	protein_coding	myotubularin related protein 9 [Source:MGI Symbol;Acc:MGI:2442842]	-
ENSMUSG00000041025	174.78	105.989	177.255	201.279	170.318	173.685	82.9429	88.8347	82.1952	118.6	121.919	86.4628	167.218	96.8258	0.785361	5.81788e-05	0.00168324	Iffo2	4	139530548	139620382	+	6216	protein_coding	intermediate filament family orphan 2 [Source:MGI Symbol;Acc:MGI:2140675]	-
ENSMUSG00000083836	24.8322	8.517	13.4411	5.66983	18.0231	18.0712	21.218	25.3813	72.0476	55.3467	35.638	66.2268	14.7591	45.9764	-1.62453	5.9152e-05	0.00170556	Ldha-ps2	4	119334389	119335445	-	1057	processed_pseudogene	lactate dehydrogenase A, pseudogene 2 [Source:MGI Symbol;Acc:MGI:96761]	-
ENSMUSG00000024085	2910.14	1801.82	2664.7	1729.3	2463.75	2689.6	4352.57	3295.34	3904.78	3914.79	3137.08	3697.66	2376.55	3717.04	-0.644927	5.91609e-05	0.00170556	Man2a1	17	64600736	64755110	+	7223	protein_coding	mannosidase 2, alpha 1 [Source:MGI Symbol;Acc:MGI:104669]	-
ENSMUSG00000109473	19.1017	23.6583	8.40071	0	9.91268	9.03562	47.2582	60.2807	43.6345	17.79	36.5758	47.8305	11.6848	42.2283	-1.82867	6.03493e-05	0.00173673	B930025P03Rik	8	10870422	10882454	-	3088	lincRNA	RIKEN cDNA B930025P03 gene [Source:MGI Symbol;Acc:MGI:2443166]	-
ENSMUSG00000061825	288.435	70.0287	309.146	94.9697	237.904	395.559	70.405	67.6836	12.1771	9.88333	75.9651	40.472	232.674	46.0977	2.33587	6.12958e-05	0.00175915	Ces2c	8	104847068	104854483	+	2298	protein_coding	carboxylesterase 2C [Source:MGI Symbol;Acc:MGI:2385905]	-
ENSMUSG00000054422	51914.5	67936.3	33029.1	52134.1	31177.2	38720.6	18586.9	11864.7	6330.05	20145.2	39452.2	12514.1	45818.6	18148.9	1.33604	6.13457e-05	0.00175915	Fabp1	6	71199827	71205023	+	553	protein_coding	fatty acid binding protein 1, liver [Source:MGI Symbol;Acc:MGI:95479]	-
ENSMUSG00000048486	1734.43	1992.03	1403.76	1411.79	1382.37	1726.81	1165.06	1002.56	675.827	812.41	1225.76	1105.62	1608.53	997.873	0.688754	6.20628e-05	0.00177658	Fitm2	2	163466379	163472629	-	3967	protein_coding	fat storage-inducing transmembrane protein 2 [Source:MGI Symbol;Acc:MGI:2444508]	-
ENSMUSG00000039395	893.958	1342.85	840.071	1085.77	991.268	1455.74	593.138	848.16	734.683	460.563	569.27	711.019	1101.61	652.805	0.754905	6.33259e-05	0.00180673	Mreg	1	72159442	72212307	-	2284	protein_coding	melanoregulin [Source:MGI Symbol;Acc:MGI:2151839]	-
ENSMUSG00000093861	0	8.517	6.72056	0	0	10.0396	30.8625	15.8633	37.546	17.79	38.4515	17.4765	4.21286	26.3316	-2.61554	6.33392e-05	0.00180673	Igkv1-110	6	68270485	68271267	+	401	IG_V_gene	immunoglobulin kappa variable 1-110 [Source:MGI Symbol;Acc:MGI:4439558]	-
ENSMUSG00000024866	1316.1	1131.82	1528.09	1213.34	1574.31	1207.76	1012.68	880.944	791.509	542.595	1016.62	724.816	1328.57	828.193	0.682106	6.3694e-05	0.00181365	Acy3	19	3986661	3990007	+	1505	protein_coding	aspartoacylase (aminoacylase) 3 [Source:MGI Symbol;Acc:MGI:1918920]	-
ENSMUSG00000033581	11.461	2.839	6.72056	11.3397	4.50576	16.0633	19.289	40.1871	27.3984	47.44	17.819	23.9152	8.82155	29.3415	-1.75094	6.40937e-05	0.00182184	Igf2bp2	16	22059009	22163299	-	7402	protein_coding	insulin-like growth factor 2 mRNA binding protein 2 [Source:MGI Symbol;Acc:MGI:1890358]	-
ENSMUSG00000031604	2026.69	3712.47	2540.37	2085.08	675.864	983.878	513.089	429.368	305.441	1107.92	558.953	170.166	2004.06	514.156	1.96267	6.43581e-05	0.00182615	Msmo1	8	64718139	64733792	-	6144	protein_coding	methylsterol monoxygenase 1 [Source:MGI Symbol;Acc:MGI:1913484]	-
ENSMUSG00000022270	952.218	1452.62	1013.97	1033.33	1048.04	970.827	2371.59	2158.47	2497.31	1264.08	1431.15	1473.55	1078.5	1866.02	-0.790778	6.48488e-05	0.00183288	Retreg1	15	25843180	25973687	+	4142	protein_coding	reticulophagy regulator 1 [Source:MGI Symbol;Acc:MGI:1913520]	-
ENSMUSG00000027962	188.151	157.091	210.018	65.2031	135.173	186.736	433.039	325.727	365.312	336.033	181.003	300.78	157.062	323.649	-1.03851	6.49412e-05	0.00183288	Vcam1	3	116109949	116129688	-	8870	protein_coding	vascular cell adhesion molecule 1 [Source:MGI Symbol;Acc:MGI:98926]	-
ENSMUSG00000062270	1122.22	1449.78	1398.72	955.367	1192.22	1312.17	1926.98	2045.31	1629.7	1619.88	1713.44	1779.85	1238.41	1785.86	-0.527188	6.50231e-05	0.00183288	Morf4l1	9	90091665	90114774	-	9754	protein_coding	mortality factor 4 like 1 [Source:MGI Symbol;Acc:MGI:1096551]	-
ENSMUSG00000027366	2556.76	2655.41	2448.81	2834.92	2552.06	2832.16	3410.3	3528.01	4535.96	3721.07	2972.02	4243.12	2646.69	3735.08	-0.497127	6.50479e-05	0.00183288	Sppl2a	2	126890391	126933235	-	8665	protein_coding	signal peptide peptidase like 2A [Source:MGI Symbol;Acc:MGI:1913802]	-
ENSMUSG00000029270	94.5532	109.775	100.808	90.7173	107.237	124.491	185.175	289.77	150.184	150.227	129.422	256.629	104.597	193.568	-0.886104	6.54948e-05	0.00184025	Fam69a	5	107908053	107987085	-	2892	protein_coding	family with sequence similarity 69, member A [Source:MGI Symbol;Acc:MGI:1914516]	-
ENSMUSG00000002111	102.194	62.458	127.691	32.6015	71.1911	82.3245	229.54	144.885	189.759	167.028	127.546	154.529	79.7433	168.881	-1.07354	6.55715e-05	0.00184025	Spi1	2	91082390	91115756	+	2695	protein_coding	spleen focus forming virus (SFFV) proviral integration oncogene [Source:MGI Symbol;Acc:MGI:98282]	ETS
ENSMUSG00000024164	55178	34245	79701.7	40238.8	67478.3	59161.2	113973	72997.8	204032	178949	72993.1	89256.3	56000.5	122033	-1.12376	6.56503e-05	0.00184025	C3	17	57203970	57228136	-	5143	protein_coding	complement component 3 [Source:MGI Symbol;Acc:MGI:88227]	-
ENSMUSG00000026822	846.203	311.344	1048.41	358.617	570.43	184.728	1714.8	700.102	18818.6	11940.1	526.129	1440.43	553.288	5856.69	-3.40386	6.59909e-05	0.00184661	Lcn2	2	32384633	32388252	-	2623	protein_coding	lipocalin 2 [Source:MGI Symbol;Acc:MGI:96757]	-
ENSMUSG00000066116	16.2364	14.195	22.6819	29.7666	22.5288	23.091	26.0402	64.5109	71.0329	56.335	36.5758	45.9909	21.4166	50.0809	-1.23501	6.76064e-05	0.00188855	Gm10154	4	83505185	83505538	-	354	processed_pseudogene	predicted gene 10154 [Source:MGI Symbol;Acc:MGI:3642271]	-
ENSMUSG00000026864	7046.6	10536.5	11270.4	4681.86	7450.73	6020.73	11828	12480.2	12824.5	23992.8	15225.9	13585.7	7834.47	14989.5	-0.935952	6.79817e-05	0.00189576	Hspa5	2	34771970	34777547	+	4229	protein_coding	heat shock protein 5 [Source:MGI Symbol;Acc:MGI:95835]	-
ENSMUSG00000048706	637.995	1200.9	781.266	677.545	726.329	681.687	1337.7	1331.46	1211.62	1174.14	1339.24	1072.51	784.287	1244.44	-0.665489	6.83969e-05	0.00190407	Lurap1l	4	80910646	80955628	+	3066	protein_coding	leucine rich adaptor protein 1-like [Source:MGI Symbol;Acc:MGI:106510]	-
ENSMUSG00000076615	0.955083	1.89267	5.04042	0	0.901153	0	23.1469	3.17267	16.2361	8.895	18.7568	8.27835	1.46489	13.081	-3.06554	6.91092e-05	0.0019206	Ighg3	12	113356224	113361232	-	2512	IG_C_gene	Immunoglobulin heavy constant gamma 3 [Source:MGI Symbol;Acc:MGI:2144790]	-
ENSMUSG00000067736	394.449	232.798	177.255	510.285	411.827	424.674	271.976	155.461	133.948	197.667	124.733	108.538	358.548	165.387	1.11492	6.99045e-05	0.00193937	Gm10222	1	24612407	24612700	-	294	unprocessed_pseudogene	predicted gene 10222 [Source:MGI Symbol;Acc:MGI:3642643]	-
ENSMUSG00000095589	0	0	0	0	0	1.00396	29.898	0	18.2656	2.965	3.75137	1.83963	0.167326	9.45327	-5.20917	7.264e-05	0.00201182	Ighv1-55	12	115208095	115208591	-	415	IG_V_gene	immunoglobulin heavy variable 1-55 [Source:MGI Symbol;Acc:MGI:4439716]	-
ENSMUSG00000033174	5691.34	2836.16	4687.59	4192.84	4877.94	4193.53	2594.38	1858.13	1672.32	2591.41	3556.29	2775.09	4413.23	2507.94	0.81528	7.40363e-05	0.00204699	Mgll	6	88724412	88828360	+	5077	protein_coding	monoglyceride lipase [Source:MGI Symbol;Acc:MGI:1346042]	-
ENSMUSG00000002688	5.7305	0.946334	3.36028	21.2619	11.715	6.02374	0.964452	0	1.01476	0	0	0	8.17295	0.329868	4.51775	7.44475e-05	0.00205485	Prkd1	12	50341231	50649098	-	3653	protein_coding	protein kinase D1 [Source:MGI Symbol;Acc:MGI:99879]	-
ENSMUSG00000040747	89.7778	44.4777	120.13	34.019	86.5106	85.3364	188.068	170.266	279.058	159.122	81.5922	223.516	76.7086	183.604	-1.25234	7.51053e-05	0.00206948	Cd53	3	106759921	106790149	-	1742	protein_coding	CD53 antigen [Source:MGI Symbol;Acc:MGI:88341]	-
ENSMUSG00000109244	12.4161	6.62434	12.6011	0	13.5173	17.0673	22.1824	34.8993	31.4574	38.545	22.5082	57.0287	10.371	34.4368	-1.70028	7.54754e-05	0.00207615	Gm44751	7	88311478	88315864	+	4387	lincRNA	predicted gene 44751 [Source:MGI Symbol;Acc:MGI:5753327]	-
ENSMUSG00000029735	442.203	376.641	408.274	497.528	464.995	435.717	256.544	386.008	251.659	176.912	301.047	237.313	437.56	268.247	0.705698	7.61845e-05	0.0020921	Tpk1	6	43345001	43666278	-	4603	protein_coding	thiamine pyrophosphokinase [Source:MGI Symbol;Acc:MGI:1352500]	-
ENSMUSG00000005800	0.955083	2.839	0	0	1.80231	2.00791	49.1871	1.05756	30.4427	13.8367	2.81352	4.59909	1.26738	16.9894	-3.71386	7.73967e-05	0.0021218	Mmp8	9	7558456	7568485	+	2425	protein_coding	matrix metallopeptidase 8 [Source:MGI Symbol;Acc:MGI:1202395]	-
ENSMUSG00000094433	0	0	0	0	0	0	0.964452	6.34533	7.10329	10.8717	0.937841	7.35854	0	5.59685	-4.93189	7.83934e-05	0.00214549	Igkv5-43	6	69823355	69823943	-	379	IG_V_gene	immunoglobulin kappa chain variable 5-43 [Source:MGI Symbol;Acc:MGI:4943320]	-
ENSMUSG00000054263	839.518	1547.26	956	1040.41	1113.82	1288.08	1587.49	1784.1	2030.53	1427.15	1827.85	2057.63	1130.85	1785.79	-0.6591	7.9872e-05	0.00218227	Lifr	15	7090614	7197489	+	10776	protein_coding	leukemia inhibitory factor receptor [Source:MGI Symbol;Acc:MGI:96788]	-
ENSMUSG00000045284	115.565	186.428	89.8876	107.727	136.074	112.443	77.1562	81.4318	46.6788	33.6033	79.7165	45.9909	124.687	60.7629	1.03835	8.08425e-05	0.00220438	Dcaf12l1	X	44786570	44790197	-	3531	protein_coding	DDB1 and CUL4 associated factor 12-like 1 [Source:MGI Symbol;Acc:MGI:2444462]	-
ENSMUSG00000108969	2.86525	0	1.68014	0	2.70346	3.01187	14.4668	11.6331	11.1623	13.8367	3.75137	12.8774	1.71012	11.2879	-2.66852	8.09535e-05	0.00220438	Gm45044	8	10884453	10891591	-	396	lincRNA	predicted gene 45044 [Source:MGI Symbol;Acc:MGI:5753620]	-
ENSMUSG00000011114	566.364	418.279	578.809	378.461	557.813	513.022	707.908	829.124	753.963	770.9	612.41	824.156	502.125	749.744	-0.576203	8.26924e-05	0.00224796	Tbrg1	9	37648763	37657312	-	3901	protein_coding	transforming growth factor beta regulated gene 1 [Source:MGI Symbol;Acc:MGI:1100877]	-
ENSMUSG00000076576	0	0	2.52021	0	0	0	19.289	12.6907	15.2213	3.95333	3.75137	3.67927	0.420035	9.76417	-4.33329	8.65382e-05	0.00234768	Igkv6-32	6	70074024	70074603	-	366	IG_V_gene	immunoglobulin kappa variable 6-32 [Source:MGI Symbol;Acc:MGI:3641634]	-
ENSMUSG00000041324	33.4279	44.4777	21.8418	35.4365	29.738	37.1464	38.5781	67.6836	62.9148	98.8333	64.711	88.3024	33.6781	70.1706	-1.06398	8.66507e-05	0.00234768	Inhba	13	16011851	16031621	+	6390	protein_coding	inhibin beta-A [Source:MGI Symbol;Acc:MGI:96570]	-
ENSMUSG00000024353	0.955083	6.62434	5.88049	1.41746	3.60461	12.0475	23.1469	9.518	35.5164	20.755	24.3839	15.6369	5.08824	21.4928	-2.05666	8.70292e-05	0.00235387	Mzb1	18	35647266	35649367	-	905	protein_coding	marginal zone B and B1 cell-specific protein 1 [Source:MGI Symbol;Acc:MGI:1917066]	-
ENSMUSG00000090610	115.565	198.73	104.169	53.8634	45.9588	70.277	43.4004	14.8058	13.1918	55.3467	44.0785	21.1558	98.0938	31.9965	1.61674	8.71696e-05	0.00235387	Gm3571	10	93778660	93779719	+	1060	processed_pseudogene	predicted gene 3571 [Source:MGI Symbol;Acc:MGI:3781748]	-
ENSMUSG00000020898	104.104	105.043	100.808	121.901	142.382	87.3443	70.405	65.5685	78.1362	46.4517	67.5246	62.5476	110.264	65.1056	0.759118	8.94072e-05	0.00241028	Ctc1	11	69015911	69036473	+	6797	protein_coding	CTS telomere maintenance complex component 1 [Source:MGI Symbol;Acc:MGI:1916214]	-
ENSMUSG00000046434	470.856	467.489	390.633	350.112	359.56	424.674	606.641	500.224	682.931	848.978	579.586	559.249	410.554	629.601	-0.615992	8.98663e-05	0.00241863	Hnrnpa1	15	103240432	103246692	+	3153	protein_coding	heterogeneous nuclear ribonucleoprotein A1 [Source:MGI Symbol;Acc:MGI:104820]	-
ENSMUSG00000031402	784.123	1002.17	826.629	748.418	841.677	646.549	556.489	607.037	385.607	394.345	619.913	530.734	808.26	515.688	0.648607	9.00905e-05	0.00242003	Mpp1	X	75109733	75131016	-	5343	protein_coding	membrane protein, palmitoylated [Source:MGI Symbol;Acc:MGI:105941]	-
ENSMUSG00000023067	127.981	93.687	317.547	68.038	195.55	166.657	239.184	408.217	573.337	737.297	210.076	384.484	161.577	425.432	-1.39348	9.02171e-05	0.00242003	Cdkn1a	17	29090976	29100727	+	3553	protein_coding	cyclin-dependent kinase inhibitor 1A (P21) [Source:MGI Symbol;Acc:MGI:104556]	-
ENSMUSG00000032313	4.77541	10.4097	15.1213	8.50475	14.4184	6.02374	47.2582	24.3238	19.2804	46.4517	21.5703	22.0756	9.87555	30.16	-1.59608	9.20177e-05	0.00246425	Tmem266	9	55326913	55438345	+	4714	protein_coding	transmembrane protein 266 [Source:MGI Symbol;Acc:MGI:2142980]	-
ENSMUSG00000031647	21.0118	20.8193	19.3216	34.019	39.6507	32.1266	0	3.17267	5.07378	3.95333	15.9433	11.9576	27.8249	6.68345	2.04322	9.25466e-05	0.00247432	Mfap3l	8	60632827	60676729	+	6837	protein_coding	microfibrillar-associated protein 3-like [Source:MGI Symbol;Acc:MGI:1918556]	-
ENSMUSG00000031765	1084.02	2186.03	1440.72	3688.23	823.653	840.312	4751.86	7495.96	29032.2	15202.5	1549.31	3212	1677.16	10207.3	-2.60563	9.49686e-05	0.00253489	Mt1	8	94179082	94180327	+	1246	protein_coding	metallothionein 1 [Source:MGI Symbol;Acc:MGI:97171]	-
ENSMUSG00000024654	275.064	304.719	291.504	314.676	278.456	275.084	244.006	217.856	170.479	207.55	185.693	156.369	289.917	196.992	0.557061	9.58002e-05	0.00254949	Asrgl1	19	9109868	9135636	-	4297	protein_coding	asparaginase like 1 [Source:MGI Symbol;Acc:MGI:1913764]	-
ENSMUSG00000024683	659.962	846.022	643.494	847.64	640.719	608.398	396.39	439.943	379.519	573.233	553.326	338.493	707.706	446.817	0.66269	9.58961e-05	0.00254949	Mrpl16	19	11770415	11774944	+	1122	protein_coding	mitochondrial ribosomal protein L16 [Source:MGI Symbol;Acc:MGI:2137219]	-
ENSMUSG00000051124	130.846	197.784	136.932	137.493	146.888	116.459	168.779	278.137	224.261	244.118	222.268	266.747	144.4	234.052	-0.695481	9.59874e-05	0.00254949	Gimap9	6	48676129	48679114	+	1642	protein_coding	GTPase, IMAP family member 9 [Source:MGI Symbol;Acc:MGI:3511744]	-
ENSMUSG00000004270	1697.18	1440.32	1338.23	1264.37	1400.39	1296.11	1281.76	985.642	778.318	620.673	861.876	736.773	1406.1	877.507	0.680433	9.66946e-05	0.00256407	Lpcat3	6	124663027	124704418	+	3268	protein_coding	lysophosphatidylcholine acyltransferase 3 [Source:MGI Symbol;Acc:MGI:1315211]	-
ENSMUSG00000028621	150.903	158.038	160.453	163.008	192.847	153.605	102.232	113.158	89.2985	138.367	98.4733	85.543	163.142	104.512	0.643899	9.71829e-05	0.00257281	Cyb5rl	4	107066988	107088268	+	7430	protein_coding	cytochrome b5 reductase-like [Source:MGI Symbol;Acc:MGI:1919657]	-
ENSMUSG00000041698	117.475	809.115	78.1266	364.287	537.087	523.062	3141.22	3016.15	493.171	1038.74	4453.81	1360.41	404.859	2250.58	-2.47485	9.89737e-05	0.00261594	Slco1a1	6	141907282	141946962	-	5276	protein_coding	solute carrier organic anion transporter family, member 1a1 [Source:MGI Symbol;Acc:MGI:1351891]	-
ENSMUSG00000092416	55.3948	89.9017	42.8436	55.2809	60.3772	69.2731	90.6585	159.691	99.446	96.8566	112.541	126.015	62.1785	114.201	-0.876056	9.92654e-05	0.00261938	Zfp141	7	42473386	42505740	-	4868	protein_coding	zinc finger protein 141 [Source:MGI Symbol;Acc:MGI:3584269]	zf-C2H2
ENSMUSG00000092471	20.0567	3.78533	8.40071	0	3.60461	9.03562	14.4668	20.0936	53.782	63.2533	29.0731	23.9152	7.4805	34.0973	-2.16316	9.97963e-05	0.00262911	Cyp21a2-ps	17	34719813	34722252	-	1383	unprocessed_pseudogene	cytochrome P450, family 21, subfamily a, polypeptide 2 pseudogene [Source:MGI Symbol;Acc:MGI:3645529]	-
ENSMUSG00000073418	13479.1	9718.85	17065.2	9848.5	11828.5	10384.9	28889.2	14126.8	34082.6	27355.1	17361.3	15134.7	12054.2	22825	-0.921043	0.000100277	0.0026345	C4b	17	34728380	34743882	-	5695	protein_coding	complement component 4B (Chido blood group) [Source:MGI Symbol;Acc:MGI:88228]	-
ENSMUSG00000037139	7.64066	6.62434	8.40071	12.7571	7.20922	15.0594	1.9289	0	3.04427	1.97667	0.937841	0	9.61523	1.31461	2.86692	0.000100326	0.0026345	Myom3	4	135759715	135815564	+	6038	protein_coding	myomesin family, member 3 [Source:MGI Symbol;Acc:MGI:2685280]	-
ENSMUSG00000020253	388.719	345.412	369.631	416.733	394.705	293.156	255.58	272.849	190.774	290.57	253.217	215.237	368.059	246.371	0.578389	0.000100685	0.00263735	Ppm1m	9	106194947	106199746	-	2710	protein_coding	protein phosphatase 1M [Source:MGI Symbol;Acc:MGI:1915155]	-
ENSMUSG00000036611	383.943	298.095	245.301	374.209	373.978	295.163	272.94	243.238	164.39	150.227	168.811	164.647	328.448	194.042	0.758653	0.000100915	0.00263735	Eepd1	9	25481547	25604110	+	2935	protein_coding	endonuclease/exonuclease/phosphatase family domain containing 1 [Source:MGI Symbol;Acc:MGI:1914734]	-
ENSMUSG00000037706	6260.57	4655.96	5727.6	4205.6	5789	4679.45	4176.08	3284.77	2983.38	2457.98	4180.9	2799	5219.7	3313.69	0.655633	0.000100923	0.00263735	Cd81	7	143052739	143067934	+	2879	protein_coding	CD81 antigen [Source:MGI Symbol;Acc:MGI:1096398]	-
ENSMUSG00000036083	589.286	732.462	730.861	626.516	642.522	687.711	421.466	450.519	506.363	437.832	583.337	471.866	668.226	478.564	0.482006	0.000101498	0.0026481	Slc17a3	13	23839434	23860716	+	6777	protein_coding	solute carrier family 17 (sodium phosphate), member 3 [Source:MGI Symbol;Acc:MGI:2389216]	-
ENSMUSG00000034371	5018.96	1705.29	5397.45	3172.27	4531	3686.53	2260.68	1857.07	1798.15	2068.58	2369.92	2341.85	3918.58	2116.04	0.889035	0.000102485	0.00266956	Tkfc	19	10592200	10604258	-	2253	protein_coding	triokinase, FMN cyclase [Source:MGI Symbol;Acc:MGI:2385084]	-
ENSMUSG00000026395	115.565	102.204	135.251	42.5237	107.237	147.582	267.153	179.784	282.102	184.818	152.868	236.393	108.394	217.187	-0.996266	0.000102998	0.00267862	Ptprc	1	138062861	138175708	-	18313	protein_coding	protein tyrosine phosphatase, receptor type, C [Source:MGI Symbol;Acc:MGI:97810]	-
ENSMUSG00000049047	27.6974	60.5654	26.8823	11.3397	34.2438	41.1623	64.6183	102.583	78.1362	124.53	49.7056	75.425	33.6485	82.4997	-1.28182	0.000103895	0.00269761	Armcx3	X	134756595	134761455	+	3540	protein_coding	armadillo repeat containing, X-linked 3 [Source:MGI Symbol;Acc:MGI:1918953]	-
ENSMUSG00000027660	131.801	132.487	89.0475	148.833	124.359	194.768	190.962	241.123	312.545	210.515	188.506	321.016	136.883	244.111	-0.837293	0.00010424	0.00270018	Skil	3	31095058	31122577	+	9694	protein_coding	SKI-like [Source:MGI Symbol;Acc:MGI:106203]	-
ENSMUSG00000024679	21.0118	14.195	39.4833	19.8444	20.7265	16.0633	71.3695	38.072	105.535	63.2533	28.1352	44.1512	21.8874	58.4193	-1.40783	0.000104327	0.00270018	Ms4a6d	19	11586604	11604849	-	1735	protein_coding	membrane-spanning 4-domains, subfamily A, member 6D [Source:MGI Symbol;Acc:MGI:1916024]	-
ENSMUSG00000036110	1754.49	1888.88	1856.56	1628.66	1986.14	1998.88	2222.1	2644.95	2194.92	2842.45	2417.75	3023.44	1852.27	2557.6	-0.465187	0.000104872	0.00270995	Slc17a2	13	23806993	23825180	+	5956	protein_coding	solute carrier family 17 (sodium phosphate), member 2 [Source:MGI Symbol;Acc:MGI:2443098]	-
ENSMUSG00000106069	14.3262	13.2487	27.7223	7.08729	15.3196	24.095	1.9289	0	5.07378	3.95333	2.81352	8.27835	16.9665	3.67465	2.2049	0.000105798	0.00272951	Gm6135	3	133789515	133791504	-	372	lincRNA	prediticted gene 6135 [Source:MGI Symbol;Acc:MGI:3643755]	-
ENSMUSG00000035004	39.1584	26.4973	42.0035	31.1841	45.9588	26.1029	108.019	59.2231	70.0181	90.9266	37.5137	86.4628	35.1508	75.3605	-1.09509	0.000107024	0.00275676	Igsf6	7	121064067	121074572	-	2175	protein_coding	immunoglobulin superfamily, member 6 [Source:MGI Symbol;Acc:MGI:1891393]	-
ENSMUSG00000031349	462.26	86.1164	522.524	341.607	174.824	291.148	161.064	81.4318	91.328	197.667	97.5355	75.425	313.08	117.408	1.415	0.000107427	0.00276276	Nsdhl	X	72918557	72958514	+	2853	protein_coding	NAD(P) dependent steroid dehydrogenase-like [Source:MGI Symbol;Acc:MGI:1099438]	-
ENSMUSG00000030359	38766.8	25846.3	42570.6	25235	38707.2	37230.8	66008.1	46149.6	83159.2	66927	42240.4	50957.9	34726.1	59240.4	-0.77054	0.00010804	0.00277411	Pzp	6	128483567	128526720	-	6414	protein_coding	PZP, alpha-2-macroglobulin like [Source:MGI Symbol;Acc:MGI:87854]	-
ENSMUSG00000073639	1521.45	1712.86	1570.09	1637.16	1568.01	1646.49	1953.98	2284.32	2075.18	2653.67	1866.3	2215.84	1609.34	2174.88	-0.434504	0.000109559	0.00280865	Rab18	18	6765205	6790231	+	2257	protein_coding	RAB18, member RAS oncogene family [Source:MGI Symbol;Acc:MGI:102790]	-
ENSMUSG00000027890	1228.24	1317.3	1328.99	1060.26	1469.78	1285.07	768.669	1021.6	524.629	539.63	905.017	935.454	1281.6	782.499	0.71209	0.000111142	0.00284329	Gstm4	3	108040408	108044894	-	1707	protein_coding	glutathione S-transferase, mu 4 [Source:MGI Symbol;Acc:MGI:95862]	-
ENSMUSG00000019528	152.813	112.614	123.49	150.251	164.911	132.522	94.5163	89.8922	97.4165	69.1833	83.4679	96.5808	139.434	88.5095	0.653986	0.0001113	0.00284329	Gyg	3	20122084	20155317	-	2344	protein_coding	glycogenin [Source:MGI Symbol;Acc:MGI:1351614]	-
ENSMUSG00000067148	205.343	194.945	203.297	160.173	182.934	167.661	236.291	276.022	284.132	275.745	241.025	265.827	185.725	263.174	-0.498506	0.000111508	0.00284329	Polr1c	17	46243920	46248054	-	2278	protein_coding	polymerase (RNA) I polypeptide C [Source:MGI Symbol;Acc:MGI:103288]	-
ENSMUSG00000035711	12.4161	1.89267	10.0808	12.7571	9.91268	14.0554	34.7203	27.4964	24.3541	27.6733	30.0109	20.236	10.1858	27.4152	-1.44159	0.000111612	0.00284329	Dok3	13	55523231	55529296	-	2459	protein_coding	docking protein 3 [Source:MGI Symbol;Acc:MGI:1351490]	-
ENSMUSG00000021950	14.3262	3.78533	7.56064	8.50475	27.9357	11.0435	0.964452	0	1.01476	4.94167	1.87568	0	12.1927	1.46609	3.05974	0.000112059	0.00285021	Anxa8	14	34085981	34100571	+	1880	protein_coding	annexin A8 [Source:MGI Symbol;Acc:MGI:1201374]	-
ENSMUSG00000031378	757.381	295.256	849.311	545.721	601.97	568.24	451.364	273.907	336.899	324.173	297.296	291.582	602.98	329.203	0.873546	0.000113584	0.00288222	Abcd1	X	73716597	73738534	+	4192	protein_coding	ATP-binding cassette, sub-family D (ALD), member 1 [Source:MGI Symbol;Acc:MGI:1349215]	-
ENSMUSG00000025810	459.395	408.816	539.325	484.771	478.512	588.319	813.998	776.246	1019.83	1325.35	524.253	676.066	493.19	855.958	-0.795193	0.000113673	0.00288222	Nrp1	8	128358604	128503363	+	9785	protein_coding	neuropilin 1 [Source:MGI Symbol;Acc:MGI:106206]	-
ENSMUSG00000028214	45.844	55.8337	42.8436	60.9507	53.168	62.2454	59.796	118.446	123.8	94.88	81.5922	100.26	53.4809	96.4625	-0.855048	0.000114203	0.00289111	Gem	4	11704457	11714752	+	2104	protein_coding	GTP binding protein (gene overexpressed in skeletal muscle) [Source:MGI Symbol;Acc:MGI:99844]	-
ENSMUSG00000022425	1832.8	1010.68	1428.96	953.949	1616.67	1505.94	1071.51	699.044	536.806	253.013	874.068	467.267	1391.5	650.284	1.09768	0.000114534	0.00289497	Enpp2	15	54838901	54952892	-	5779	protein_coding	ectonucleotide pyrophosphatase/phosphodiesterase 2 [Source:MGI Symbol;Acc:MGI:1321390]	-
ENSMUSG00000003814	4899.57	3078.42	7174.2	4401.21	5799.82	3838.13	8094.65	6391.87	10239.9	12764.3	8052.31	7125.82	4865.23	8778.14	-0.851326	0.00011486	0.00289869	Calr	8	84841850	84846934	-	2880	protein_coding	calreticulin [Source:MGI Symbol;Acc:MGI:88252]	-
ENSMUSG00000033965	2423.05	1127.08	2575.66	1777.49	2133.03	2297.05	1444.75	984.584	1387.17	1251.23	1228.57	889.463	2055.56	1197.63	0.779529	0.000115224	0.00290215	Slc16a2	X	103697414	103821983	-	4263	protein_coding	solute carrier family 16 (monocarboxylic acid transporters), member 2 [Source:MGI Symbol;Acc:MGI:1203732]	-
ENSMUSG00000107516	37.2482	16.0877	20.1617	17.0095	34.2438	37.1464	67.5117	85.662	64.9444	43.4867	36.5758	75.425	26.9829	62.2676	-1.19847	0.000115355	0.00290215	Gm30784	6	141866358	141875220	+	794	lincRNA	predicted gene, 30784 [Source:MGI Symbol;Acc:MGI:5589943]	-
ENSMUSG00000056209	128.936	143.843	157.093	102.057	143.283	154.609	194.819	211.511	194.833	247.083	201.636	195.001	138.304	207.481	-0.578478	0.000118275	0.00296938	Npm3	19	45747734	45749591	-	1187	protein_coding	nucleoplasmin 3 [Source:MGI Symbol;Acc:MGI:894653]	-
ENSMUSG00000039634	69.721	40.6923	84.0071	28.3492	84.7083	72.2849	105.125	141.712	123.8	123.542	100.349	184.883	63.2938	129.902	-1.02723	0.000118394	0.00296938	Zfp189	4	49521176	49531517	+	3006	protein_coding	zinc finger protein 189 [Source:MGI Symbol;Acc:MGI:2444707]	zf-C2H2
ENSMUSG00000028127	10691.2	9489.83	10616.8	8625.23	9824.37	10104.8	5831.08	8105.11	5102.19	4587.84	7076.01	7987.69	9892.05	6448.32	0.617382	0.00011957	0.00299424	Abcd3	3	121758774	121815302	-	6593	protein_coding	ATP-binding cassette, sub-family D (ALD), member 3 [Source:MGI Symbol;Acc:MGI:1349216]	-
ENSMUSG00000031167	657.097	255.51	464.559	218.289	372.176	385.52	708.873	1050.15	873.705	846.013	553.326	593.282	392.192	770.892	-0.973318	0.000119852	0.00299668	Rbm3	X	8138975	8145880	-	4698	protein_coding	RNA binding motif (RNP1, RRM) protein 3 [Source:MGI Symbol;Acc:MGI:1099460]	-
ENSMUSG00000057933	438.383	759.906	626.693	819.291	578.54	747.948	169.744	501.281	90.3132	94.88	323.555	366.087	661.793	257.643	1.36082	0.000121023	0.0030213	Gsta2	9	78331018	78355788	-	1177	protein_coding	glutathione S-transferase, alpha 2 (Yc2) [Source:MGI Symbol;Acc:MGI:95863]	-
ENSMUSG00000071719	81.182	66.2434	85.6872	89.2999	113.545	127.503	39.5425	57.108	54.7968	65.23	39.3893	22.9954	93.91	46.5104	1.01705	0.000122073	0.00303944	Tmem28	X	99821021	99848790	+	3909	protein_coding	transmembrane protein 28 [Source:MGI Symbol;Acc:MGI:3648377]	-
ENSMUSG00000052270	13.3712	9.46334	11.761	0	9.91268	10.0396	36.6492	41.2447	26.3836	31.6267	10.3163	34.953	9.09129	30.1956	-1.69458	0.000122125	0.00303944	Fpr2	17	17887824	17893952	+	1296	protein_coding	formyl peptide receptor 2 [Source:MGI Symbol;Acc:MGI:1278319]	-
ENSMUSG00000075590	425.012	319.861	401.554	544.304	519.064	424.674	742.628	590.116	706.27	785.725	634.919	553.73	439.078	668.898	-0.608893	0.000122574	0.00304593	Nrbp2	15	76085518	76091627	-	3894	protein_coding	nuclear receptor binding protein 2 [Source:MGI Symbol;Acc:MGI:2385017]	-
ENSMUSG00000025403	3607.35	2999.88	4202.03	4317.58	3717.25	3181.54	3073.71	2064.35	2087.35	1922.31	2996.4	1869.99	3670.94	2335.68	0.652163	0.000123079	0.00305379	Shmt2	10	127517123	127522444	-	3109	protein_coding	serine hydroxymethyltransferase 2 (mitochondrial) [Source:MGI Symbol;Acc:MGI:1277989]	-
ENSMUSG00000027200	73.5414	34.068	112.569	93.5522	79.3014	109.431	183.246	133.252	216.143	186.795	127.546	150.85	83.744	166.305	-0.990624	0.000124624	0.00308593	Sema6d	2	124089969	124667770	+	10559	protein_coding	sema domain, transmembrane domain (TM), and cytoplasmic domain, (semaphorin) 6D [Source:MGI Symbol;Acc:MGI:2387661]	-
ENSMUSG00000065952	39.1584	53.941	15.1213	24.0968	12.6161	34.1346	11.5734	6.34533	11.1623	6.91833	14.0676	5.5189	29.8447	9.26432	1.68588	0.000124755	0.00308593	C330021F23Rik	8	3567990	3584939	+	2773	protein_coding	RIKEN cDNA C330021F23 gene [Source:MGI Symbol;Acc:MGI:3612471]	-
ENSMUSG00000052712	1728.7	2615.67	1551.61	2498.98	1875.3	1570.19	1205.57	1204.56	1138.56	1306.58	1503.36	1306.14	1973.41	1277.46	0.626899	0.000125443	0.0030982	BC004004	17	29268788	29302881	+	6017	protein_coding	cDNA sequence BC004004 [Source:MGI Symbol;Acc:MGI:2136782]	-
ENSMUSG00000021710	729.683	910.373	763.624	810.786	673.161	719.837	496.693	656.742	455.625	484.283	594.591	542.692	767.911	538.438	0.511936	0.000127502	0.00314427	Nln	13	104023057	104109614	-	8484	protein_coding	neurolysin (metallopeptidase M3 family) [Source:MGI Symbol;Acc:MGI:1923055]	-
ENSMUSG00000001128	211.073	288.632	417.515	202.696	214.474	226.894	868.007	343.706	387.637	526.782	400.458	517.857	260.214	507.408	-0.961945	0.000128588	0.00316624	Cfp	X	20925454	20931555	-	1736	protein_coding	complement factor properdin [Source:MGI Symbol;Acc:MGI:97545]	-
ENSMUSG00000059089	63.9905	88.9554	95.768	21.2619	70.2899	61.2414	197.713	105.756	170.479	224.352	75.9651	169.246	66.9179	157.252	-1.2241	0.000128967	0.00317074	Fcgr4	1	171018920	171029761	+	1256	protein_coding	Fc receptor, IgG, low affinity IV [Source:MGI Symbol;Acc:MGI:2179523]	-
ENSMUSG00000095571	0	0	1.68014	0	0	0	6.75117	1.05756	12.1771	13.8367	1.87568	11.0378	0.280024	7.78932	-4.44975	0.000132432	0.00325101	Ighv5-17	12	113859149	113859670	-	405	IG_V_gene	immunoglobulin heavy variable 5-17 [Source:MGI Symbol;Acc:MGI:4439533]	-
ENSMUSG00000000216	5.7305	8.517	3.36028	5.66983	3.60461	3.01187	0.964452	0	0	0	0	0	4.98235	0.160742	4.30411	0.000132786	0.00325477	Scnn1g	7	121734479	121768475	+	2991	protein_coding	sodium channel, nonvoltage-gated 1 gamma [Source:MGI Symbol;Acc:MGI:104695]	-
ENSMUSG00000110755	148.993	120.184	115.93	100.64	105.435	127.503	53.0449	14.8058	43.6345	91.915	37.5137	7.35854	119.781	41.3787	1.53425	0.000133812	0.00327495	BC049987	9	44670453	44672238	-	1454	lincRNA	cDNA sequence BC049987 [Source:MGI Symbol;Acc:MGI:3039606]	-
ENSMUSG00000024228	1384.87	1222.66	1246.66	1425.96	1213.85	1275.03	919.123	1021.6	1050.27	905.313	944.406	1099.18	1294.84	989.982	0.386627	0.000135257	0.00330533	Nudt12	17	58999618	59013372	-	4401	protein_coding	nudix (nucleoside diphosphate linked moiety X)-type motif 12 [Source:MGI Symbol;Acc:MGI:1915243]	-
ENSMUSG00000024391	1630.33	2865.5	1595.29	1613.07	1699.57	1599.3	3485.53	3116.62	2308.57	3348.47	3973.63	2275.63	1833.84	3084.74	-0.750175	0.000137535	0.00335592	Apom	17	35128997	35132050	-	1013	protein_coding	apolipoprotein M [Source:MGI Symbol;Acc:MGI:1930124]	-
ENSMUSG00000039159	1305.6	1414.77	1382.76	1637.16	1311.18	1398.51	1178.56	1066.02	823.982	796.597	1106.65	977.766	1408.33	991.596	0.505538	0.000138756	0.00338063	Ube2h	6	30211289	30304539	-	4780	protein_coding	ubiquitin-conjugating enzyme E2H [Source:MGI Symbol;Acc:MGI:104632]	-
ENSMUSG00000006958	36.2931	25.551	47.884	65.2031	48.6622	25.0989	78.1206	85.662	123.8	113.658	69.4003	56.1088	41.4487	87.7917	-1.09113	0.000140228	0.00341138	Chrd	16	20733127	20742384	+	6258	protein_coding	chordin [Source:MGI Symbol;Acc:MGI:1313268]	-
ENSMUSG00000076609	74.4965	831.827	273.023	170.095	73.8945	283.116	2368.7	580.598	2260.88	721.483	1858.8	941.893	284.409	1455.39	-2.35514	0.000140524	0.00341344	Igkc	6	70726435	70726966	+	532	IG_C_gene	immunoglobulin kappa constant [Source:MGI Symbol;Acc:MGI:96495]	-
ENSMUSG00000024987	3.82033	6.62434	8.40071	9.92221	24.3311	5.01979	37.6136	21.1511	34.5017	13.8367	44.0785	46.9107	9.68641	33.0154	-1.76537	0.000142937	0.00346687	Cyp26a1	19	37697808	37701528	+	1773	protein_coding	cytochrome P450, family 26, subfamily a, polypeptide 1 [Source:MGI Symbol;Acc:MGI:1096359]	-
ENSMUSG00000030579	168.095	172.233	136.091	117.649	118.051	93.368	308.625	199.878	201.936	371.613	176.314	214.317	134.248	245.447	-0.868951	0.000143323	0.00347102	Tyrobp	7	30413760	30417585	+	667	protein_coding	TYRO protein tyrosine kinase binding protein [Source:MGI Symbol;Acc:MGI:1277211]	-
ENSMUSG00000032350	5580.55	4153.46	5443.66	5596.12	7171.37	8133.06	3018.74	3611.55	3200.54	2830.59	4064.6	5071.87	6013.04	3632.98	0.726907	0.000146409	0.00354047	Gclc	9	77754535	77794485	+	3766	protein_coding	glutamate-cysteine ligase, catalytic subunit [Source:MGI Symbol;Acc:MGI:104990]	-
ENSMUSG00000097148	12.4161	33.1217	10.9209	80.7951	77.4991	41.1623	185.175	260.159	81.1804	66.2183	110.665	131.534	42.6525	139.155	-1.71402	0.000148068	0.00357525	Gm3839	14	11280735	11356726	-	1712	protein_coding	predicted pseudogene 3839 [Source:MGI Symbol;Acc:MGI:3782011]	-
ENSMUSG00000020553	2643.67	3241.19	2476.53	2861.85	2352.01	2048.07	1445.71	1609.6	780.347	706.658	2140.15	1533.34	2603.89	1369.3	0.927103	0.000148571	0.00358207	Pctp	11	89982665	90002894	-	2723	protein_coding	phosphatidylcholine transfer protein [Source:MGI Symbol;Acc:MGI:107375]	-
ENSMUSG00000021208	359.111	142.896	144.492	205.531	146.888	153.605	103.196	85.662	85.2395	143.308	80.6543	67.1466	192.087	94.2012	1.02752	0.00014883	0.00358298	Ifi27l2b	12	103450898	103457223	-	1093	protein_coding	interferon, alpha-inducible protein 27 like 2B [Source:MGI Symbol;Acc:MGI:1916390]	-
ENSMUSG00000076549	0	0	0.840071	0	0	0	28.9336	0	5.07378	13.8367	0.937841	2.75945	0.140012	8.59022	-5.07165	0.000149153	0.00358345	Igkv4-68	6	69304834	69305405	-	394	IG_V_gene	immunoglobulin kappa variable 4-68 [Source:MGI Symbol;Acc:MGI:2686265]	-
ENSMUSG00000072115	2870.98	7509.16	3498.89	5985.93	3295.52	2712.69	7259.43	6243.81	11853.4	13558.9	7193.24	7521.34	4312.19	8938.36	-1.05168	0.000149412	0.00358345	Ang	14	51091150	51102009	+	1202	protein_coding	angiogenin, ribonuclease, RNase A family, 5 [Source:MGI Symbol;Acc:MGI:88022]	-
ENSMUSG00000070605	193.882	611.332	152.893	640.691	271.247	297.171	86.8007	245.353	73.0624	95.8683	60.0218	203.28	361.203	127.398	1.50259	0.000149513	0.00358345	Zfp992	4	146449023	146470292	+	4550	protein_coding	zinc finger protein 992 [Source:MGI Symbol;Acc:MGI:3700963]	zf-C2H2
ENSMUSG00000114238	0	0	0	0	0	0	0.964452	15.8633	9.1328	0.988333	1.87568	5.5189	0	5.72392	-4.96083	0.000149737	0.00358352	Rps17-ps1	13	41234694	41235077	-	384	processed_pseudogene	ribosomal protein S17, pseudogene 1 [Source:MGI Symbol;Acc:MGI:3647979]	-
ENSMUSG00000076518	0	0	0	0	0	0	16.3957	6.34533	14.2066	0	0.937841	2.75945	0	6.77415	-5.20764	0.000150862	0.00360512	Igkv2-112	6	68219981	68220706	+	361	IG_V_gene	immunoglobulin kappa variable 2-112 [Source:MGI Symbol;Acc:MGI:3644894]	-
ENSMUSG00000110277	50.6194	82.331	33.6028	22.6793	60.3772	54.2137	76.1917	127.964	117.712	98.8333	86.2814	120.496	50.6372	104.58	-1.03695	0.000151248	0.003609	Gm45871	18	90579777	90592522	+	2398	protein_coding	predicted gene 45871 [Source:MGI Symbol;Acc:MGI:5804986]	-
ENSMUSG00000107198	64.9456	20.8193	31.9227	25.5142	45.9588	33.1306	18.3246	13.7482	6.08853	22.7317	5.62705	9.19817	37.0485	12.6197	1.5598	0.000151497	0.00360963	Gm19619	5	91257571	91283421	-	3201	lincRNA	predicted gene, 19619 [Source:MGI Symbol;Acc:MGI:5011804]	-
ENSMUSG00000085977	4.77541	13.2487	10.0808	4.25237	5.40692	10.0396	13.5023	21.1511	42.6197	33.6033	19.6947	19.3162	7.9673	24.9812	-1.62799	0.000154851	0.00368413	Gm5970	18	60220843	60222058	+	1216	processed_pseudogene	predicted gene 5970 [Source:MGI Symbol;Acc:MGI:3646761]	-
ENSMUSG00000038233	2.86525	0	4.20035	5.66983	0.901153	7.0277	20.2535	19.036	8.11804	11.86	15.9433	14.7171	3.44405	14.988	-2.16232	0.000155459	0.00369123	Fam198a	9	121950988	121980209	+	3871	protein_coding	family with sequence similarity 198, member A [Source:MGI Symbol;Acc:MGI:3041196]	-
ENSMUSG00000060227	217.759	357.714	207.497	314.676	304.59	250.989	131.166	198.82	156.272	164.063	106.914	206.959	275.538	160.699	0.777122	0.000155605	0.00369123	Casc4	2	121866970	121936220	+	5858	protein_coding	cancer susceptibility candidate 4 [Source:MGI Symbol;Acc:MGI:2443129]	-
ENSMUSG00000028859	10.5059	8.517	17.6415	0	14.4184	17.0673	56.9027	15.8633	50.7378	75.1133	14.0676	48.7503	11.3584	43.5725	-1.91522	0.000157967	0.00374179	Csf3r	4	126024550	126044440	+	3609	protein_coding	colony stimulating factor 3 receptor (granulocyte) [Source:MGI Symbol;Acc:MGI:1339755]	-
ENSMUSG00000021190	882.497	902.802	979.522	425.237	868.711	711.806	1689.72	1211.96	1303.96	1226.52	1093.52	1398.12	795.096	1320.63	-0.730656	0.000158416	0.00374693	Lgmn	12	102394084	102439813	-	2323	protein_coding	legumain [Source:MGI Symbol;Acc:MGI:1330838]	-
ENSMUSG00000027203	170.005	257.403	184.816	274.987	205.463	179.708	100.303	148.058	115.682	109.705	174.438	111.298	212.064	126.581	0.7416	0.000158773	0.00374991	Dut	2	125247190	125258608	+	2410	protein_coding	deoxyuridine triphosphatase [Source:MGI Symbol;Acc:MGI:1346051]	-
ENSMUSG00000028970	8.59575	1.89267	7.56064	0	7.20922	7.0277	12.5379	32.7842	17.2508	14.825	19.6947	22.9954	5.38099	20.0147	-1.84701	0.000159491	0.00376139	Abcb1b	5	8798147	8866315	+	7990	protein_coding	ATP-binding cassette, sub-family B (MDR/TAP), member 1B [Source:MGI Symbol;Acc:MGI:97568]	-
ENSMUSG00000086054	114.61	178.857	84.8471	348.695	131.568	96.3799	39.5425	67.6836	48.7083	50.405	116.292	56.1088	159.159	63.1234	1.32855	0.00016181	0.00381053	Hnf1aos1	5	114968784	114998042	+	1370	antisense	HNF1 homeobox A, opposite strand 1 [Source:MGI Symbol;Acc:MGI:3652225]	-
ENSMUSG00000029810	3318.91	3146.56	3471.17	2170.13	2956.68	2608.28	4749.93	3866.42	6350.34	4360.53	3990.51	3911.98	2945.29	4538.29	-0.623413	0.000165799	0.00389881	Tmem176b	6	48833818	48841496	-	2371	protein_coding	transmembrane protein 176B [Source:MGI Symbol;Acc:MGI:1916348]	-
ENSMUSG00000061353	3405.83	3397.34	3885.33	3848.4	3153.13	4016.83	5437.58	4198.5	5785.12	7075.48	4886.15	4441.8	3617.81	5304.1	-0.552062	0.000166087	0.00389991	Cxcl12	6	117168535	117181367	+	8176	protein_coding	chemokine (C-X-C motif) ligand 12 [Source:MGI Symbol;Acc:MGI:103556]	-
ENSMUSG00000025795	2052.47	2931.74	1832.19	1786	1917.65	2178.59	1427.39	1615.95	1389.2	781.772	1277.34	1349.37	2116.44	1306.84	0.69574	0.000166811	0.00391124	Rassf3	10	121410350	121476347	-	3826	protein_coding	Ras association (RalGDS/AF-6) domain family member 3 [Source:MGI Symbol;Acc:MGI:2179722]	-
ENSMUSG00000018920	102.194	45.424	98.2883	68.038	72.0922	61.2414	143.703	136.425	119.741	111.682	121.919	148.091	74.5463	130.26	-0.80168	0.000168542	0.00394252	Cxcl16	11	70453983	70459984	-	3021	protein_coding	chemokine (C-X-C motif) ligand 16 [Source:MGI Symbol;Acc:MGI:1932682]	-
ENSMUSG00000060989	23.8771	12.3023	35.283	4.25237	32.4415	22.0871	66.5472	21.1511	72.0476	94.88	54.3948	71.7457	21.7072	63.4611	-1.52932	0.000168631	0.00394252	Gm11847	4	12232833	12233951	+	1119	processed_pseudogene	predicted gene 11847 [Source:MGI Symbol;Acc:MGI:3651787]	-
ENSMUSG00000005823	202.478	297.149	244.461	301.919	218.98	196.776	393.497	382.835	404.887	443.762	372.323	271.346	243.627	378.108	-0.63615	0.000170633	0.00398357	Gpr108	17	57234635	57248446	-	2862	protein_coding	G protein-coupled receptor 108 [Source:MGI Symbol;Acc:MGI:1925558]	-
ENSMUSG00000019874	63.0355	98.4187	77.2865	43.9412	41.453	62.2454	104.161	166.036	83.21	137.378	112.541	140.732	64.3967	124.01	-0.939189	0.000172394	0.00401437	Fabp7	10	57784881	57788450	+	1250	protein_coding	fatty acid binding protein 7, brain [Source:MGI Symbol;Acc:MGI:101916]	-
ENSMUSG00000056665	183.376	121.131	136.932	117.649	147.789	138.546	117.663	93.0649	63.9296	61.2767	87.2192	74.5052	140.904	82.9431	0.766489	0.000172448	0.00401437	Them6	15	74721204	74724639	+	1784	protein_coding	thioesterase superfamily member 6 [Source:MGI Symbol;Acc:MGI:1925301]	-
ENSMUSG00000033147	323.773	551.712	310.826	637.856	396.507	388.531	247.864	248.526	243.541	160.11	337.623	229.954	434.868	244.603	0.827984	0.000173048	0.00402256	Slc22a15	3	101855776	101924453	-	14239	protein_coding	solute carrier family 22 (organic anion/cation transporter), member 15 [Source:MGI Symbol;Acc:MGI:3607704]	-
ENSMUSG00000036775	5953.03	4783.72	5496.58	7535.21	5714.21	5271.78	4216.59	4569.7	3214.75	2492.58	4272.8	3567.05	5792.42	3722.24	0.637858	0.000174576	0.00404673	Decr2	17	26081211	26090329	-	2288	protein_coding	2-4-dienoyl-Coenzyme A reductase 2, peroxisomal [Source:MGI Symbol;Acc:MGI:1347059]	-
ENSMUSG00000013236	60.1702	65.297	81.4868	103.474	91.9176	70.277	43.4004	54.9929	42.6197	46.4517	45.9542	39.5521	78.7705	45.4952	0.787569	0.000174587	0.00404673	Ptprs	17	56412426	56476483	-	14990	protein_coding	protein tyrosine phosphatase, receptor type, S [Source:MGI Symbol;Acc:MGI:97815]	-
ENSMUSG00000027222	2185.23	3256.33	1933	2423.85	1949.19	1636.45	1503.58	1507.02	1016.79	1173.15	1777.21	1063.31	2230.68	1340.18	0.734962	0.000175911	0.00407158	Pex16	2	92374676	92381217	+	1775	protein_coding	peroxisomal biogenesis factor 16 [Source:MGI Symbol;Acc:MGI:1338829]	-
ENSMUSG00000076523	0	0	1.68014	0	0	1.00396	32.7914	0	16.2361	2.965	10.3163	4.59909	0.44735	11.1513	-4.51528	0.000176289	0.00407451	Igkv15-103	6	68437440	68437925	+	375	IG_V_gene	immunoglobulin kappa chain variable 15-103 [Source:MGI Symbol;Acc:MGI:96513]	-
ENSMUSG00000018761	1509.99	1862.38	1454.16	1848.37	1644.6	1337.27	1151.56	1269.07	934.59	877.64	1312.04	1074.35	1609.46	1103.21	0.54452	0.000177211	0.00408694	Mpdu1	11	69656697	69662642	-	2420	protein_coding	mannose-P-dolichol utilization defect 1 [Source:MGI Symbol;Acc:MGI:1346040]	-
ENSMUSG00000028553	18165.7	16541.9	14070.3	17568	16978.6	15503.1	12156.9	13645.6	9751.8	7616.1	13056.6	9856.76	16471.3	11014	0.580604	0.000177331	0.00408694	Angptl3	4	99030954	99046111	+	3580	protein_coding	angiopoietin-like 3 [Source:MGI Symbol;Acc:MGI:1353627]	-
ENSMUSG00000031672	9939.55	13784.3	10441.2	15344	11307.7	8983.41	8623.17	8076.55	6524.88	6008.08	9208.66	6393.65	11633.4	7472.5	0.638529	0.000178811	0.00411519	Got2	8	95864134	95888547	-	4824	protein_coding	glutamatic-oxaloacetic transaminase 2, mitochondrial [Source:MGI Symbol;Acc:MGI:95792]	-
ENSMUSG00000042010	496.643	353.929	336.868	246.638	417.234	538.121	324.056	129.022	140.036	222.375	225.082	222.596	398.239	210.528	0.919888	0.000179916	0.00413475	Acacb	5	114146535	114250761	+	9632	protein_coding	acetyl-Coenzyme A carboxylase beta [Source:MGI Symbol;Acc:MGI:2140940]	-
ENSMUSG00000059434	2092.59	1732.74	1882.6	1838.44	1936.58	1582.24	1589.42	1131.58	1418.63	1195.88	1436.77	1111.14	1844.2	1313.9	0.489152	0.000181269	0.00415995	Gckr	5	31297443	31327314	+	4335	protein_coding	glucokinase regulatory protein [Source:MGI Symbol;Acc:MGI:1096345]	-
ENSMUSG00000035473	2510.91	2430.18	2539.53	1900.81	2852.15	2320.15	1774.59	1692.09	1382.1	1124.72	1993.85	1701.66	2425.62	1611.5	0.590195	0.000182498	0.00418221	Galm	17	80127471	80185101	+	2476	protein_coding	galactose mutarotase [Source:MGI Symbol;Acc:MGI:2442420]	-
ENSMUSG00000115431	166.184	450.455	189.016	703.059	237.003	230.91	94.5163	78.2591	91.328	148.25	231.647	139.812	329.438	130.635	1.33143	0.000183957	0.00420971	Gm3219	14	34345281	34345583	+	303	processed_pseudogene	predicted pseudogene 3219 [Source:MGI Symbol;Acc:MGI:3781398]	-
ENSMUSG00000027875	79276.6	64107.5	73931.3	89601.8	79528.5	59376	53936	49981.1	38921	39441.4	63819.2	50459.3	74303.6	49426.3	0.588142	0.0001847	0.00421632	Hmgcs2	3	98280435	98310738	+	3290	protein_coding	3-hydroxy-3-methylglutaryl-Coenzyme A synthase 2 [Source:MGI Symbol;Acc:MGI:101939]	-
ENSMUSG00000109825	9.55083	1.89267	5.88049	22.6793	9.91268	5.01979	2.89336	0	0	0	0	0	9.15596	0.482226	4.20305	0.000184766	0.00421632	Gm45589	8	63700863	63739577	-	1325	lincRNA	predicted gene 45589 [Source:MGI Symbol;Acc:MGI:5791425]	-
ENSMUSG00000003346	2752.55	3036.78	2547.93	2062.4	2334.89	1737.85	1808.35	1651.9	1299.9	1079.26	1902.88	1264.75	2412.07	1501.17	0.684346	0.00018923	0.0043121	Abhd17a	10	80583654	80590341	-	1547	protein_coding	abhydrolase domain containing 17A [Source:MGI Symbol;Acc:MGI:106388]	-
ENSMUSG00000031996	7513.64	10463.6	6376.14	12133.4	6796.49	7469.44	5906.31	5935	4431.44	3523.41	5749.9	5154.66	8458.79	5116.79	0.72509	0.000192176	0.00437308	Aplp2	9	31149557	31211815	-	5875	protein_coding	amyloid beta (A4) precursor-like protein 2 [Source:MGI Symbol;Acc:MGI:88047]	-
ENSMUSG00000090486	14.3262	18.9267	15.1213	5.66983	11.715	16.0633	1.9289	8.46045	0	0	1.87568	0	13.6371	2.04417	2.77672	0.000193283	0.0043921	BC035947	1	78497026	78512158	-	3310	protein_coding	cDNA sequence BC035947 [Source:MGI Symbol;Acc:MGI:2652858]	-
ENSMUSG00000035958	364.842	644.453	352.83	481.936	348.746	426.682	264.26	305.634	198.892	199.643	306.674	296.181	436.581	261.881	0.736389	0.000193747	0.00439649	Tdp2	13	24831679	24842153	+	3286	protein_coding	tyrosyl-DNA phosphodiesterase 2 [Source:MGI Symbol;Acc:MGI:1860486]	-
ENSMUSG00000024507	12351.1	13511.8	12528.8	8343.16	12997.3	11600.7	8495.86	8707.91	6467.04	6808.63	9391.54	8583.73	11888.8	8075.79	0.558013	0.000194412	0.00440033	Hsd17b4	18	50128201	50196269	+	3404	protein_coding	hydroxysteroid (17-beta) dehydrogenase 4 [Source:MGI Symbol;Acc:MGI:105089]	-
ENSMUSG00000074254	224.444	159.93	168.854	178.6	138.778	83.3285	10.609	30.6691	11.1623	1.97667	13.1298	95.661	158.989	27.2013	2.54532	0.00019446	0.00440033	Cyp2a4	7	26307169	26315088	+	1738	protein_coding	cytochrome P450, family 2, subfamily a, polypeptide 4 [Source:MGI Symbol;Acc:MGI:88596]	-
ENSMUSG00000035227	891.092	1666.49	968.601	786.689	1016.5	979.862	1288.51	1822.17	1710.88	2195.09	1658.1	1672.23	1051.54	1724.5	-0.713147	0.000196171	0.00443285	Spcs2	7	99837569	99863462	-	4221	protein_coding	signal peptidase complex subunit 2 homolog (S. cerevisiae) [Source:MGI Symbol;Acc:MGI:1913874]	-
ENSMUSG00000073609	566.364	582.942	546.046	601.002	566.825	504.991	447.506	403.986	410.976	263.885	439.848	317.337	561.362	380.59	0.560412	0.000197498	0.00445663	D2hgdh	1	93824909	93852348	+	4281	protein_coding	D-2-hydroxyglutarate dehydrogenase [Source:MGI Symbol;Acc:MGI:2138209]	-
ENSMUSG00000079020	174.78	190.213	175.575	184.27	167.614	192.76	170.708	106.813	104.52	100.81	100.349	117.737	180.869	116.823	0.629374	0.000199493	0.00449538	Slc45a4	15	73577424	73645762	-	8471	protein_coding	solute carrier family 45, member 4 [Source:MGI Symbol;Acc:MGI:2146236]	-
ENSMUSG00000097101	115.565	148.574	105.009	205.531	140.58	138.546	95.4808	76.144	87.269	68.195	95.6598	89.2223	142.301	85.3285	0.729719	0.000203166	0.00457179	1810034E14Rik	13	64248700	64271852	+	2245	antisense	RIKEN cDNA 1810034E14 gene [Source:MGI Symbol;Acc:MGI:1913753]	-
ENSMUSG00000037905	571.14	672.843	520.004	712.981	608.278	676.667	444.613	447.346	327.766	241.153	506.434	397.361	626.986	394.112	0.668932	0.00020374	0.00457835	Bri3bp	5	125441568	125460370	+	6571	protein_coding	Bri3 binding protein [Source:MGI Symbol;Acc:MGI:1924059]	-
ENSMUSG00000095930	54.4397	23.6583	52.9244	82.2126	77.4991	82.3245	21.218	37.0145	27.3984	26.685	32.8244	22.0756	62.1764	27.8693	1.15457	0.000205087	0.00459787	Nim1k	13	119710094	119755882	-	8466	protein_coding	NIM1 serine/threonine protein kinase [Source:MGI Symbol;Acc:MGI:2442399]	-
ENSMUSG00000026566	33.4279	8.517	42.0035	15.592	42.3542	51.2018	77.1562	94.1225	65.9591	83.02	54.3948	96.5808	32.1827	78.5389	-1.27695	0.000205176	0.00459787	Mpzl1	1	165592240	165634538	-	3550	protein_coding	myelin protein zero-like 1 [Source:MGI Symbol;Acc:MGI:1915731]	-
ENSMUSG00000070371	127.981	148.574	124.33	202.696	123.458	101.4	79.0851	100.468	57.8411	69.1833	97.5355	46.9107	138.073	75.1706	0.873376	0.000206438	0.00461977	Prss36	7	127932638	127946725	-	3221	protein_coding	protease, serine 36 [Source:MGI Symbol;Acc:MGI:1924863]	-
ENSMUSG00000024109	42.9787	34.068	31.9227	36.8539	36.9473	42.1662	45.3293	90.9498	82.1952	65.23	50.6434	83.7034	37.4895	69.6752	-0.893999	0.000209089	0.00467263	Nrxn1	17	90033631	91093071	-	20733	protein_coding	neurexin I [Source:MGI Symbol;Acc:MGI:1096391]	-
ENSMUSG00000074217	0	4.73167	0	1.41746	3.60461	0	10.609	11.6331	13.1918	5.93	10.3163	13.7973	1.62562	10.9129	-2.7391	0.000209861	0.00468342	2210011C24Rik	8	84010222	84012171	-	1413	protein_coding	RIKEN cDNA 2210011C24 gene [Source:MGI Symbol;Acc:MGI:1917384]	-
ENSMUSG00000035934	34.383	31.229	42.0035	110.562	53.168	37.1464	9.64452	19.036	20.2951	19.7667	26.2596	24.8351	51.4153	19.9728	1.34878	0.000211589	0.00471549	Pknox2	9	36890982	37147407	-	10335	protein_coding	Pbx/knotted 1 homeobox 2 [Source:MGI Symbol;Acc:MGI:2445415]	Homeobox
ENSMUSG00000034245	817.551	695.555	777.905	1058.84	785.805	733.893	643.29	368.029	442.433	524.805	660.24	346.771	811.592	497.595	0.704748	0.000211907	0.00471609	Hdac11	6	91156665	91174692	+	3849	protein_coding	histone deacetylase 11 [Source:MGI Symbol;Acc:MGI:2385252]	-
ENSMUSG00000009614	11694	12000.5	16350.3	12520.4	14372.5	13575.5	11263.8	9391.09	8937.97	7695.16	9873.59	5920.86	13418.9	8847.09	0.601026	0.000212626	0.0047256	Sardh	2	27188393	27248337	-	5432	protein_coding	sarcosine dehydrogenase [Source:MGI Symbol;Acc:MGI:2183102]	-
ENSMUSG00000038302	194.837	204.408	167.174	266.482	169.417	160.633	130.201	112.101	92.3428	153.192	129.422	101.18	193.825	119.74	0.689975	0.000213161	0.00473102	Afg1l	10	42312585	42478565	-	2705	protein_coding	AFG1 like ATPase [Source:MGI Symbol;Acc:MGI:2148801]	-
ENSMUSG00000035840	404	406.923	402.394	209.784	361.362	431.702	445.577	570.023	626.104	695.787	538.321	711.938	369.361	597.958	-0.692525	0.000214002	0.00474317	Lysmd3	13	81657663	81672871	+	4250	protein_coding	LysM, putative peptidoglycan-binding, domain containing 3 [Source:MGI Symbol;Acc:MGI:1915906]	-
ENSMUSG00000030314	998.062	672.843	1033.29	1146.72	995.774	765.016	685.726	627.131	619.001	569.28	725.889	537.173	935.284	627.367	0.575484	0.000215565	0.0047713	Atg7	6	114643097	114860614	+	6968	protein_coding	autophagy related 7 [Source:MGI Symbol;Acc:MGI:1921494]	-
ENSMUSG00000018882	663.783	828.988	570.408	1237.44	746.154	759.996	437.861	620.785	352.12	417.077	512.061	529.815	801.128	478.287	0.742718	0.000216139	0.00477748	Mrpl45	11	97315716	97329920	+	2596	protein_coding	mitochondrial ribosomal protein L45 [Source:MGI Symbol;Acc:MGI:1914286]	-
ENSMUSG00000028121	582.601	578.21	586.369	544.304	685.777	568.24	436.897	308.806	386.622	343.94	537.383	403.8	590.917	402.908	0.552421	0.000219397	0.00484288	Bcar3	3	122294136	122530191	+	5604	protein_coding	breast cancer anti-estrogen resistance 3 [Source:MGI Symbol;Acc:MGI:1352501]	-
ENSMUSG00000021773	37.2482	110.721	22.6819	109.144	24.3311	27.1068	11.5734	15.8633	14.2066	25.6967	19.6947	17.4765	55.2056	17.4185	1.65553	0.000221945	0.0048881	Comtd1	14	21845855	21848977	-	2470	protein_coding	catechol-O-methyltransferase domain containing 1 [Source:MGI Symbol;Acc:MGI:1916406]	-
ENSMUSG00000006777	407.82	472.22	221.779	483.353	473.105	255.005	32.7914	125.849	6.08853	1.97667	108.79	72.6656	385.547	58.0268	2.73204	0.000222185	0.0048881	Krt23	11	99477974	99493137	-	1565	protein_coding	keratin 23 [Source:MGI Symbol;Acc:MGI:2148866]	-
ENSMUSG00000026383	518.61	575.371	488.921	433.742	553.308	595.347	757.095	834.411	694.093	615.732	704.319	757.009	527.55	727.11	-0.461399	0.000222351	0.0048881	Epb41l5	1	119545037	119649000	-	14758	protein_coding	erythrocyte membrane protein band 4.1 like 5 [Source:MGI Symbol;Acc:MGI:103006]	-
ENSMUSG00000056666	21093	24450.4	19135.1	29055.1	22317.9	19469.7	11511.7	17030.9	6717.68	8343.51	15638.5	16611	22586.9	12642.2	0.837211	0.000226435	0.00497113	Retsat	6	72598475	72608425	+	3537	protein_coding	retinol saturase (all trans retinol 13,14 reductase) [Source:MGI Symbol;Acc:MGI:1914692]	-
ENSMUSG00000056749	201.522	353.929	285.624	236.715	287.468	492.943	348.167	536.181	503.319	1040.71	476.423	845.312	309.7	625.019	-1.01261	0.000229784	0.00503785	Nfil3	13	52967209	52981073	-	2026	protein_coding	nuclear factor, interleukin 3, regulated [Source:MGI Symbol;Acc:MGI:109495]	TF_bZIP
ENSMUSG00000033487	729.683	745.711	855.192	748.418	795.718	855.372	947.092	1075.53	1145.66	957.695	957.536	1129.54	788.349	1035.51	-0.392836	0.000233265	0.00510723	Fndc3a	14	72537946	72710003	-	9944	protein_coding	fibronectin type III domain containing 3A [Source:MGI Symbol;Acc:MGI:1196463]	-
ENSMUSG00000047904	5.7305	0	3.36028	0	5.40692	0	6.75117	30.6691	15.2213	12.8483	8.44057	18.3963	2.41628	15.3878	-2.60992	0.000237266	0.0051847	Sstr2	11	113619342	113626028	+	2143	protein_coding	somatostatin receptor 2 [Source:MGI Symbol;Acc:MGI:98328]	-
ENSMUSG00000049115	897.778	795.867	1008.92	805.116	1001.18	1261.97	1613.53	1562.01	1944.27	1112.86	1170.43	1560.01	961.807	1493.85	-0.634773	0.000237443	0.0051847	Agtr1a	13	30336441	30382867	+	2786	protein_coding	angiotensin II receptor, type 1a [Source:MGI Symbol;Acc:MGI:87964]	-
ENSMUSG00000039633	95.5083	73.814	68.0457	77.9602	55.8715	74.2928	34.7203	33.8418	39.5755	33.6033	53.457	54.2692	74.2488	41.5778	0.83107	0.000241107	0.00525762	Lonrf1	8	36216064	36249516	-	3930	protein_coding	LON peptidase N-terminal domain and ring finger 1 [Source:MGI Symbol;Acc:MGI:3609241]	-
ENSMUSG00000058952	7016.99	5303.25	8481.35	3902.26	7010.97	7267.65	11122.1	9497.91	11064.9	11315.4	9257.43	8943.38	6497.08	10200.2	-0.650551	0.000244444	0.00532323	Cfi	3	129835884	129875332	+	2220	protein_coding	complement component factor i [Source:MGI Symbol;Acc:MGI:105937]	-
ENSMUSG00000068921	704.851	1099.64	763.624	789.524	713.713	693.735	575.778	524.548	390.681	397.31	684.624	413.918	794.181	497.81	0.673759	0.000244923	0.00532649	Dap3	3	88920803	88951181	-	6483	protein_coding	death associated protein 3 [Source:MGI Symbol;Acc:MGI:1929538]	-
ENSMUSG00000063889	216.804	474.113	285.624	236.715	279.357	397.567	361.67	607.037	588.558	605.848	457.667	723.896	315.03	557.446	-0.822401	0.000246804	0.00536022	Crem	18	3266048	3337748	-	5895	protein_coding	cAMP responsive element modulator [Source:MGI Symbol;Acc:MGI:88495]	TF_bZIP
ENSMUSG00000096490	0	0	0	0	0	1.00396	11.5734	0	37.546	2.965	5.62705	0	0.167326	9.61857	-5.23286	0.00025156	0.0054562	Igkv10-94	6	68704508	68704978	-	347	IG_V_gene	immunoglobulin kappa variable 10-94 [Source:MGI Symbol;Acc:MGI:3646140]	-
ENSMUSG00000049940	1384.87	1563.34	1316.39	1814.35	1241.79	1371.41	1037.75	1037.46	812.819	1011.06	1232.32	986.044	1448.69	1019.58	0.505876	0.000252047	0.00545944	Pgrmc2	3	41066326	41083046	-	3242	protein_coding	progesterone receptor membrane component 2 [Source:MGI Symbol;Acc:MGI:1918054]	-
ENSMUSG00000052605	443.158	720.16	433.476	765.427	496.535	388.531	352.025	394.468	156.272	212.492	369.509	203.28	541.215	281.341	0.943058	0.000256355	0.00554534	Isoc2b	7	4844959	4870258	-	1373	protein_coding	isochorismatase domain containing 2b [Source:MGI Symbol;Acc:MGI:1914691]	-
ENSMUSG00000021094	883.452	1179.13	826.629	612.342	767.782	774.051	577.707	675.778	433.301	332.08	585.213	432.314	840.565	506.065	0.732802	0.000263796	0.00569869	Dhrs7	12	72650353	72664909	-	3541	protein_coding	dehydrogenase/reductase (SDR family) member 7 [Source:MGI Symbol;Acc:MGI:1913625]	-
ENSMUSG00000042638	1.91017	0	0.840071	0	3.60461	5.01979	12.5379	1.05756	35.5164	22.7317	6.56489	12.8774	1.89577	15.2143	-2.97427	0.00026449	0.00570608	Gucy2c	6	136697284	136781765	-	3959	protein_coding	guanylate cyclase 2c [Source:MGI Symbol;Acc:MGI:106903]	-
ENSMUSG00000017679	198.657	201.569	218.418	201.279	182.033	165.653	244.006	233.72	324.722	420.042	296.358	275.025	194.602	298.979	-0.61947	0.000266332	0.00573819	Ttpal	2	163602314	163619013	+	5951	protein_coding	tocopherol (alpha) transfer protein-like [Source:MGI Symbol;Acc:MGI:1923330]	-
ENSMUSG00000060904	1805.11	1718.54	1799.43	1428.8	1742.83	1541.07	1986.77	2582.55	2118.81	2543.97	1959.15	2502.82	1672.63	2282.35	-0.447808	0.000268791	0.00578348	Arl1	10	88730858	88744094	+	2369	protein_coding	ADP-ribosylation factor-like 1 [Source:MGI Symbol;Acc:MGI:99436]	-
ENSMUSG00000023272	263.603	441.938	461.199	184.27	246.916	206.815	431.11	460.037	384.592	1385.64	1050.38	503.14	300.79	702.484	-1.22256	0.000269453	0.00579002	Creld2	15	88819646	88826683	+	1366	protein_coding	cysteine-rich with EGF-like domains 2 [Source:MGI Symbol;Acc:MGI:1923987]	-
ENSMUSG00000039046	240.681	239.422	269.663	199.862	220.782	413.63	347.203	435.713	405.902	566.315	356.38	549.131	264.007	443.441	-0.7471	0.000270673	0.00580722	Usp6nl	2	6322667	6446390	+	8059	protein_coding	USP6 N-terminal like [Source:MGI Symbol;Acc:MGI:2138893]	-
ENSMUSG00000026177	79.2719	41.6387	116.77	59.5332	72.0922	64.2533	227.611	93.0649	163.376	147.262	90.9706	160.968	72.2598	147.209	-1.02263	0.00027097	0.00580722	Slc11a1	1	74375195	74386062	+	3705	protein_coding	solute carrier family 11 (proton-coupled divalent metal ion transporters), member 1 [Source:MGI Symbol;Acc:MGI:1345275]	-
ENSMUSG00000039671	263.603	291.471	241.94	479.101	262.235	304.199	203.499	176.612	196.863	199.643	204.449	188.563	307.092	194.938	0.65049	0.000274704	0.0058749	Zmynd8	2	165784152	165899016	-	11031	protein_coding	zinc finger, MYND-type containing 8 [Source:MGI Symbol;Acc:MGI:1918025]	-
ENSMUSG00000031708	2669.46	3608.37	2848.68	4868.97	2517.82	2434.6	2362.91	1695.26	1486.62	1341.17	2546.24	1479.99	3157.98	1818.7	0.795764	0.000274854	0.0058749	Tecr	8	83571698	83607971	-	2191	protein_coding	trans-2,3-enoyl-CoA reductase [Source:MGI Symbol;Acc:MGI:1915408]	-
ENSMUSG00000031955	686.705	572.532	586.369	807.951	657.841	487.923	480.297	286.598	333.855	334.057	536.445	407.479	633.22	396.455	0.67402	0.000276639	0.00590527	Bcar1	8	111710474	111743809	-	4547	protein_coding	breast cancer anti-estrogen resistance 1 [Source:MGI Symbol;Acc:MGI:108091]	-
ENSMUSG00000009092	8.59575	0	17.6415	0	9.91268	2.00791	27.0047	22.2087	26.3836	127.495	11.2541	28.5143	6.35964	40.4767	-2.63872	0.000277418	0.00591412	Derl3	10	75893413	75895941	+	1993	protein_coding	Der1-like domain family, member 3 [Source:MGI Symbol;Acc:MGI:1917627]	-
ENSMUSG00000032470	73.5414	48.263	66.3656	90.7173	76.598	60.2374	44.3648	27.4964	37.546	46.4517	41.265	35.8729	69.2871	38.8328	0.827153	0.000278386	0.00592695	Mras	9	99385420	99437381	-	5134	protein_coding	muscle and microspikes RAS [Source:MGI Symbol;Acc:MGI:1100856]	-
ENSMUSG00000028910	404.955	480.737	456.998	627.934	443.367	390.539	336.594	289.77	182.656	305.395	377.95	244.671	467.422	289.506	0.689297	0.000278831	0.00592863	Mecr	4	131843470	131867786	+	3041	protein_coding	mitochondrial trans-2-enoyl-CoA reductase [Source:MGI Symbol;Acc:MGI:1349441]	-
ENSMUSG00000017756	810.865	626.473	653.575	907.173	750.66	675.663	526.591	340.533	605.809	515.91	514.875	358.729	737.402	477.074	0.627334	0.000280837	0.00596347	Slc12a7	13	73733094	73816754	+	12669	protein_coding	solute carrier family 12, member 7 [Source:MGI Symbol;Acc:MGI:1342283]	-
ENSMUSG00000013150	93.5981	112.614	88.2074	69.4554	96.4233	129.51	107.054	150.173	158.302	176.912	198.822	196.841	98.3014	164.684	-0.741047	0.000281864	0.00597436	Gfod2	8	105713854	105758664	-	4608	protein_coding	glucose-fructose oxidoreductase domain containing 2 [Source:MGI Symbol;Acc:MGI:1917825]	-
ENSMUSG00000104802	34.383	9.46334	29.4025	5.66983	18.9242	10.0396	34.7203	82.4893	71.0329	29.65	33.7623	66.2268	17.9804	52.9803	-1.53941	0.000282088	0.00597436	Gm5869	5	86997159	86998415	+	1257	processed_pseudogene	predicted gene 5869 [Source:MGI Symbol;Acc:MGI:3648808]	-
ENSMUSG00000034285	4517.54	4843.34	4801.84	4999.37	4813.06	4741.69	4024.66	3473.01	3096.02	3282.25	4360.02	2950.77	4786.14	3531.12	0.438662	0.000283582	0.00599816	Nipsnap1	11	4873951	4894200	+	2649	protein_coding	nipsnap homolog 1 [Source:MGI Symbol;Acc:MGI:1278344]	-
ENSMUSG00000020994	156.634	186.428	155.413	171.512	144.184	173.685	204.464	224.202	229.335	302.43	214.766	256.629	164.643	238.638	-0.537034	0.000287179	0.00606634	Pnn	12	59066884	59073998	+	5762	protein_coding	pinin [Source:MGI Symbol;Acc:MGI:1100514]	-
ENSMUSG00000078674	127.026	241.315	42.0035	379.879	8.11037	40.1583	5.78671	4995.89	1016.79	5872.68	72.2138	3333.42	139.749	2549.46	-4.19007	0.000290552	0.00612959	Mup18	4	61670177	61674136	-	930	protein_coding	major urinary protein 18 [Source:MGI Symbol;Acc:MGI:3705220]	-
ENSMUSG00000034422	210.118	172.233	297.385	134.659	207.265	288.136	369.385	368.029	472.876	505.038	232.585	383.564	218.299	388.58	-0.828895	0.000291641	0.00614171	Parp14	16	35832874	35871544	-	9306	protein_coding	poly (ADP-ribose) polymerase family, member 14 [Source:MGI Symbol;Acc:MGI:1919489]	-
ENSMUSG00000039208	29.6076	25.551	38.6432	22.6793	14.4184	15.0594	68.4761	49.7051	42.6197	39.5333	56.2705	48.7503	24.3265	50.8925	-1.05854	0.000291885	0.00614171	Metrnl	11	121701544	121716306	+	1586	protein_coding	meteorin, glial cell differentiation regulator-like [Source:MGI Symbol;Acc:MGI:2384806]	-
ENSMUSG00000045427	582.601	420.172	664.496	562.731	547	543.141	815.927	862.965	729.609	919.15	618.975	833.354	553.357	796.663	-0.525453	0.000296819	0.00623744	Hnrnph2	X	134601179	134607060	+	4369	protein_coding	heterogeneous nuclear ribonucleoprotein H2 [Source:MGI Symbol;Acc:MGI:1201779]	-
ENSMUSG00000006717	1416.39	2165.21	1026.57	2303.37	1178.71	1082.27	735.877	1153.79	641.326	711.6	1027.87	811.279	1528.75	846.958	0.851515	0.000301808	0.00632684	Acot13	13	24817948	24831540	-	744	protein_coding	acyl-CoA thioesterase 13 [Source:MGI Symbol;Acc:MGI:1914084]	-
ENSMUSG00000039914	322.818	346.358	412.475	338.772	410.024	373.472	256.544	179.784	208.025	175.923	345.126	235.473	367.32	233.479	0.653526	0.000301931	0.00632684	Coq10a	10	128363100	128368997	-	2573	protein_coding	coenzyme Q10A [Source:MGI Symbol;Acc:MGI:2684847]	-
ENSMUSG00000029798	78.3168	101.258	88.2074	48.1936	86.5106	84.3324	136.952	148.058	270.94	177.9	73.1516	162.808	81.1364	161.635	-0.988536	0.000302245	0.00632684	Herc6	6	57581000	57664632	+	9292	protein_coding	hect domain and RLD 6 [Source:MGI Symbol;Acc:MGI:1914388]	-
ENSMUSG00000030806	61.1253	82.331	76.4464	157.338	83.8072	64.2533	41.4715	25.3813	66.9739	22.7317	49.7056	32.1936	87.5502	39.7429	1.13168	0.000303965	0.00635463	Stx1b	7	127803900	127824549	-	4802	protein_coding	syntaxin 1B [Source:MGI Symbol;Acc:MGI:1930705]	-
ENSMUSG00000025044	137.532	158.984	170.534	70.8729	118.952	153.605	250.758	182.957	276.014	258.943	159.433	326.535	135.08	242.44	-0.838915	0.000304459	0.00635677	Msr1	8	39581685	39642673	-	6344	protein_coding	macrophage scavenger receptor 1 [Source:MGI Symbol;Acc:MGI:98257]	-
ENSMUSG00000076563	1.91017	2.839	0	0	0	0	10.609	0	40.5902	3.95333	4.68921	20.236	0.791528	13.3463	-4.042	0.000307321	0.00640826	Igkv5-48	6	69726573	69727138	-	360	IG_V_gene	immunoglobulin kappa variable 5-48 [Source:MGI Symbol;Acc:MGI:3642817]	-
ENSMUSG00000068762	1139.41	849.808	1252.55	2070.91	1258.01	1720.78	939.377	646.167	551.012	486.26	1191.06	530.734	1381.91	724.101	0.931806	0.000309099	0.00643483	Gstm6	3	107938847	107943749	-	1989	protein_coding	glutathione S-transferase, mu 6 [Source:MGI Symbol;Acc:MGI:1309467]	-
ENSMUSG00000024304	1611.22	1669.33	1593.61	1686.78	1451.76	1534.05	1438	1099.86	1211.62	1102.98	1231.39	912.459	1591.12	1166.05	0.448247	0.00030939	0.00643483	Cdh2	18	16588877	16809246	-	8066	protein_coding	cadherin 2 [Source:MGI Symbol;Acc:MGI:88355]	-
ENSMUSG00000023043	2255.91	2893.89	1858.24	2626.55	2239.36	1951.69	3376.55	3555.5	3175.17	4028.45	3191.47	2672.07	2304.27	3333.2	-0.532814	0.00030984	0.00643593	Krt18	15	102028180	102032027	+	1437	protein_coding	keratin 18 [Source:MGI Symbol;Acc:MGI:96692]	-
ENSMUSG00000045294	2138.43	2281.61	2712.59	2432.36	1333.71	1565.17	1309.73	763.555	831.085	1661.39	1410.51	590.523	2077.31	1094.47	0.924395	0.000314544	0.00652528	Insig1	5	28071363	28078662	+	3093	protein_coding	insulin induced gene 1 [Source:MGI Symbol;Acc:MGI:1916289]	-
ENSMUSG00000027983	280.794	758.013	237.74	892.999	405.519	323.274	168.779	323.612	145.11	116.623	274.787	221.676	483.057	208.431	1.21138	0.000322043	0.0066723	Cyp2u1	3	131288441	131303227	-	5242	protein_coding	cytochrome P450, family 2, subfamily u, polypeptide 1 [Source:MGI Symbol;Acc:MGI:1918769]	-
ENSMUSG00000037953	23.8771	0	7.56064	0	1.80231	11.0435	0	0	0	0	0	0	7.38059	0	5.36193	0.000322555	0.00667344	A4gnt	9	99612502	99622367	+	2757	protein_coding	alpha-1,4-N-acetylglucosaminyltransferase [Source:MGI Symbol;Acc:MGI:2143261]	-
ENSMUSG00000073411	10294.8	9848.49	9537.32	8538.77	8528.51	7919.22	14190	12014.9	11842.2	12174.3	12291.3	10251.4	9111.19	12127.3	-0.412495	0.000322922	0.00667344	H2-D1	17	35262730	35267499	+	2579	protein_coding	histocompatibility 2, D region locus 1 [Source:MGI Symbol;Acc:MGI:95896]	-
ENSMUSG00000044424	106.969	156.145	115.09	114.814	122.557	108.427	174.566	217.856	194.833	187.783	129.422	228.115	120.667	188.763	-0.644118	0.000324622	0.00670003	Gm9493	19	23619742	23620320	+	579	protein_coding	predicted gene 9493 [Source:MGI Symbol;Acc:MGI:3779903]	-
ENSMUSG00000027562	178.6	183.589	113.41	151.668	124.359	113.447	93.5519	126.907	70.0181	66.2183	64.711	72.6656	144.179	82.3453	0.808976	0.000325636	0.0067124	Car2	3	14886273	14900770	+	2422	protein_coding	carbonic anhydrase 2 [Source:MGI Symbol;Acc:MGI:88269]	-
ENSMUSG00000030428	5.7305	2.839	1.68014	12.7571	10.8138	6.02374	16.3957	17.9784	17.2508	18.7783	20.6325	29.4341	6.64072	20.0783	-1.64357	0.00032983	0.00679022	Ttyh1	7	4119408	4136708	+	6379	protein_coding	tweety family member 1 [Source:MGI Symbol;Acc:MGI:1889007]	-
ENSMUSG00000096422	0	0	0	0	0	0	16.3957	0	19.2804	1.97667	7.50273	0	0	7.52591	-5.36077	0.000331501	0.00681596	Igkv12-44	6	69814631	69815154	-	401	IG_V_gene	immunoglobulin kappa variable 12-44 [Source:MGI Symbol;Acc:MGI:4439775]	-
ENSMUSG00000048007	561.589	969.992	514.963	547.139	502.843	549.165	286.442	505.512	229.335	340.975	412.65	335.733	607.615	351.775	0.788863	0.000332616	0.00683023	Timm8a1	X	134537256	134541865	-	1421	protein_coding	translocase of inner mitochondrial membrane 8A1 [Source:MGI Symbol;Acc:MGI:1353433]	-
ENSMUSG00000045799	99.3286	94.6334	89.0475	63.7856	163.109	95.3759	191.926	184.015	146.125	406.205	170.687	139.812	100.88	206.462	-1.02939	0.000334895	0.00686831	Gm9800	14	8800000	8800335	-	336	processed_pseudogene	predicted gene 9800 [Source:MGI Symbol;Acc:MGI:3710580]	-
ENSMUSG00000093838	0.955083	0	0	0	0	0	27.9691	0	3.04427	1.97667	1.87568	9.19817	0.15918	7.34398	-4.84727	0.000336284	0.00687851	Ighv3-1	12	113964388	113964818	-	350	IG_V_gene	immunoglobulin heavy variable 3-1 [Source:MGI Symbol;Acc:MGI:4439534]	-
ENSMUSG00000029153	884.407	1269.98	921.557	752.67	939.001	833.285	675.117	654.627	414.02	411.147	790.6	478.305	933.483	570.636	0.710421	0.000336296	0.00687851	Ociad2	5	73322199	73341028	-	2722	protein_coding	OCIA domain containing 2 [Source:MGI Symbol;Acc:MGI:1916377]	-
ENSMUSG00000112758	71.6312	83.2774	68.8858	107.727	97.3245	85.3364	145.632	154.403	120.756	153.192	110.665	116.817	85.697	133.578	-0.646651	0.000336666	0.00687851	Gm36172	10	24927619	24930059	+	723	bidirectional_promoter_lncRNA	predicted gene, 36172 [Source:MGI Symbol;Acc:MGI:5595331]	-
ENSMUSG00000035472	324.728	437.206	315.867	219.706	300.985	235.93	232.433	207.281	171.494	189.76	181.003	186.723	305.737	194.782	0.652927	0.000339154	0.00692062	Slc25a21	12	56712634	57197472	-	4872	protein_coding	solute carrier family 25 (mitochondrial oxodicarboxylate carrier), member 21 [Source:MGI Symbol;Acc:MGI:2445059]	-
ENSMUSG00000037621	156.634	382.319	188.176	299.084	209.067	280.104	440.755	341.591	379.519	608.813	457.667	412.998	252.564	440.224	-0.803322	0.000340194	0.0069331	Atoh8	6	72206177	72235577	-	2507	protein_coding	atonal bHLH transcription factor 8 [Source:MGI Symbol;Acc:MGI:1918343]	bHLH
ENSMUSG00000020074	307.537	337.841	288.144	301.919	258.631	313.235	335.629	538.296	396.769	593	359.193	630.075	301.218	475.494	-0.658839	0.000341734	0.00695574	Ccar1	10	62743928	62792286	-	10562	protein_coding	cell division cycle and apoptosis regulator 1 [Source:MGI Symbol;Acc:MGI:1914750]	-
ENSMUSG00000005836	112.7	55.8337	102.489	103.474	96.4233	86.3403	134.059	131.137	147.14	151.215	154.744	158.209	92.8767	146.084	-0.655663	0.000345243	0.00701286	Gata6	18	11052508	11085635	+	5590	protein_coding	GATA binding protein 6 [Source:MGI Symbol;Acc:MGI:107516]	zf-GATA
ENSMUSG00000024694	1056.32	2573.08	1262.63	1846.95	1587.83	1966.75	788.922	1050.15	642.34	749.157	1495.86	927.176	1715.59	942.267	0.864301	0.000345405	0.00701286	Keg1	19	12695786	12719902	+	5664	protein_coding	kidney expressed gene 1 [Source:MGI Symbol;Acc:MGI:1928492]	-
ENSMUSG00000021868	833.787	770.316	719.1	834.883	830.863	711.806	684.761	663.087	533.761	477.365	543.01	515.098	783.459	569.514	0.459956	0.000346337	0.00702297	Ppif	14	25694154	25700468	+	5044	protein_coding	peptidylprolyl isomerase F (cyclophilin F) [Source:MGI Symbol;Acc:MGI:2145814]	-
ENSMUSG00000005087	110.79	148.574	122.65	31.1841	111.743	73.2889	258.473	171.324	222.231	158.133	160.371	252.95	99.705	203.914	-1.02533	0.000351734	0.00712348	Cd44	2	102811141	102901665	-	6776	protein_coding	CD44 antigen [Source:MGI Symbol;Acc:MGI:88338]	-
ENSMUSG00000035186	75.4515	171.286	39.4833	28.3492	39.6507	30.1187	26.0402	22.2087	6.08853	25.6967	26.2596	15.6369	64.0566	20.3218	1.65859	0.000352609	0.0071323	Ubd	17	37193892	37196095	+	931	protein_coding	ubiquitin D [Source:MGI Symbol;Acc:MGI:1344410]	-
ENSMUSG00000056899	484.227	771.262	443.557	579.74	446.972	406.603	365.527	358.511	241.512	349.87	370.447	235.473	522.06	320.224	0.704747	0.000353203	0.00713541	Immp2l	12	41024090	41955588	+	1832	protein_coding	IMP2 inner mitochondrial membrane peptidase-like (S. cerevisiae) [Source:MGI Symbol;Acc:MGI:2135611]	-
ENSMUSG00000007950	59.2151	49.2093	48.7241	53.8634	67.5864	46.182	61.725	107.871	64.9444	128.483	99.4112	118.656	54.1301	96.8485	-0.839049	0.000358839	0.00724023	Abhd8	8	71456705	71463655	-	4079	protein_coding	abhydrolase domain containing 8 [Source:MGI Symbol;Acc:MGI:1918946]	-
ENSMUSG00000056162	8.59575	1.89267	10.9209	19.8444	17.1219	13.0514	0.964452	0	0	1.97667	1.87568	5.5189	11.9045	1.72262	2.74935	0.000360576	0.00726369	Cndp1	18	84610509	84650084	-	5555	protein_coding	carnosine dipeptidase 1 (metallopeptidase M20 family) [Source:MGI Symbol;Acc:MGI:2451097]	-
ENSMUSG00000033684	3953.09	1990.14	5410.89	2357.23	4517.48	3996.75	8607.74	4720.93	9620.9	10242.1	6071.58	4333.26	3704.26	7266.08	-0.97185	0.000360898	0.00726369	Qsox1	1	155776029	155812889	-	8291	protein_coding	quiescin Q6 sulfhydryl oxidase 1 [Source:MGI Symbol;Acc:MGI:1330818]	-
ENSMUSG00000027068	2.86525	3.78533	7.56064	1.41746	6.30807	16.0633	20.2535	17.9784	24.3541	22.7317	7.50273	65.307	6.33334	26.3546	-2.04008	0.000361394	0.00726465	Dhrs9	2	69380445	69404533	+	4281	protein_coding	dehydrogenase/reductase (SDR family) member 9 [Source:MGI Symbol;Acc:MGI:2442798]	-
ENSMUSG00000076508	0	7.57067	0.840071	0	0	0	24.1113	3.17267	19.2804	8.895	8.44057	17.4765	1.40179	13.5627	-3.23421	0.000362915	0.00728618	Igkv17-127	6	67861153	67861659	+	359	IG_V_gene	immunoglobulin kappa variable 17-127 [Source:MGI Symbol;Acc:MGI:3646891]	-
ENSMUSG00000102615	5.7305	0	2.52021	12.7571	8.11037	5.01979	0	0	0	0	0.937841	0	5.68967	0.156307	4.48148	0.000364177	0.00729908	Gm37844	8	15024326	15028422	-	4097	TEC	predicted gene, 37844 [Source:MGI Symbol;Acc:MGI:5611072]	-
ENSMUSG00000039063	1493.75	1522.65	1735.59	1579.05	1766.26	1540.07	1317.44	1117.84	1004.61	831.188	1358.93	689.863	1606.23	1053.31	0.608862	0.000364458	0.00729908	Echdc3	2	6188465	6213033	-	2685	protein_coding	enoyl Coenzyme A hydratase domain containing 3 [Source:MGI Symbol;Acc:MGI:1915106]	-
ENSMUSG00000026020	204.388	132.487	226.819	174.347	228.893	227.898	232.433	389.181	257.748	508.003	291.669	363.328	199.139	340.394	-0.77205	0.00036797	0.00736032	Nop58	1	59684971	59719044	+	10758	protein_coding	NOP58 ribonucleoprotein [Source:MGI Symbol;Acc:MGI:1933184]	-
ENSMUSG00000039741	126.071	105.989	66.3656	130.406	103.633	80.3166	43.4004	41.2447	61.9001	72.1483	62.8354	63.4674	102.13	57.4994	0.822681	0.00036889	0.00736961	Bahcc1	11	120232947	120292296	+	11118	protein_coding	BAH domain and coiled-coil containing 1 [Source:MGI Symbol;Acc:MGI:2679272]	-
ENSMUSG00000042660	138.487	114.506	170.534	138.911	161.306	144.57	210.251	240.065	166.42	302.43	212.89	207.879	144.719	223.322	-0.62412	0.000370362	0.00738402	Wdr55	18	36760239	36763708	+	1498	protein_coding	WD repeat domain 55 [Source:MGI Symbol;Acc:MGI:1915186]	-
ENSMUSG00000041491	46.7991	46.3703	40.3234	28.3492	62.1795	49.1939	29.898	22.2087	27.3984	22.7317	12.1919	22.0756	45.5359	22.7507	1.01111	0.000370523	0.00738402	Cep78	19	15955774	15984989	-	2548	protein_coding	centrosomal protein 78 [Source:MGI Symbol;Acc:MGI:1924386]	-
ENSMUSG00000022868	68440.3	40999.9	68832	56908.1	70193.5	55743.7	104417	88719.4	90058.5	104468	85843.4	66886.3	60186.3	90065.5	-0.581534	0.000371094	0.00738633	Ahsg	16	22891277	22899449	+	2197	protein_coding	alpha-2-HS-glycoprotein [Source:MGI Symbol;Acc:MGI:107189]	-
ENSMUSG00000094502	0	0	0	0	0	0	3.85781	0	9.1328	2.965	9.37841	3.67927	0	4.83555	-4.72493	0.000374522	0.00744541	Ighv1-69	12	115623161	115623595	-	351	IG_V_gene	immunoglobulin heavy variable 1-69 [Source:MGI Symbol;Acc:MGI:4439632]	-
ENSMUSG00000052337	2435.46	2838.05	2227.87	2231.08	2384.45	2134.41	1793.88	2088.67	1672.32	1590.23	1765.96	1845.15	2375.22	1792.7	0.406135	0.000378372	0.00751193	Immt	6	71831331	71877388	+	11353	protein_coding	inner membrane protein, mitochondrial [Source:MGI Symbol;Acc:MGI:1923864]	-
ENSMUSG00000020484	2184.27	2180.35	2515.17	1652.76	2977.41	2074.18	3250.2	2848	3836.79	4029.43	3325.59	2836.72	2264.02	3354.45	-0.566723	0.000378796	0.00751193	Xbp1	11	5520659	5525893	+	3248	protein_coding	X-box binding protein 1 [Source:MGI Symbol;Acc:MGI:98970]	TF_bZIP
ENSMUSG00000029426	2706.7	1859.55	2999.05	1508.18	2649.39	2615.31	3916.64	3343.99	3770.83	3417.66	3481.27	3737.22	2389.7	3611.27	-0.595196	0.000381116	0.00754871	Scarb2	5	92441314	92506833	-	6285	protein_coding	scavenger receptor class B, member 2 [Source:MGI Symbol;Acc:MGI:1196458]	-
ENSMUSG00000060002	7608.19	8639.08	7105.32	7281.48	7910.32	8376.02	5311.24	6812.77	5015.94	4165.82	5693.63	6504.95	7820.07	5584.06	0.485891	0.000383503	0.00758672	Chpt1	10	88452745	88504073	-	8324	protein_coding	choline phosphotransferase 1 [Source:MGI Symbol;Acc:MGI:2384841]	-
ENSMUSG00000028405	3052.44	2734.9	3796.28	2433.78	3627.14	3636.33	2665.75	2034.74	2218.26	1856.09	2368.05	2270.11	3213.48	2235.5	0.523803	0.000386583	0.00763832	Aco1	4	40143081	40198338	+	4496	protein_coding	aconitase 1 [Source:MGI Symbol;Acc:MGI:87879]	-
ENSMUSG00000017978	211.073	169.394	207.497	174.347	204.562	252.997	279.691	394.468	382.563	371.613	199.76	313.658	203.312	323.626	-0.668772	0.000388461	0.00766607	Cadps2	6	23262773	23839421	-	9566	protein_coding	Ca2+-dependent activator protein for secretion 2 [Source:MGI Symbol;Acc:MGI:2443963]	-
ENSMUSG00000033149	746.875	1040.97	748.503	799.446	706.504	827.261	542.022	540.411	666.694	617.708	565.518	609.839	811.593	590.365	0.459041	0.000389059	0.00766852	Phldb2	16	45746243	45953598	-	7577	protein_coding	pleckstrin homology like domain, family B, member 2 [Source:MGI Symbol;Acc:MGI:2444981]	-
ENSMUSG00000058569	550.128	710.697	612.411	568.401	555.11	438.729	978.919	614.44	801.657	1650.52	1041	788.283	572.579	979.137	-0.773966	0.000394198	0.00775796	Tmed9	13	55573732	55597697	+	3439	protein_coding	transmembrane p24 trafficking protein 9 [Source:MGI Symbol;Acc:MGI:1914761]	-
ENSMUSG00000054021	282.705	454.24	253.701	335.938	279.357	246.974	222.789	190.36	135.977	148.25	241.025	187.643	308.819	187.674	0.717302	0.000394554	0.00775796	Sirt5	13	43365496	43395203	+	6093	protein_coding	sirtuin 5 [Source:MGI Symbol;Acc:MGI:1915596]	-
ENSMUSG00000036879	360.066	398.406	375.512	286.327	363.164	436.721	303.803	268.619	260.792	206.562	245.714	273.186	370.033	259.779	0.512347	0.000397781	0.00781036	Phkb	8	85840959	86061376	+	7417	protein_coding	phosphorylase kinase beta [Source:MGI Symbol;Acc:MGI:97578]	-
ENSMUSG00000035948	498.553	142.896	613.252	70.8729	453.28	678.675	210.251	149.115	126.844	158.133	162.247	136.133	409.588	157.121	1.38333	0.000398183	0.00781036	Acss3	10	106933517	107123668	-	7196	protein_coding	acyl-CoA synthetase short-chain family member 3 [Source:MGI Symbol;Acc:MGI:2685720]	-
ENSMUSG00000042148	166.184	148.574	151.213	104.892	153.196	160.633	119.592	83.5469	75.0919	99.8216	100.349	98.4204	147.449	96.137	0.620566	0.000402983	0.00789495	Cox10	11	63962627	64079468	-	3037	protein_coding	heme A:farnesyltransferase cytochrome c oxidase assembly factor 10 [Source:MGI Symbol;Acc:MGI:1917633]	-
ENSMUSG00000110659	32.4728	51.102	12.6011	148.833	18.9242	30.1187	6.75117	30.6691	8.11804	4.94167	11.2541	11.0378	49.0087	12.1286	2.00755	0.000404624	0.00791754	Gm45727	8	93238653	93251175	-	572	unprocessed_pseudogene	predicted gene 45727 [Source:MGI Symbol;Acc:MGI:5804842]	-
ENSMUSG00000020131	552.993	501.557	297.385	1474.16	402.815	160.633	230.504	144.885	121.771	82.0317	284.166	126.015	564.923	164.895	1.7754	0.000410036	0.0080062	Pcsk4	10	80321283	80329498	-	2958	protein_coding	proprotein convertase subtilisin/kexin type 4 [Source:MGI Symbol;Acc:MGI:97514]	-
ENSMUSG00000026094	88.8227	60.5654	94.0879	49.611	82.0049	109.431	119.592	171.324	174.538	104.763	111.603	181.204	80.7539	143.837	-0.826319	0.000410293	0.0080062	Stk17b	1	53755506	53785224	-	5185	protein_coding	serine/threonine kinase 17b (apoptosis-inducing) [Source:MGI Symbol;Acc:MGI:2138162]	-
ENSMUSG00000038845	2891.99	4772.36	2444.61	3868.24	2835.03	2445.64	1910.58	2255.77	1417.61	1619.88	2609.07	1858.95	3209.64	1945.31	0.722252	0.000410638	0.0080062	Phb	11	95666957	95680773	+	2805	protein_coding	prohibitin [Source:MGI Symbol;Acc:MGI:97572]	-
ENSMUSG00000030103	1492.79	735.301	1429.8	995.056	1006.59	607.394	748.415	236.892	273.984	272.78	827.176	127.855	1044.49	414.517	1.33321	0.000412462	0.0080321	Bhlhe40	6	108660629	108666925	+	4705	protein_coding	basic helix-loop-helix family, member e40 [Source:MGI Symbol;Acc:MGI:1097714]	bHLH
ENSMUSG00000031422	1031.49	767.477	1267.67	608.089	1127.34	1044.12	1292.37	1388.57	1499.81	1932.19	1396.45	1689.7	974.363	1533.18	-0.652967	0.000415428	0.00808014	Morf4l2	X	136732942	136743690	-	3135	protein_coding	mortality factor 4 like 2 [Source:MGI Symbol;Acc:MGI:1927167]	-
ENSMUSG00000052698	206.298	135.326	168.854	222.541	206.364	205.811	114.77	83.5469	94.3723	153.192	141.614	121.416	190.866	118.152	0.688475	0.000417255	0.00810596	Tln2	9	67217087	67559703	-	18357	protein_coding	talin 2 [Source:MGI Symbol;Acc:MGI:1917799]	-
ENSMUSG00000073633	154.723	201.569	169.694	479.101	188.341	147.582	107.054	135.367	115.682	100.81	125.671	92.9015	223.502	112.914	0.980101	0.000418566	0.00811951	Fbxo36	1	84839841	84900487	+	2148	protein_coding	F-box protein 36 [Source:MGI Symbol;Acc:MGI:1289192]	-
ENSMUSG00000041272	186.241	229.013	162.974	221.123	166.713	132.522	122.485	98.3527	123.8	69.1833	145.365	99.3402	183.098	109.755	0.735723	0.000418955	0.00811951	Tox	4	6686353	6991557	-	7609	protein_coding	thymocyte selection-associated high mobility group box [Source:MGI Symbol;Acc:MGI:2181659]	HMG
ENSMUSG00000029178	555.858	658.648	708.179	715.816	699.294	627.473	974.097	949.685	1103.04	709.623	799.041	1033.87	660.878	928.227	-0.490357	0.00042227	0.00817398	Klf3	5	64803388	64832901	+	11243	protein_coding	Kruppel-like factor 3 (basic) [Source:MGI Symbol;Acc:MGI:1342773]	zf-C2H2
ENSMUSG00000053950	56.3499	60.5654	67.2056	53.8634	65.7841	75.2968	95.4808	83.5469	118.726	110.693	80.6543	107.619	63.1775	99.4534	-0.650168	0.000424039	0.00819842	Adnp2	18	80126311	80151482	-	5012	protein_coding	ADNP homeobox 2 [Source:MGI Symbol;Acc:MGI:2448562]	-
ENSMUSG00000033767	275.064	224.281	193.216	290.579	212.672	199.788	211.215	131.137	147.14	91.915	137.863	130.614	232.6	141.647	0.712956	0.000425683	0.00820783	Tmem131l	3	83897655	84040175	-	11726	protein_coding	transmembrane 131 like [Source:MGI Symbol;Acc:MGI:2443399]	-
ENSMUSG00000031549	822.326	838.452	1093.77	978.046	1195.83	964.803	761.917	801.627	634.222	608.813	687.438	440.592	982.205	655.768	0.583286	0.000425805	0.00820783	Ido2	8	24531892	24576333	-	3636	protein_coding	indoleamine 2,3-dioxygenase 2 [Source:MGI Symbol;Acc:MGI:2142489]	-
ENSMUSG00000110841	2008.54	4517.8	1251.71	3151.01	1500.42	1658.54	911.408	1552.49	782.377	1261.11	1323.29	1147.93	2348	1163.1	1.0133	0.000426045	0.00820783	Gpx4-ps2	10	45875291	45876086	+	796	transcribed_processed_pseudogene	glutathione peroxidase 4, pseudogene 2 [Source:MGI Symbol;Acc:MGI:3779731]	-
ENSMUSG00000110035	19.1017	63.4044	18.4816	80.7951	28.8369	20.0791	7.71562	12.6907	11.1623	4.94167	25.3217	7.35854	38.4498	11.5318	1.72541	0.000437553	0.00841424	Gm30931	8	46363251	46367204	+	1558	lincRNA	predicted gene, 30931 [Source:MGI Symbol;Acc:MGI:5590090]	-
ENSMUSG00000025583	616.028	497.771	623.332	572.653	591.156	587.315	490.906	326.785	414.02	473.412	427.656	410.238	581.376	423.836	0.455788	0.000437798	0.00841424	Rptor	11	119602905	119899576	+	13471	protein_coding	regulatory associated protein of MTOR, complex 1 [Source:MGI Symbol;Acc:MGI:1921620]	-
ENSMUSG00000034641	62.0804	31.229	139.452	32.6015	90.1153	110.435	209.286	159.691	207.01	231.27	94.722	173.845	77.6522	179.304	-1.20113	0.000439531	0.00842049	Cd300ld	11	114982274	114989922	-	2645	protein_coding	CD300 molecule like family member d [Source:MGI Symbol;Acc:MGI:2442358]	-
ENSMUSG00000057068	72.5863	98.4187	154.573	104.892	86.5106	56.2216	223.753	171.324	195.848	164.063	248.528	96.5808	95.5337	183.349	-0.939376	0.000439572	0.00842049	Fam47e	5	92555069	92591279	+	2110	protein_coding	family with sequence similarity 47, member E [Source:MGI Symbol;Acc:MGI:2686227]	-
ENSMUSG00000022790	654.232	338.787	544.366	589.663	572.232	618.438	411.821	314.094	318.633	421.03	346.063	376.205	552.953	364.641	0.600025	0.000439683	0.00842049	Igsf11	16	38892671	39027159	+	4493	protein_coding	immunoglobulin superfamily, member 11 [Source:MGI Symbol;Acc:MGI:2388477]	-
ENSMUSG00000047648	150.903	193.052	162.134	134.659	182.033	159.629	190.962	227.374	263.836	227.317	240.087	334.813	163.735	247.398	-0.593004	0.000440974	0.00843525	Fbxo30	10	11281330	11298052	+	5197	protein_coding	F-box protein 30 [Source:MGI Symbol;Acc:MGI:1919115]	-
ENSMUSG00000032598	94.5532	107.882	99.9684	75.1253	92.8187	93.368	58.8316	72.9713	61.9001	65.23	47.8299	58.8683	93.9526	60.9385	0.632237	0.000447231	0.00854485	Nckipsd	9	108808368	108818844	+	4656	protein_coding	NCK interacting protein with SH3 domain [Source:MGI Symbol;Acc:MGI:1931834]	-
ENSMUSG00000022821	8474.45	11764.8	9855.71	9702.5	10402.9	9480.37	14375.2	15578.9	14211.7	11158.3	12646.8	12447	9946.79	13403	-0.430213	0.000448304	0.00854618	Hgd	16	37580153	37632020	+	2615	protein_coding	homogentisate 1, 2-dioxygenase [Source:MGI Symbol;Acc:MGI:96078]	-
ENSMUSG00000026113	149.948	136.272	119.29	144.581	104.534	155.613	226.646	205.166	215.128	192.725	211.014	150.85	135.04	200.255	-0.570898	0.000448355	0.00854618	Inpp4a	1	37299865	37410736	+	10387	protein_coding	inositol polyphosphate-4-phosphatase, type I [Source:MGI Symbol;Acc:MGI:1931123]	-
ENSMUSG00000015966	111.745	138.165	91.5677	99.2221	70.2899	83.3285	159.135	222.087	199.907	169.993	111.603	145.331	99.0529	168.009	-0.761577	0.000449199	0.00855221	Il17rb	14	29996135	30008896	-	3707	protein_coding	interleukin 17 receptor B [Source:MGI Symbol;Acc:MGI:1355292]	-
ENSMUSG00000034667	1653.25	1416.66	1618.82	1380.6	1612.16	1614.36	1233.53	1104.09	1095.94	1216.64	1143.23	1387.08	1549.31	1196.75	0.372813	0.0004533	0.00862014	Xpot	10	121587380	121626332	-	6033	protein_coding	exportin, tRNA (nuclear export receptor for tRNAs) [Source:MGI Symbol;Acc:MGI:1920442]	-
ENSMUSG00000044938	3.82033	27.4437	4.20035	14.1746	5.40692	9.03562	0	5.28778	0	0	0	0	10.6802	0.881296	3.65658	0.000458719	0.00871247	Klhl31	9	77636500	77660127	+	6494	protein_coding	kelch-like 31 [Source:MGI Symbol;Acc:MGI:3045305]	-
ENSMUSG00000006641	315.177	135.326	211.698	137.493	163.109	85.3364	108.983	58.1656	63.9296	68.195	127.546	78.1845	174.69	84.1674	1.05379	0.00045923	0.00871247	Slc5a6	5	31036036	31048924	-	3991	protein_coding	solute carrier family 5 (sodium-dependent vitamin transporter), member 6 [Source:MGI Symbol;Acc:MGI:2660847]	-
ENSMUSG00000020156	85.0024	121.131	79.8067	107.727	106.336	94.372	54.9738	84.6045	59.8706	55.3467	60.9597	54.2692	99.0624	61.6707	0.683715	0.000463984	0.00877629	Mum1	10	80226434	80243903	+	10361	protein_coding	melanoma associated antigen (mutated) 1 [Source:MGI Symbol;Acc:MGI:1915364]	-
ENSMUSG00000050663	26.7423	7.57067	26.0422	12.7571	23.43	28.1108	7.71562	7.40289	11.1623	1.97667	0.937841	6.43872	20.7755	5.93901	1.81929	0.000464016	0.00877629	Trhde	10	114398823	114802307	-	8065	protein_coding	TRH-degrading enzyme [Source:MGI Symbol;Acc:MGI:2384311]	-
ENSMUSG00000022817	1308.46	1314.46	1409.64	1406.12	1445.45	1372.41	1270.18	861.908	1071.58	960.66	1073.83	1021.92	1376.09	1043.35	0.39911	0.000464219	0.00877629	Itgb5	16	33829665	33949338	+	3553	protein_coding	integrin beta 5 [Source:MGI Symbol;Acc:MGI:96614]	-
ENSMUSG00000076435	3806	1640.94	3906.33	3441.59	3910.1	3619.27	2589.55	1899.37	1864.11	1790.86	2458.08	1742.13	3387.37	2057.35	0.719365	0.000465282	0.00878613	Acsf2	11	94557102	94601871	-	3432	protein_coding	acyl-CoA synthetase family member 2 [Source:MGI Symbol;Acc:MGI:2388287]	-
ENSMUSG00000025969	388.719	483.576	341.909	440.829	334.328	337.33	266.189	187.187	252.674	342.952	257.906	229.034	387.782	255.99	0.597754	0.000467146	0.00880597	Nrp2	1	62703285	62818695	+	11842	protein_coding	neuropilin 2 [Source:MGI Symbol;Acc:MGI:1100492]	-
ENSMUSG00000029575	296.076	151.413	337.708	338.772	214.474	279.1	186.139	107.871	93.3575	227.317	139.738	103.02	269.591	142.907	0.914515	0.000467496	0.00880597	Mmab	5	114431034	114444060	-	3670	protein_coding	methylmalonic aciduria (cobalamin deficiency) cblB type homolog (human) [Source:MGI Symbol;Acc:MGI:1924947]	-
ENSMUSG00000002847	290.345	176.964	314.186	181.435	268.543	274.08	542.987	357.454	362.268	328.127	441.723	369.766	250.926	400.387	-0.671671	0.000467963	0.00880597	Pla1a	16	38396117	38433145	-	2009	protein_coding	phospholipase A1 member A [Source:MGI Symbol;Acc:MGI:1934677]	-
ENSMUSG00000047746	23.8771	49.2093	17.6415	11.3397	18.9242	17.0673	10.609	11.6331	1.01476	4.94167	8.44057	3.67927	23.0098	6.71973	1.78514	0.000469582	0.00882619	Fbxo40	16	36963460	36990467	-	5517	protein_coding	F-box protein 40 [Source:MGI Symbol;Acc:MGI:2443753]	-
ENSMUSG00000054626	1.91017	0	5.88049	0	1.80231	0	9.64452	4.23022	19.2804	12.8483	2.81352	31.2738	1.59883	13.3485	-2.98081	0.000470519	0.00883355	Xlr	X	53777118	53797706	-	2333	protein_coding	X-linked lymphocyte-regulated [Source:MGI Symbol;Acc:MGI:98976]	-
ENSMUSG00000073842	71.6312	4084.38	207.497	1245.95	2060.03	129.51	10084.3	16973.8	378.504	51563.3	6859.37	5401.17	1299.83	15210.1	-3.54863	0.000471998	0.00885106	Mup7	4	60066469	60070475	-	1033	protein_coding	major urinary protein 7 [Source:MGI Symbol;Acc:MGI:3709615]	-
ENSMUSG00000097203	96.4634	39.746	43.6837	126.154	59.4761	69.2731	41.4715	21.1511	22.3246	41.51	42.2029	26.6747	72.466	32.5558	1.1436	0.000473602	0.00887086	4732419C18Rik	8	123744631	123754726	-	3536	lincRNA	RIKEN cDNA 4732419C18 gene [Source:MGI Symbol;Acc:MGI:3045379]	-
ENSMUSG00000022836	702.941	443.83	593.93	608.089	540.692	611.41	488.977	334.188	425.183	442.773	370.447	290.662	583.482	392.038	0.573525	0.000478299	0.0089485	Mylk	16	34745210	35002420	+	11263	protein_coding	myosin, light polypeptide kinase [Source:MGI Symbol;Acc:MGI:894806]	-
ENSMUSG00000030499	66.8558	95.5797	91.5677	116.232	108.138	108.427	163.957	104.698	145.11	196.678	180.066	152.69	97.8001	157.2	-0.689354	0.000484723	0.00903608	Kctd15	7	34639014	34656732	-	4238	protein_coding	potassium channel tetramerisation domain containing 15 [Source:MGI Symbol;Acc:MGI:2385276]	-
ENSMUSG00000032109	180.511	130.594	211.698	274.987	209.067	245.97	165.886	130.079	118.726	91.915	141.614	84.6232	208.804	122.141	0.771262	0.000484939	0.00903608	Nlrx1	9	44252717	44268599	-	5750	protein_coding	NLR family member X1 [Source:MGI Symbol;Acc:MGI:2429611]	-
ENSMUSG00000032121	16.2364	20.8193	19.3216	29.7666	28.8369	28.1108	42.4359	57.108	44.6492	53.37	36.5758	35.8729	23.8486	45.002	-0.924754	0.00048537	0.00903608	Tmem218	9	37208223	37224700	+	2619	protein_coding	transmembrane protein 218 [Source:MGI Symbol;Acc:MGI:1913529]	-
ENSMUSG00000095630	0	0	0.840071	0	0	4.01583	7.71562	0	15.2213	13.8367	11.2541	12.8774	0.809317	10.1509	-3.63388	0.000485396	0.00903608	Igkv6-23	6	70260409	70260955	-	369	IG_V_gene	immunoglobulin kappa variable 6-23 [Source:MGI Symbol;Acc:MGI:3711980]	-
ENSMUSG00000034118	241.636	123.97	183.975	147.416	220.782	282.112	405.07	313.036	397.784	366.672	299.171	241.912	199.982	337.274	-0.752227	0.000485769	0.00903608	Tpst1	5	130073326	130135729	+	2789	protein_coding	protein-tyrosine sulfotransferase 1 [Source:MGI Symbol;Acc:MGI:1298231]	-
ENSMUSG00000021395	819.461	1221.72	871.153	1396.2	1069.67	1105.36	1485.26	1613.83	1690.58	1543.78	1284.84	1776.17	1080.59	1565.74	-0.53602	0.000494583	0.00918948	Spin1	13	51100880	51152546	+	4498	protein_coding	spindlin 1 [Source:MGI Symbol;Acc:MGI:109242]	-
ENSMUSG00000062456	164.274	251.725	134.411	222.541	125.26	110.435	149.49	450.519	265.866	556.432	215.703	520.616	168.108	359.771	-1.09924	0.00049572	0.00920007	Rpl9-ps6	19	32465885	32466575	-	691	protein_coding	ribosomal protein L9, pseudogene 6 [Source:MGI Symbol;Acc:MGI:3642682]	-
ENSMUSG00000025525	641.816	921.729	503.202	585.41	547.901	547.157	367.456	543.584	317.619	393.357	397.645	391.842	624.536	401.917	0.636249	0.000499805	0.00926527	Apool	X	112311334	112372755	+	3486	protein_coding	apolipoprotein O-like [Source:MGI Symbol;Acc:MGI:1915367]	-
ENSMUSG00000116506	83.0922	212.925	112.569	204.114	125.26	157.621	73.2984	105.756	67.9886	56.335	96.5977	82.7835	149.264	80.4598	0.888169	0.000501733	0.00929037	5730414N17Rik	15	98872644	98874082	+	1439	lincRNA	RIKEN cDNA 5730414N17 gene [Source:MGI Symbol;Acc:MGI:1917774]	-
ENSMUSG00000071657	1032.44	1978.78	1089.57	2024.13	1182.31	897.538	737.806	926.419	792.524	607.825	938.779	818.637	1367.46	803.665	0.766262	0.000505212	0.00934411	Bscl2	19	8837467	8848683	+	5897	protein_coding	Berardinelli-Seip congenital lipodystrophy 2 (seipin) [Source:MGI Symbol;Acc:MGI:1298392]	-
ENSMUSG00000034157	598.837	500.61	509.083	523.042	478.512	547.157	378.065	303.518	339.943	439.808	452.039	370.686	526.207	380.677	0.466329	0.000505865	0.00934552	Cipc	12	86947043	86965362	+	4863	protein_coding	CLOCK interacting protein, circadian [Source:MGI Symbol;Acc:MGI:1919185]	-
ENSMUSG00000038641	3419.2	3094.51	4868.21	2681.83	3565.86	4223.65	2772.8	2916.74	2140.12	1666.33	2499.35	1522.3	3642.21	2252.94	0.693235	0.000509265	0.00939763	Akr1d1	6	37530173	37568815	+	2893	protein_coding	aldo-keto reductase family 1, member D1 [Source:MGI Symbol;Acc:MGI:2384785]	-
ENSMUSG00000030909	1085.93	847.915	918.197	873.154	908.362	793.126	655.828	578.483	589.573	815.375	709.946	607.999	904.447	659.534	0.4557	0.000515012	0.00949286	Anks4b	7	120173858	120185586	+	3900	protein_coding	ankyrin repeat and sterile alpha motif domain containing 4B [Source:MGI Symbol;Acc:MGI:1919324]	-
ENSMUSG00000044986	3856.62	5810.49	4323.84	5027.72	4242.63	3711.63	3280.1	3476.19	2753.03	2659.6	3733.55	3030.8	4495.49	3155.54	0.510492	0.000516712	0.00950326	Tst	15	78399556	78405907	-	3163	protein_coding	thiosulfate sulfurtransferase, mitochondrial [Source:MGI Symbol;Acc:MGI:98852]	-
ENSMUSG00000016253	520.52	904.695	529.244	660.535	540.692	573.26	422.43	381.778	335.884	358.765	551.451	338.493	621.491	398.133	0.64191	0.000516749	0.00950326	Nelfcd	2	174415804	174427502	+	2883	protein_coding	negative elongation factor complex member C/D, Th1l [Source:MGI Symbol;Acc:MGI:1926424]	-
ENSMUSG00000005981	3278.8	3744.64	3602.22	3206.29	3753.3	3155.44	2934.83	2605.82	2140.12	2345.31	3057.36	2351.05	3456.78	2572.42	0.426414	0.000521007	0.0095707	Trap1	16	4039971	4077827	-	2573	protein_coding	TNF receptor-associated protein 1 [Source:MGI Symbol;Acc:MGI:1915265]	-
ENSMUSG00000028107	255.962	314.183	309.986	323.18	312.7	321.266	232.433	180.842	223.246	253.013	235.398	217.997	306.213	223.822	0.450751	0.000522583	0.00958879	Tars2	3	95739976	95760206	-	6932	protein_coding	threonyl-tRNA synthetase 2, mitochondrial (putative) [Source:MGI Symbol;Acc:MGI:1919057]	-
ENSMUSG00000027195	3673.25	3251.6	3628.26	1905.06	3607.31	3709.62	2209.56	2355.18	1703.77	1572.44	2433.7	2394.28	3295.85	2111.49	0.642659	0.0005255	0.00963139	Hsd17b12	2	94032689	94157964	-	2407	protein_coding	hydroxysteroid (17-beta) dehydrogenase 12 [Source:MGI Symbol;Acc:MGI:1926967]	-
ENSMUSG00000090516	7.64066	4.73167	8.40071	5.66983	1.80231	1.00396	5.78671	28.554	20.2951	13.8367	24.3839	14.7171	4.87486	17.9289	-1.87397	0.000534601	0.00978402	Rps11-ps1	9	59471759	59472233	-	475	processed_pseudogene	ribosomal protein S11, pseudogene 1 [Source:MGI Symbol;Acc:MGI:3644744]	-
ENSMUSG00000020227	18.1466	0.946334	12.6011	0	7.20922	8.03166	43.4004	24.3238	38.5607	60.2883	7.50273	26.6747	7.82247	33.4584	-2.07028	0.000535035	0.00978402	Irak3	10	120141648	120202130	-	3676	protein_coding	interleukin-1 receptor-associated kinase 3 [Source:MGI Symbol;Acc:MGI:1921164]	-
ENSMUSG00000037379	240.681	216.71	194.896	246.638	243.311	306.207	140.81	148.058	138.007	105.752	206.325	184.883	241.407	153.972	0.646825	0.000541558	0.00988255	Spon2	5	33198184	33218455	-	2947	protein_coding	spondin 2, extracellular matrix protein [Source:MGI Symbol;Acc:MGI:1923724]	-
ENSMUSG00000027456	61.1253	20.8193	1.68014	14.1746	9.91268	4.01583	8.68007	0	0	0.988333	1.87568	0.919817	18.6213	2.07732	3.15414	0.000541643	0.00988255	Sdcbp2	2	151572622	151590005	+	1399	protein_coding	syndecan binding protein (syntenin) 2 [Source:MGI Symbol;Acc:MGI:2385156]	-
ENSMUSG00000028712	562.544	372.855	315.867	1662.68	570.43	553.181	358.776	356.396	225.276	188.772	297.296	367.007	672.926	298.92	1.169	0.000543665	0.00990827	Cyp4a31	4	115563649	115579015	+	2509	protein_coding	cytochrome P450, family 4, subfamily a, polypeptide 31 [Source:MGI Symbol;Acc:MGI:3028580]	-
ENSMUSG00000020572	1439.31	1522.65	1193.74	1245.95	1023.71	982.874	854.505	993.045	836.159	700.728	932.214	888.543	1234.71	867.532	0.509179	0.000544913	0.00991508	Nampt	12	32819545	32853349	+	5054	protein_coding	nicotinamide phosphoribosyltransferase [Source:MGI Symbol;Acc:MGI:1929865]	-
ENSMUSG00000076731	0	0	0	0	0	0	18.3246	0	16.2361	1.97667	0.937841	0.919817	0	6.39917	-5.12648	0.000545262	0.00991508	Ighv8-12	12	115647945	115648387	-	358	IG_V_gene	immunoglobulin heavy variable V8-12 [Source:MGI Symbol;Acc:MGI:3642873]	-
ENSMUSG00000034485	162.364	235.637	194.896	238.133	183.835	192.76	165.886	126.907	147.14	126.507	107.852	140.732	201.271	135.837	0.564536	0.00055782	0.0101321	Uaca	9	60794542	60880370	+	5807	protein_coding	uveal autoantigen with coiled-coil domains and ankyrin repeats [Source:MGI Symbol;Acc:MGI:1919815]	-
ENSMUSG00000039533	24.8322	0	31.0826	5.66983	21.6277	27.1068	53.0449	48.6476	89.2985	112.67	36.5758	45.071	18.3865	64.218	-1.7924	0.000562945	0.0102137	Mmd2	5	142562358	142608800	-	5193	protein_coding	monocyte to macrophage differentiation-associated 2 [Source:MGI Symbol;Acc:MGI:1922354]	-
ENSMUSG00000078866	100.284	105.989	110.049	34.019	87.4118	100.396	157.206	156.518	146.125	135.402	161.309	174.765	89.6915	155.221	-0.781326	0.000564145	0.010224	Zfp970	2	177464733	177478129	+	2172	protein_coding	zinc finger protein 970 [Source:MGI Symbol;Acc:MGI:3652255]	zf-C2H2
ENSMUSG00000045039	112.7	38.7997	110.889	90.7173	103.633	125.495	193.855	151.23	205.995	170.982	136.925	176.605	97.0389	172.599	-0.829887	0.000565492	0.010237	Megf8	7	25317164	25365917	+	10159	protein_coding	multiple EGF-like-domains 8 [Source:MGI Symbol;Acc:MGI:2446294]	-
ENSMUSG00000055172	2066.8	1417.61	2213.59	1394.78	2033	2084.22	3355.33	2310.76	2901.19	3019.36	2867.92	2203.88	1868.33	2776.41	-0.571038	0.000573784	0.0103755	C1ra	6	124512405	124523443	+	2981	protein_coding	complement component 1, r subcomponent A [Source:MGI Symbol;Acc:MGI:1355313]	-
ENSMUSG00000032580	226.355	229.959	239.42	270.734	224.387	281.108	268.118	372.26	324.722	335.045	356.38	457.149	245.327	352.279	-0.524055	0.000577768	0.0104269	Rbm5	9	107740371	107770996	-	15434	protein_coding	RNA binding motif protein 5 [Source:MGI Symbol;Acc:MGI:1933204]	-
ENSMUSG00000043445	548.218	1204.68	434.316	712.981	552.407	438.729	362.634	395.526	235.423	304.407	471.734	349.53	648.556	353.209	0.876308	0.000577916	0.0104269	Pgp	17	24470473	24471591	+	1027	protein_coding	phosphoglycolate phosphatase [Source:MGI Symbol;Acc:MGI:1914328]	-
ENSMUSG00000032115	954.128	405.977	1504.57	693.137	969.64	861.395	1704.19	923.246	1565.77	3542.19	2321.16	1336.49	898.141	1898.84	-1.07978	0.00058105	0.010464	Hyou1	9	44379490	44392369	+	7230	protein_coding	hypoxia up-regulated 1 [Source:MGI Symbol;Acc:MGI:108030]	-
ENSMUSG00000028354	6.68558	1.89267	5.88049	0	0.901153	6.02374	20.2535	33.8418	13.1918	22.7317	2.81352	11.9576	3.56394	17.465	-2.25344	0.00058126	0.010464	Fmn2	1	174501825	174822729	+	7960	protein_coding	formin 2 [Source:MGI Symbol;Acc:MGI:1859252]	-
ENSMUSG00000098428	4.77541	63.4044	2.52021	4.25237	6.30807	37.1464	4.82226	3.17267	2.02951	3.95333	2.81352	1.83963	19.7345	3.10516	2.67209	0.000582116	0.0104642	Gm2260	14	26016431	26025837	+	657	unprocessed_pseudogene	predicted gene 2260 [Source:MGI Symbol;Acc:MGI:3780429]	-
ENSMUSG00000015854	1429.76	953.904	2105.22	389.801	1308.47	1117.4	3478.78	1714.3	2571.39	3194.29	1517.43	2765.89	1217.43	2540.35	-1.06062	0.000582567	0.0104642	Cd5l	3	87357881	87371073	+	2036	protein_coding	CD5 antigen-like [Source:MGI Symbol;Acc:MGI:1334419]	-
ENSMUSG00000048960	146.128	202.515	99.9684	395.471	163.109	197.78	78.1206	127.964	93.3575	99.8216	87.2192	124.175	200.828	101.776	0.975432	0.000584472	0.0104868	Prex2	1	10993465	11303681	+	16609	protein_coding	phosphatidylinositol-3,4,5-trisphosphate-dependent Rac exchange factor 2 [Source:MGI Symbol;Acc:MGI:1923385]	-
ENSMUSG00000050232	3.82033	2.839	6.72056	0	9.91268	3.01187	10.609	29.6116	31.4574	7.90667	8.44057	22.9954	4.38407	18.5034	-2.02535	0.000591649	0.0106039	Cxcr3	X	101731535	101734269	-	1731	protein_coding	chemokine (C-X-C motif) receptor 3 [Source:MGI Symbol;Acc:MGI:1277207]	-
ENSMUSG00000022751	1900.61	2018.53	2195.1	1720.79	2264.6	1880.41	1537.34	1541.92	1460.23	1682.14	1617.78	1271.19	1996.68	1518.43	0.395616	0.000598381	0.0107127	Nit2	16	57156665	57167341	-	2563	protein_coding	nitrilase family, member 2 [Source:MGI Symbol;Acc:MGI:1261838]	-
ENSMUSG00000027007	1068.74	978.509	1004.72	1184.99	1011.99	1144.51	824.607	715.965	782.377	792.643	869.379	940.053	1065.58	820.837	0.375227	0.000601377	0.0107544	Ssfa2	2	79635352	79672966	+	5599	protein_coding	sperm specific antigen 2 [Source:MGI Symbol;Acc:MGI:1917849]	-
ENSMUSG00000046229	1052.5	4037.06	863.593	2897.28	1043.53	785.095	797.602	823.836	459.684	614.743	1134.79	559.249	1779.84	731.65	1.28228	0.000603507	0.0107806	Scand1	2	156311847	156312704	-	759	protein_coding	SCAN domain-containing 1 [Source:MGI Symbol;Acc:MGI:1343132]	-
ENSMUSG00000028967	7778.19	12744.3	11721.5	4065.27	9352.16	10151	16257.8	13809.6	18512.2	18022.3	17592	12148.9	9302.07	16057.1	-0.787491	0.000611679	0.0109043	Errfi1	4	150853919	150868892	+	3582	protein_coding	ERBB receptor feedback inhibitor 1 [Source:MGI Symbol;Acc:MGI:1921405]	-
ENSMUSG00000056383	125.116	102.204	123.49	73.7078	127.063	126.499	157.206	201.993	213.099	170.982	137.863	169.246	113.013	175.065	-0.623501	0.000611774	0.0109043	AI987944	7	41372923	41393379	-	4009	protein_coding	expressed sequence AI987944 [Source:MGI Symbol;Acc:MGI:2142079]	zf-C2H2
ENSMUSG00000094546	0	0	4.20035	0	0	1.00396	22.1824	1.05756	27.3984	13.8367	1.87568	4.59909	0.867385	11.825	-3.67459	0.000612548	0.0109061	Ighv1-26	12	114788372	114788805	-	351	IG_V_gene	immunoglobulin heavy variable 1-26 [Source:MGI Symbol;Acc:MGI:4439641]	-
ENSMUSG00000021259	146.128	34.068	70.5659	25.5142	128.865	91.3601	44.3648	31.7267	15.2213	11.86	49.7056	22.9954	82.7501	29.3123	1.49958	0.000614852	0.0109168	Cyp46a1	12	108334381	108362234	+	3287	protein_coding	cytochrome P450, family 46, subfamily a, polypeptide 1 [Source:MGI Symbol;Acc:MGI:1341877]	-
ENSMUSG00000036181	1008.57	1240.64	1349.15	891.581	1297.66	1228.84	1389.78	1940.61	1817.43	2590.42	1169.49	2401.64	1169.41	1884.89	-0.688228	0.000615713	0.0109168	Hist1h1c	13	23738808	23740367	+	1560	protein_coding	histone cluster 1, H1c [Source:MGI Symbol;Acc:MGI:1931526]	-
ENSMUSG00000039219	186.241	246.047	170.534	233.881	171.219	174.689	241.113	296.116	281.087	313.302	247.59	367.007	197.102	291.036	-0.565369	0.000615768	0.0109168	Arid4b	13	14063232	14199603	+	16965	protein_coding	AT rich interactive domain 4B (RBP1-like) [Source:MGI Symbol;Acc:MGI:2137512]	ARID
ENSMUSG00000027514	61.1253	90.848	147.012	73.7078	63.9818	65.2572	126.343	149.115	285.146	313.302	80.6543	144.411	83.6554	183.162	-1.12761	0.000615848	0.0109168	Zbp1	2	173206612	173218923	-	3529	protein_coding	Z-DNA binding protein 1 [Source:MGI Symbol;Acc:MGI:1927449]	-
ENSMUSG00000035378	85.0024	106.936	82.3269	127.571	94.621	86.3403	58.8316	74.0289	57.8411	59.3	66.5867	57.0287	97.1329	62.2695	0.634667	0.000629324	0.0111435	Shq1	6	100568256	100671157	-	7007	protein_coding	SHQ1 homolog (S. cerevisiae) [Source:MGI Symbol;Acc:MGI:1919421]	-
ENSMUSG00000031561	633.22	306.612	509.923	209.784	447.873	474.872	315.376	123.734	248.615	252.025	251.341	183.044	430.381	229.023	0.911203	0.000631139	0.0111635	Tenm3	8	48227682	48843951	-	10237	protein_coding	teneurin transmembrane protein 3 [Source:MGI Symbol;Acc:MGI:1345183]	-
ENSMUSG00000043067	893.002	1040.97	951.8	934.105	873.217	854.368	1091.76	1152.74	1345.57	1681.15	1058.82	1377.89	924.576	1284.65	-0.4745	0.000639422	0.0112976	Dpy19l1	9	24411776	24503140	-	6350	protein_coding	dpy-19-like 1 (C. elegans) [Source:MGI Symbol;Acc:MGI:1915685]	-
ENSMUSG00000060224	604.567	247.939	352.83	233.881	511.855	410.619	263.296	191.418	178.597	234.235	276.663	198.68	393.615	223.815	0.815557	0.000640576	0.0113014	Pyroxd2	19	42725858	42752775	-	3119	protein_coding	pyridine nucleotide-disulphide oxidoreductase domain 2 [Source:MGI Symbol;Acc:MGI:1921830]	-
ENSMUSG00000056394	51.5745	50.1557	62.1652	82.2126	45.0576	41.1623	27.0047	12.6907	17.2508	21.7433	39.3893	39.5521	55.388	26.2718	1.06303	0.000641033	0.0113014	Lig1	7	13277283	13311433	+	4268	protein_coding	ligase I, DNA, ATP-dependent [Source:MGI Symbol;Acc:MGI:101789]	-
ENSMUSG00000026638	176.69	359.607	154.573	368.539	275.753	329.298	352.99	550.987	455.625	438.82	490.491	551.89	277.41	473.467	-0.773631	0.000647707	0.0114067	Irf6	1	193153111	193172023	+	7069	protein_coding	interferon regulatory factor 6 [Source:MGI Symbol;Acc:MGI:1859211]	IRF
ENSMUSG00000020288	177.645	236.583	181.455	175.765	180.231	164.649	209.286	276.022	244.556	293.535	263.533	316.417	186.055	267.225	-0.521482	0.000650947	0.0114513	Ahsa2	11	23487882	23498030	-	4532	protein_coding	AHA1, activator of heat shock protein ATPase 2 [Source:MGI Symbol;Acc:MGI:1916133]	-
ENSMUSG00000024963	181.466	235.637	189.016	338.772	193.748	173.685	148.526	136.425	113.653	130.46	151.93	149.93	218.721	138.487	0.653251	0.000651912	0.0114558	Dnajc4	19	6987911	6992503	-	1074	protein_coding	DnaJ heat shock protein family (Hsp40) member C4 [Source:MGI Symbol;Acc:MGI:1927346]	-
ENSMUSG00000054863	96.4634	65.297	116.77	116.232	114.446	114.451	67.5117	75.0865	65.9591	25.6967	57.2083	52.4296	103.943	57.3153	0.85891	0.000656977	0.0115323	Fam19a5	15	87544299	87759364	+	2908	protein_coding	family with sequence similarity 19, member A5 [Source:MGI Symbol;Acc:MGI:2146182]	-
ENSMUSG00000050445	11980.6	11599.2	11699.7	14672.1	8055.4	11207.2	9431.38	8227.78	5560.86	9341.72	6337.93	6595.09	11535.7	7582.46	0.605309	0.000662701	0.0116202	Cyp8b1	9	121914356	121916305	-	1950	protein_coding	cytochrome P450, family 8, subfamily b, polypeptide 1 [Source:MGI Symbol;Acc:MGI:1338044]	-
ENSMUSG00000024835	1417.34	1158.31	1321.43	1635.75	1583.33	1334.26	1228.71	944.397	879.793	1006.12	1142.29	768.967	1408.4	995.047	0.500788	0.000666997	0.0116829	Coro1b	19	4148619	4154035	+	2372	protein_coding	coronin, actin binding protein 1B [Source:MGI Symbol;Acc:MGI:1345963]	-
ENSMUSG00000044405	7.64066	30.2827	0	0	4.50576	1.00396	0	0	0	0	0	0	7.23884	0	5.33341	0.000669622	0.011702	Adig	2	158502612	158508198	+	810	protein_coding	adipogenin [Source:MGI Symbol;Acc:MGI:2675492]	-
ENSMUSG00000021364	9471.56	8857.68	8722.45	8002.97	8014.85	8476.41	11570.5	10767	11315.5	10082	10367.8	15449.2	8590.99	11592	-0.43222	0.000669867	0.011702	Elovl2	13	41182381	41220405	-	3966	protein_coding	elongation of very long chain fatty acids (FEN1/Elo2, SUR4/Elo3, yeast)-like 2 [Source:MGI Symbol;Acc:MGI:1858960]	-
ENSMUSG00000021707	922.61	801.545	899.716	758.34	824.555	946.732	740.699	708.562	605.809	576.198	586.151	688.943	858.916	651.06	0.400479	0.000670253	0.011702	Dhfr	13	92354726	92389053	+	5347	protein_coding	dihydrofolate reductase [Source:MGI Symbol;Acc:MGI:94890]	-
ENSMUSG00000008090	853.844	679.468	728.341	799.446	779.497	782.083	708.873	518.202	509.407	379.52	604.908	378.045	770.446	516.492	0.576768	0.000671061	0.0117035	Fgfrl1	5	108692382	108706924	+	2782	protein_coding	fibroblast growth factor receptor-like 1 [Source:MGI Symbol;Acc:MGI:2150920]	-
ENSMUSG00000028820	605.523	793.974	794.707	469.179	473.105	390.539	813.998	1050.15	836.159	736.308	1111.34	1232.55	587.838	963.419	-0.711913	0.000674243	0.011736	Sfpq	4	127021324	127037013	+	4743	protein_coding	splicing factor proline/glutamine rich (polypyrimidine tract binding protein associated) [Source:MGI Symbol;Acc:MGI:1918764]	-
ENSMUSG00000023232	654.232	370.963	486.401	792.359	686.678	470.856	435.932	387.065	326.751	339.987	362.007	369.766	576.915	370.252	0.638384	0.000674374	0.011736	Serinc2	4	130253495	130279205	-	2319	protein_coding	serine incorporator 2 [Source:MGI Symbol;Acc:MGI:1919132]	-
ENSMUSG00000025702	2399.17	1393.95	1974.17	1888.05	2095.18	2343.24	1643.43	1182.35	1369.92	1358.96	1506.17	1434.91	2015.63	1415.96	0.509412	0.000678861	0.0118014	2023-03-08	6	116338024	116409540	+	9634	protein_coding	membrane-associated ring finger (C3HC4) 8 [Source:MGI Symbol;Acc:MGI:1919029]	-
ENSMUSG00000032372	711.537	726.784	852.672	447.917	735.341	779.071	456.186	596.461	425.183	336.033	512.061	462.668	708.887	464.765	0.610582	0.000680079	0.0118099	Plscr2	9	92275602	92297752	+	3180	protein_coding	phospholipid scramblase 2 [Source:MGI Symbol;Acc:MGI:1270860]	-
ENSMUSG00000083813	0	0	0	0	4.50576	1.00396	6.75117	3.17267	12.1771	15.8133	4.68921	10.118	0.918287	8.7869	-3.19377	0.000685152	0.0118853	Gm15502	5	137896752	137896959	-	208	processed_pseudogene	predicted gene 15502 [Source:MGI Symbol;Acc:MGI:3782949]	-
ENSMUSG00000024442	622.714	504.396	631.733	629.351	607.377	570.248	546.845	354.281	399.814	369.637	474.548	422.196	594.303	427.887	0.473223	0.00068626	0.0118917	Dele1	18	38250249	38262629	+	2404	protein_coding	DAP3 binding cell death enhancer 1 [Source:MGI Symbol;Acc:MGI:1914089]	-
ENSMUSG00000055044	233.04	190.213	303.265	161.59	244.212	264.041	364.563	419.85	374.445	322.197	337.623	286.063	232.727	350.79	-0.587598	0.000687306	0.0118971	Pdlim1	19	40221173	40271842	-	5260	protein_coding	PDZ and LIM domain 1 (elfin) [Source:MGI Symbol;Acc:MGI:1860611]	-
ENSMUSG00000057037	2190	1901.18	2609.26	2263.68	2554.77	2393.43	3088.18	3506.85	3424.8	3108.31	2594.07	2855.11	2318.72	3096.22	-0.416955	0.000691672	0.01196	Cfhr1	1	139547053	139560272	-	1931	protein_coding	complement factor H-related 1 [Source:MGI Symbol;Acc:MGI:2138169]	-
ENSMUSG00000028992	235.905	366.231	216.738	297.666	246.916	218.863	183.246	171.324	138.007	183.83	194.133	183.044	263.72	175.597	0.584686	0.000694026	0.0119879	Nmnat1	4	149467572	149485202	-	3037	protein_coding	nicotinamide nucleotide adenylyltransferase 1 [Source:MGI Symbol;Acc:MGI:1913704]	-
ENSMUSG00000027670	24.8322	5.678	8.40071	0	11.715	14.0554	23.1469	45.4749	23.3394	50.405	22.5082	36.7927	10.7802	33.6112	-1.61658	0.000703247	0.0121283	Ocstamp	2	165393760	165400405	-	3657	protein_coding	osteoclast stimulatory transmembrane protein [Source:MGI Symbol;Acc:MGI:1921864]	-
ENSMUSG00000033184	1849.04	2267.42	1935.52	2144.61	1989.74	2245.85	2584.73	2953.75	3080.8	2508.39	2292.08	2804.52	2072.03	2704.05	-0.384177	0.000703651	0.0121283	Tmed7	18	46560235	46597535	-	8839	protein_coding	transmembrane p24 trafficking protein 7 [Source:MGI Symbol;Acc:MGI:1913926]	-
ENSMUSG00000037731	34.383	11.356	45.3638	31.1841	30.6392	50.1979	110.912	34.8993	92.3428	106.74	41.265	89.2223	33.854	79.2302	-1.22576	0.000715166	0.0123136	Themis2	4	132781843	132796387	-	3079	protein_coding	thymocyte selection associated family member 2 [Source:MGI Symbol;Acc:MGI:2446213]	-
ENSMUSG00000040740	79.2719	34.068	58.8049	99.2221	56.7726	62.2454	100.303	126.907	92.3428	118.6	137.863	100.26	65.0641	112.713	-0.803595	0.000716218	0.0123186	Slc25a34	4	141618824	141623821	-	2670	protein_coding	solute carrier family 25, member 34 [Source:MGI Symbol;Acc:MGI:2686215]	-
ENSMUSG00000026295	2492.77	4531.05	1768.35	2792.39	2154.66	1809.13	1529.62	1764	990.401	750.145	2086.7	999.841	2591.39	1353.45	0.937034	0.000726322	0.0124792	Spp2	1	88406961	88426438	+	992	protein_coding	secreted phosphoprotein 2 [Source:MGI Symbol;Acc:MGI:1922646]	-
ENSMUSG00000038776	8366.53	5819.95	9286.98	8689.02	8546.53	8075.83	4965.97	5995.28	2970.19	4406.98	5914.96	6787.33	8130.81	5173.45	0.652239	0.000728207	0.0124861	Ephx1	1	180976210	181020904	-	1950	protein_coding	epoxide hydrolase 1, microsomal [Source:MGI Symbol;Acc:MGI:95405]	-
ENSMUSG00000035439	82.1371	89.9017	53.7645	62.3682	72.0922	61.2414	43.4004	43.3598	44.6492	52.3817	35.638	27.5945	70.2508	41.1706	0.774861	0.000728264	0.0124861	Haus8	8	71248561	71272934	-	5278	protein_coding	4HAUS augmin-like complex, subunit 8 [Source:MGI Symbol;Acc:MGI:1923728]	-
ENSMUSG00000040813	1870.05	2262.68	1864.96	1803.01	1860.88	1494.89	1480.43	1135.81	1061.43	1135.59	1752.83	1017.32	1859.41	1263.9	0.556941	0.000729563	0.0124951	Tex264	9	106658746	106685927	-	2874	protein_coding	testis expressed gene 264 [Source:MGI Symbol;Acc:MGI:1096570]	-
ENSMUSG00000004043	194.837	74.7604	184.816	82.2126	238.805	189.748	94.5163	86.7196	79.1509	65.23	105.038	67.1466	160.863	82.967	0.95849	0.000735975	0.0125916	Stat5a	11	100859351	100885169	+	7133	protein_coding	signal transducer and activator of transcription 5A [Source:MGI Symbol;Acc:MGI:103036]	STAT
ENSMUSG00000027394	131.801	117.345	103.329	93.5522	142.382	143.566	63.6539	62.3958	75.0919	80.055	70.3381	108.538	121.996	76.6788	0.671177	0.000743193	0.0127017	Ttl	2	129065942	129096283	+	5945	protein_coding	tubulin tyrosine ligase [Source:MGI Symbol;Acc:MGI:1916987]	-
ENSMUSG00000046480	10.5059	13.2487	6.72056	0	8.11037	4.01583	0.964452	0	0	0	1.87568	0	7.10022	0.473356	3.8791	0.000744422	0.0127093	Scn4b	9	45138395	45154152	+	4982	protein_coding	sodium channel, type IV, beta [Source:MGI Symbol;Acc:MGI:2687406]	-
ENSMUSG00000014542	946.487	672.843	1837.23	476.266	993.07	914.605	2320.47	1533.46	1789.01	2155.55	1148.86	2096.26	973.418	1840.6	-0.918278	0.000745288	0.0127107	Clec4f	6	83644542	83656187	-	2471	protein_coding	C-type lectin domain family 4, member f [Source:MGI Symbol;Acc:MGI:1859834]	-
ENSMUSG00000049154	5.7305	18.9267	1.68014	0	3.60461	1.00396	0	0	0	0	0	0	5.15765	0	4.8487	0.00074702	0.0127186	Fam183b	11	58792797	58801960	-	567	protein_coding	family with sequence similarity 183, member B [Source:MGI Symbol;Acc:MGI:1922679]	-
ENSMUSG00000026390	38.2033	62.458	68.0457	2.83492	25.2323	20.0791	1228.71	42.3022	55.8116	222.375	71.2759	125.095	36.1422	290.929	-3.00589	0.000747323	0.0127186	Marco	1	120474538	120505024	-	1925	protein_coding	macrophage receptor with collagenous structure [Source:MGI Symbol;Acc:MGI:1309998]	-
ENSMUSG00000009035	499.508	305.666	438.517	538.634	419.937	400.579	353.954	163.921	280.073	240.165	308.55	293.422	433.807	273.347	0.664515	0.000749774	0.0127322	Tmem184b	15	79360684	79403569	-	4702	protein_coding	transmembrane protein 184b [Source:MGI Symbol;Acc:MGI:2445179]	-
ENSMUSG00000008682	6076.24	9743.45	5641.07	8061.08	6572.11	5522.77	7908.51	11944	11183.6	11065.4	9243.36	10663.4	6936.12	10334.7	-0.575358	0.000750458	0.0127322	Rpl10	X	74270812	74273135	+	2053	protein_coding	ribosomal protein L10 [Source:MGI Symbol;Acc:MGI:105943]	-
ENSMUSG00000035198	413.551	396.514	462.879	467.761	485.721	405.599	329.843	224.202	266.881	338.998	377.95	320.096	438.671	309.662	0.501286	0.000750477	0.0127322	Tubg1	11	101119938	101126419	+	2266	protein_coding	tubulin, gamma 1 [Source:MGI Symbol;Acc:MGI:101834]	-
ENSMUSG00000027340	391.584	370.016	280.584	398.306	344.24	338.334	309.589	156.518	246.586	161.098	275.725	201.44	353.844	225.159	0.65052	0.000751859	0.0127423	Slc23a2	2	132052496	132145108	-	7951	protein_coding	solute carrier family 23 (nucleobase transporters), member 2 [Source:MGI Symbol;Acc:MGI:1859682]	-
ENSMUSG00000058207	53375.8	141729	57150	106260	115998	65531.3	161438	188911	134330	129912	190881	141070	90007.3	157757	-0.809594	0.000756049	0.0127999	Serpina3k	12	104338486	104346144	+	2057	protein_coding	serine (or cysteine) peptidase inhibitor, clade A, member 3K [Source:MGI Symbol;Acc:MGI:98377]	-
ENSMUSG00000030156	0	1.89267	0.840071	0	0	3.01187	2.89336	6.34533	7.10329	9.88333	9.37841	8.27835	0.957435	7.31368	-2.90291	0.000758244	0.0128237	Cd69	6	129267325	129275436	-	6509	protein_coding	CD69 antigen [Source:MGI Symbol;Acc:MGI:88343]	-
ENSMUSG00000075706	10092.4	18155.4	6837.33	13295.8	7696.74	6883.13	5202.26	7263.29	3951.46	5887.5	7083.52	5940.18	10493.5	5888.03	0.833591	0.000762951	0.0128898	Gpx4	10	80047166	80056439	+	1724	protein_coding	glutathione peroxidase 4 [Source:MGI Symbol;Acc:MGI:104767]	-
ENSMUSG00000047036	760.246	549.82	710.7	693.137	574.034	863.403	1000.14	1007.85	810.79	1234.43	844.995	1071.59	691.89	994.965	-0.524321	0.000763835	0.0128913	Zfp445	9	122844529	122866006	-	7409	protein_coding	zinc finger protein 445 [Source:MGI Symbol;Acc:MGI:2143340]	zf-C2H2
ENSMUSG00000079597	0	0	0	0	0	0	3.85781	3.17267	12.1771	4.94167	0	2.75945	0	4.48478	-4.611	0.000768347	0.012954	Gm5483	16	36184212	36188111	+	1862	protein_coding	predicted gene 5483 [Source:MGI Symbol;Acc:MGI:3645124]	-
ENSMUSG00000028393	2875.75	7617.99	3118.34	5058.91	3528.01	2565.11	2201.84	2467.28	1740.31	1135.59	3347.16	1816.64	4127.35	2118.14	0.962351	0.000769536	0.0129605	Alad	4	62509169	62519918	-	1871	protein_coding	aminolevulinate, delta-, dehydratase [Source:MGI Symbol;Acc:MGI:96853]	-
ENSMUSG00000019952	102.194	149.521	154.573	174.347	128.865	123.487	93.5519	67.6836	78.1362	75.1133	105.038	108.538	138.831	88.0103	0.65212	0.000773371	0.0130116	Poc1b	10	99107036	99198074	+	4190	protein_coding	POC1 centriolar protein B [Source:MGI Symbol;Acc:MGI:1918511]	-
ENSMUSG00000041939	190.061	174.125	299.065	238.133	166.713	115.455	122.485	94.1225	77.1214	173.947	97.5355	63.4674	197.259	104.78	0.912725	0.000775082	0.0130188	Mvk	5	114444269	114460591	+	2675	protein_coding	mevalonate kinase [Source:MGI Symbol;Acc:MGI:107624]	-
ENSMUSG00000026980	22.922	27.4437	40.3234	0	19.8254	23.091	67.5117	43.3598	71.0329	73.1367	36.5758	63.4674	22.2676	59.1807	-1.38883	0.000775611	0.0130188	Ly75	2	60292103	60383303	-	6905	protein_coding	lymphocyte antigen 75 [Source:MGI Symbol;Acc:MGI:106662]	-
ENSMUSG00000021928	2510.91	4707.06	2171.58	3010.68	2203.32	2003.9	1591.35	2031.56	1855.99	1520.06	1814.72	1436.75	2767.91	1708.41	0.696123	0.000776211	0.0130188	Ebpl	14	61331742	61360439	-	14296	protein_coding	emopamil binding protein-like [Source:MGI Symbol;Acc:MGI:1915427]	-
ENSMUSG00000056091	2887.22	1541.58	3356.08	2666.24	3072.93	1909.53	5021.9	4224.94	3539.47	3681.54	4535.4	3356.41	2572.26	4059.94	-0.658359	0.000780682	0.0130803	St3gal5	6	72097592	72154571	+	2618	protein_coding	ST3 beta-galactoside alpha-2,3-sialyltransferase 5 [Source:MGI Symbol;Acc:MGI:1339963]	-
ENSMUSG00000067274	5604.43	8888.91	5384.85	6489.12	5789	4392.31	7928.76	10134.6	8372.75	9312.07	8672.22	8956.26	6091.44	8896.1	-0.546412	0.000789736	0.0132183	Rplp0	5	115559467	115563727	+	1659	protein_coding	ribosomal protein, large, P0 [Source:MGI Symbol;Acc:MGI:1927636]	-
ENSMUSG00000041840	133.712	249.832	96.6081	155.92	111.743	111.439	69.4406	115.274	53.782	65.23	90.0328	68.0665	143.209	76.9709	0.895341	0.000791971	0.0132412	Haus1	18	77757567	77767780	-	1004	protein_coding	HAUS augmin-like complex, subunit 1 [Source:MGI Symbol;Acc:MGI:2385076]	-
ENSMUSG00000038240	204.388	372.855	237.74	236.715	247.817	218.863	208.322	179.784	149.169	141.332	147.241	166.487	253.063	165.389	0.614333	0.00079274	0.0132412	Pdss2	10	43221486	43464882	+	5963	protein_coding	prenyl (solanesyl) diphosphate synthase, subunit 2 [Source:MGI Symbol;Acc:MGI:1918615]	-
ENSMUSG00000021996	6463.05	11112.8	5901.5	7318.34	6528.85	6037.8	4098.92	5825.02	4030.61	3951.36	5461.05	5005.64	7227.05	4728.77	0.611934	0.000795225	0.0132647	Esd	14	74732297	74750765	+	3366	protein_coding	esterase D/formylglutathione hydrolase [Source:MGI Symbol;Acc:MGI:95421]	-
ENSMUSG00000020115	338.099	370.963	331.828	289.161	310.898	329.298	396.39	441.001	451.566	476.377	392.955	418.517	328.375	429.468	-0.384926	0.000795782	0.0132647	Tbk1	10	121546455	121586787	-	3910	protein_coding	TANK-binding kinase 1 [Source:MGI Symbol;Acc:MGI:1929658]	-
ENSMUSG00000021193	621.759	446.669	611.571	381.296	619.092	577.275	481.262	316.209	375.46	336.033	351.69	348.611	542.944	368.211	0.561792	0.00079663	0.0132652	Pitrm1	13	6548149	6580515	+	4787	protein_coding	pitrilysin metallepetidase 1 [Source:MGI Symbol;Acc:MGI:1916867]	-
ENSMUSG00000037742	70610.2	85488.9	70297.9	61095.3	80657.7	71156.5	95000.5	115962	100631	78561.6	96949.3	102796	73217.8	98316.8	-0.425232	0.000801408	0.0133234	Eef1a1	9	78478449	78489151	-	2493	protein_coding	eukaryotic translation elongation factor 1 alpha 1 [Source:MGI Symbol;Acc:MGI:1096881]	-
ENSMUSG00000114665	14.3262	2.839	5.04042	36.8539	8.11037	8.03166	1.9289	5.28778	0	0	2.81352	0.919817	12.5336	1.825	2.76683	0.000801771	0.0133234	Gm30918	13	37541357	37549725	+	2372	lincRNA	predicted gene, 30918 [Source:MGI Symbol;Acc:MGI:5590077]	-
ENSMUSG00000024677	10.5059	5.678	18.4816	21.2619	15.3196	17.0673	36.6492	33.8418	36.5312	20.755	32.8244	29.4341	14.719	31.6726	-1.11985	0.000803958	0.013346	Ms4a6b	19	11516512	11531256	+	4485	protein_coding	membrane-spanning 4-domains, subfamily A, member 6B [Source:MGI Symbol;Acc:MGI:1917024]	-
ENSMUSG00000039682	3827.97	3887.54	4704.4	2876.02	4757.18	4354.16	5624.69	6125.36	5390.38	5800.53	5113.11	5433.36	4067.88	5581.24	-0.45594	0.000810388	0.013439	Lap3	5	45493374	45512691	+	3098	protein_coding	leucine aminopeptidase 3 [Source:MGI Symbol;Acc:MGI:1914238]	-
ENSMUSG00000049882	59.2151	92.7407	29.4025	38.2714	37.8484	36.1425	27.0047	22.2087	28.4132	19.7667	21.5703	20.236	48.9368	23.1999	1.07954	0.000820991	0.0136009	Vcpkmt	12	69577628	69583028	-	1027	protein_coding	valosin containing protein lysine (K) methyltransferase [Source:MGI Symbol;Acc:MGI:2684917]	-
ENSMUSG00000047492	2406.81	569.693	2437.04	1678.27	1728.41	1539.07	801.46	715.965	855.439	1258.15	978.168	914.298	1726.55	920.58	0.907313	0.000825637	0.0136639	Inhbe	10	127348857	127354411	-	5319	protein_coding	inhibin beta-E [Source:MGI Symbol;Acc:MGI:109269]	-
ENSMUSG00000073421	385.853	448.562	416.675	256.56	268.543	279.1	497.657	450.519	535.791	539.63	470.796	566.607	342.549	510.167	-0.572504	0.000837471	0.0138456	H2-Ab1	17	34263209	34269418	+	1637	protein_coding	histocompatibility 2, class II antigen A, beta 1 [Source:MGI Symbol;Acc:MGI:103070]	-
ENSMUSG00000052928	271.244	168.447	259.582	158.755	258.631	238.942	372.279	269.677	401.843	417.077	309.488	311.818	225.933	347.03	-0.615901	0.000838914	0.0138553	Ctif	18	75431224	75697696	-	6173	protein_coding	CBP80/20-dependent translation initiation factor [Source:MGI Symbol;Acc:MGI:2685518]	-
ENSMUSG00000024843	169.05	420.172	230.179	326.015	362.263	483.907	278.727	648.282	742.801	589.047	588.026	1077.11	331.931	653.998	-0.978716	0.000846781	0.013971	Chka	19	3851773	3894369	+	12024	protein_coding	choline kinase alpha [Source:MGI Symbol;Acc:MGI:107760]	-
ENSMUSG00000026014	367.707	238.476	383.072	361.452	303.688	332.31	421.466	410.332	565.219	774.853	407.023	525.216	331.118	517.351	-0.644187	0.000859303	0.0141632	Raph1	1	60482292	60567104	-	20498	protein_coding	Ras association (RalGDS/AF-6) and pleckstrin homology domains 1 [Source:MGI Symbol;Acc:MGI:1924550]	-
ENSMUSG00000086868	13.3712	3.78533	16.8014	2.83492	37.8484	23.091	43.4004	49.7051	44.6492	56.335	30.9488	51.5098	16.2887	46.0914	-1.48104	0.000861876	0.0141912	Gm15883	7	27124481	27130674	-	1690	antisense	predicted gene 15883 [Source:MGI Symbol;Acc:MGI:3801875]	-
ENSMUSG00000084106	700.076	634.99	563.687	518.79	663.248	549.165	700.192	906.325	862.542	782.76	754.962	816.798	604.993	803.93	-0.408731	0.000868171	0.0142698	Gm6136	1	86908793	86909683	-	891	processed_pseudogene	predicted pseudogene 6136 [Source:MGI Symbol;Acc:MGI:3646897]	-
ENSMUSG00000029020	2116.46	1471.55	2224.51	1311.15	2091.58	1984.82	1653.07	1184.46	1204.51	1182.05	1256.71	1192.08	1866.68	1278.81	0.546162	0.000868413	0.0142698	Mfn2	4	147873599	147904704	-	5194	protein_coding	mitofusin 2 [Source:MGI Symbol;Acc:MGI:2442230]	-
ENSMUSG00000029254	79.2719	22.712	61.3252	34.019	72.0922	63.2493	25.0758	26.4389	40.5902	25.6967	16.8811	18.3963	55.4449	25.5132	1.128	0.000870465	0.014289	Stap1	5	86071746	86106125	+	6215	protein_coding	signal transducing adaptor family member 1 [Source:MGI Symbol;Acc:MGI:1926193]	-
ENSMUSG00000073830	22.922	367.177	27.7223	249.473	172.12	82.3245	360.705	3063.74	27.3984	5460.54	586.151	231.794	153.623	1621.72	-3.4004	0.000876611	0.0143661	Mup14	4	61300023	61304000	-	1382	protein_coding	major urinary protein 14 [Source:MGI Symbol;Acc:MGI:3702005]	-
ENSMUSG00000028552	650.411	568.747	570.408	575.488	474.006	684.699	765.775	873.541	1020.84	898.395	590.84	871.067	587.293	836.744	-0.510666	0.000876933	0.0143661	Eps15	4	109280268	109387817	+	6931	protein_coding	epidermal growth factor receptor pathway substrate 15 [Source:MGI Symbol;Acc:MGI:104583]	-
ENSMUSG00000038260	66.8558	30.2827	45.3638	36.8539	69.3888	32.1266	24.1113	27.4964	20.2951	14.825	11.2541	32.1936	46.8119	21.6959	1.11414	0.000882312	0.014422	Trpm4	7	45302632	45333780	-	10826	protein_coding	transient receptor potential cation channel, subfamily M, member 4 [Source:MGI Symbol;Acc:MGI:1915917]	-
ENSMUSG00000076695	0	0	0	0	0	0	2.89336	1.05756	8.11804	8.895	6.56489	0	0	4.58814	-4.64636	0.000882329	0.014422	Ighv1-18	12	114682632	114683065	-	351	IG_V_gene	immunoglobulin heavy variable V1-18 [Source:MGI Symbol;Acc:MGI:4439780]	-
ENSMUSG00000027808	3520.44	3339.61	3848.36	3923.52	3810.07	3668.46	3825.02	4879.56	5083.93	5446.7	4371.28	5147.3	3685.08	4792.3	-0.379085	0.000883017	0.014422	Serp1	3	58519817	58525892	-	4611	protein_coding	stress-associated endoplasmic reticulum protein 1 [Source:MGI Symbol;Acc:MGI:92638]	-
ENSMUSG00000069743	26.7423	20.8193	18.4816	5.66983	15.3196	22.0871	27.0047	87.7771	75.0919	43.4867	18.7568	34.953	18.1866	47.845	-1.37883	0.000884947	0.0144338	Zfp820	17	21816885	21845772	-	3718	protein_coding	zinc finger protein 820 [Source:MGI Symbol;Acc:MGI:1922674]	zf-C2H2
ENSMUSG00000052212	0	0	0	0	3.60461	0	42.4359	4.23022	18.2656	3.95333	0	3.67927	0.600768	12.0941	-4.25091	0.000885519	0.0144338	Cd177	7	24743983	24760311	-	2840	protein_coding	CD177 antigen [Source:MGI Symbol;Acc:MGI:1916141]	-
ENSMUSG00000031255	61.1253	86.1164	91.5677	19.8444	70.2899	98.3878	21.218	38.072	36.5312	27.6733	42.2029	37.7125	71.2219	33.9016	1.07877	0.00089115	0.014511	Sytl4	X	133936385	133981812	-	5125	protein_coding	synaptotagmin-like 4 [Source:MGI Symbol;Acc:MGI:1351606]	-
ENSMUSG00000039960	1203.4	1991.09	1003.88	1403.28	1207.54	1354.34	830.394	928.534	817.893	1017.98	1015.68	963.968	1360.59	929.076	0.550104	0.000893073	0.0145277	Rhou	8	123653929	123663884	+	3806	protein_coding	ras homolog family member U [Source:MGI Symbol;Acc:MGI:1916831]	-
ENSMUSG00000086784	3030.48	3540.23	2674.78	3621.61	2688.14	2285.01	2182.56	1882.45	1194.37	1952.95	2633.46	1225.2	2973.37	1845.16	0.688194	0.000895524	0.0145529	Isoc2a	7	4877153	4896973	+	2244	protein_coding	isochorismatase domain containing 2a [Source:MGI Symbol;Acc:MGI:3609243]	-
ENSMUSG00000037366	2302.7	1658.92	2644.54	1919.24	2689.04	2619.32	1866.22	1599.02	1707.83	1611.97	1619.65	1530.58	2305.63	1655.88	0.4779	0.000899117	0.01459	Pafah2	4	134396320	134427413	+	3616	protein_coding	platelet-activating factor acetylhydrolase 2 [Source:MGI Symbol;Acc:MGI:2140321]	-
ENSMUSG00000027459	59.2151	35.0143	73.0861	35.4365	45.9588	52.2058	27.9691	22.2087	34.5017	22.7317	25.3217	30.354	50.1528	27.1811	0.891406	0.000899605	0.01459	Fam110a	2	151969398	151980219	-	2207	protein_coding	family with sequence similarity 110, member A [Source:MGI Symbol;Acc:MGI:1921097]	-
ENSMUSG00000082644	843.338	2378.14	456.998	1397.61	966.036	910.589	3003.3	21768.7	984.313	2779.19	2556.56	3228.56	1158.79	5720.11	-2.30346	0.000903776	0.0146364	Mup-ps19	4	61957149	61959911	-	519	unprocessed_pseudogene	major urinary protein, pseudogene 19 [Source:MGI Symbol;Acc:MGI:3652149]	-
ENSMUSG00000042978	582.601	271.598	548.566	381.296	362.263	424.674	391.568	222.087	236.438	256.967	211.014	247.431	428.5	260.917	0.71615	0.000904271	0.0146364	Sbk1	7	126272619	126295016	+	4227	protein_coding	SH3-binding kinase 1 [Source:MGI Symbol;Acc:MGI:2135937]	-
ENSMUSG00000090264	14.3262	0	5.88049	1.41746	12.6161	10.0396	52.0804	43.3598	8.11804	18.7783	37.5137	18.3963	7.37998	29.7078	-1.99039	0.000918227	0.0148474	Eif4ebp3	18	36664060	36665917	+	744	protein_coding	eukaryotic translation initiation factor 4E binding protein 3 [Source:MGI Symbol;Acc:MGI:1270847]	-
ENSMUSG00000022466	108.879	193.998	148.692	73.7078	122.557	136.538	226.646	155.461	310.515	395.333	155.682	221.676	130.729	244.219	-0.897919	0.00092203	0.014894	Rpap3	15	97675097	97705825	-	3224	protein_coding	RNA polymerase II associated protein 3 [Source:MGI Symbol;Acc:MGI:1277218]	-
ENSMUSG00000028991	867.215	503.449	710.7	715.816	717.317	652.572	500.551	442.058	514.481	535.677	432.345	554.65	694.512	496.627	0.483606	0.000922976	0.0148945	Mtor	4	148448611	148557683	+	10109	protein_coding	mechanistic target of rapamycin kinase [Source:MGI Symbol;Acc:MGI:1928394]	-
ENSMUSG00000061322	0	0	0	0	0	0	6.75117	4.23022	4.05902	11.86	0.937841	0	0	4.63971	-4.66076	0.000924399	0.0149026	Dnaic1	4	41569775	41638158	+	2782	protein_coding	dynein, axonemal, intermediate chain 1 [Source:MGI Symbol;Acc:MGI:1916172]	-
ENSMUSG00000025950	6858.45	8925.82	8094.92	5294.21	6805.5	7161.23	4561.86	5854.63	4174.7	4851.73	5584.84	5637.56	7190.02	5110.89	0.492558	0.000933403	0.0150328	Idh1	1	65158616	65186500	-	2771	protein_coding	isocitrate dehydrogenase 1 (NADP+), soluble [Source:MGI Symbol;Acc:MGI:96413]	-
ENSMUSG00000032028	514.79	423.957	506.563	337.355	510.052	440.737	432.075	187.187	220.202	251.037	359.193	209.718	455.576	276.569	0.720637	0.000937224	0.0150794	Nxpe2	9	48318006	48353454	-	4102	protein_coding	neurexophilin and PC-esterase domain family, member 2 [Source:MGI Symbol;Acc:MGI:1925502]	-
ENSMUSG00000031613	3138.4	4293.52	3541.74	3036.2	3405.46	2906.46	1673.32	2137.32	1701.75	1162.28	2541.55	3190.85	3386.96	2067.84	0.711849	0.000947077	0.0152228	Hpgd	8	56294585	56321043	+	1683	protein_coding	hydroxyprostaglandin dehydrogenase 15 (NAD) [Source:MGI Symbol;Acc:MGI:108085]	-
ENSMUSG00000029776	6092.47	7464.68	6915.46	9009.36	7893.2	7546.75	5449.16	6648.85	5244.26	4349.65	5778.04	5518.9	7486.99	5498.14	0.445335	0.000949936	0.0152446	Hibadh	6	52546228	52640389	-	10179	protein_coding	3-hydroxyisobutyrate dehydrogenase [Source:MGI Symbol;Acc:MGI:1889802]	-
ENSMUSG00000032076	450.799	272.544	406.594	392.636	373.077	388.531	612.427	608.095	535.791	420.042	474.548	652.15	380.697	550.509	-0.532325	0.000950317	0.0152446	Cadm1	9	47530173	47857637	+	10440	protein_coding	cell adhesion molecule 1 [Source:MGI Symbol;Acc:MGI:1889272]	-
ENSMUSG00000052684	353.381	354.875	297.385	311.841	204.562	301.187	130.201	75.0865	100.461	199.643	256.031	216.157	303.872	162.93	0.8977	0.000954934	0.0153035	Jun	4	95049034	95052222	-	3189	protein_coding	jun proto-oncogene [Source:MGI Symbol;Acc:MGI:96646]	TF_bZIP
ENSMUSG00000087593	3.82033	6.62434	8.40071	5.66983	3.60461	3.01187	11.5734	12.6907	11.1623	29.65	18.7568	11.0378	5.18861	15.8118	-1.60231	0.000958577	0.0153467	Gm16174	7	19816553	19818625	+	402	antisense	predicted gene 16174 [Source:MGI Symbol;Acc:MGI:3801857]	-
ENSMUSG00000108487	12.4161	8.517	6.72056	9.92221	2.70346	1.00396	0.964452	0	0	0.988333	1.87568	0	6.88054	0.638078	3.40103	0.000964805	0.0154201	Cyp2a21-ps	7	26917381	26952346	+	1471	unprocessed_pseudogene	cytochrome P450, family 2, subfamily a, polypeptide 21, pseudogene [Source:MGI Symbol;Acc:MGI:3647278]	-
ENSMUSG00000097673	13.3712	4.73167	16.8014	22.6793	17.1219	29.1148	54.0093	46.5325	64.9444	36.5683	23.446	25.7549	17.3034	41.8759	-1.28374	0.000965067	0.0154201	Gm26608	5	28019465	28071105	-	2886	lincRNA	predicted gene, 26608 [Source:MGI Symbol;Acc:MGI:5477102]	-
ENSMUSG00000067144	22.922	36.907	58.8049	24.0968	48.6622	61.2414	104.161	96.2376	112.638	69.1833	142.552	33.1134	42.1057	92.9808	-1.13551	0.000970742	0.0154834	Slc22a7	17	46432183	46438457	-	2101	protein_coding	solute carrier family 22 (organic anion transporter), member 7 [Source:MGI Symbol;Acc:MGI:1859559]	-
ENSMUSG00000050234	21.9669	33.1217	57.1248	9.92221	21.6277	31.1227	79.0851	54.9929	62.9148	45.4633	57.2083	74.5052	29.1477	62.3616	-1.07895	0.000970937	0.0154834	Gja4	4	127311421	127314039	-	1685	protein_coding	gap junction protein, alpha 4 [Source:MGI Symbol;Acc:MGI:95715]	-
ENSMUSG00000110588	0	0	0	0	0	0	2.89336	1.05756	13.1918	10.8717	1.87568	0	0	4.98168	-4.76343	0.000973939	0.0155094	Gm45774	8	94170748	94173412	-	2665	antisense	predicted gene 45774 [Source:MGI Symbol;Acc:MGI:5804889]	-
ENSMUSG00000002812	844.293	550.766	838.39	820.708	875.019	777.063	694.406	483.303	545.939	465.505	587.089	544.532	784.373	553.462	0.502752	0.000975402	0.0155094	Flii	11	60714123	60727263	-	5039	protein_coding	flightless I actin binding protein [Source:MGI Symbol;Acc:MGI:1342286]	-
ENSMUSG00000036887	416.416	394.621	657.775	137.493	333.426	295.163	1220.03	460.037	532.747	1178.09	662.116	607.079	372.483	776.684	-1.05856	0.000975442	0.0155094	C1qa	4	136895917	136898803	-	1040	protein_coding	complement component 1, q subcomponent, alpha polypeptide [Source:MGI Symbol;Acc:MGI:88223]	-
ENSMUSG00000030610	216.804	302.827	162.974	172.93	186.539	154.609	135.988	131.137	95.387	156.157	124.733	107.619	199.447	125.17	0.673298	0.00098043	0.0155735	Det1	7	78821547	78847263	-	4321	protein_coding	de-etiolated homolog 1 (Arabidopsis) [Source:MGI Symbol;Acc:MGI:1923625]	-
ENSMUSG00000001794	2947.39	2929.85	2590.78	4900.15	3196.39	2813.09	2151.69	2299.13	1936.15	1752.31	2708.49	2159.73	3229.61	2167.92	0.574585	0.000990635	0.0157201	Capns1	7	30186936	30198811	-	2477	protein_coding	calpain, small subunit 1 [Source:MGI Symbol;Acc:MGI:88266]	-
ENSMUSG00000046840	158.544	385.158	206.657	368.539	233.399	210.831	92.5874	230.547	98.4313	64.2417	170.687	124.175	260.521	130.112	1.00076	0.000996789	0.0158023	Hnf4aos	2	163493807	163541720	-	954	antisense	hepatic nuclear factor 4 alpha, opposite strand [Source:MGI Symbol;Acc:MGI:1915564]	-
ENSMUSG00000021376	938.846	1170.61	850.151	932.687	882.228	916.613	726.233	883.059	574.352	611.778	696.816	504.98	948.524	666.203	0.51001	0.000999851	0.0158233	Tpmt	13	47022482	47044737	-	3682	protein_coding	thiopurine methyltransferase [Source:MGI Symbol;Acc:MGI:98812]	-
ENSMUSG00000026860	432.653	406.923	420.035	484.771	406.42	318.254	325.985	189.302	240.497	229.293	375.137	268.587	411.509	271.467	0.598438	0.00100006	0.0158233	Sh3glb2	2	30344809	30359337	-	3990	protein_coding	SH3-domain GRB2-like endophilin B2 [Source:MGI Symbol;Acc:MGI:2385131]	-
ENSMUSG00000032012	1004.75	1237.8	930.798	1336.66	1030.92	898.542	878.616	668.375	720.476	471.435	908.768	645.712	1073.25	715.564	0.584106	0.00100371	0.0158655	Nectin1	9	43743984	43807461	+	5653	protein_coding	nectin cell adhesion molecule 1 [Source:MGI Symbol;Acc:MGI:1926483]	-
ENSMUSG00000003378	102.194	168.447	81.4868	316.093	126.161	95.3759	85.8363	77.2016	60.8853	31.6267	97.5355	26.6747	148.293	63.2933	1.224	0.00100522	0.0158739	Grik5	7	25009849	25072346	-	5168	protein_coding	glutamate receptor, ionotropic, kainate 5 (gamma 2) [Source:MGI Symbol;Acc:MGI:95818]	-
ENSMUSG00000094694	0	0	0	0	0	0	8.68007	0	3.04427	4.94167	1.87568	6.43872	0	4.1634	-4.51036	0.00100671	0.015882	Ighv1-9	12	114583569	114584002	-	351	IG_V_gene	immunoglobulin heavy variable V1-9 [Source:MGI Symbol;Acc:MGI:4439621]	-
ENSMUSG00000114247	42.9787	63.4044	28.5624	103.474	54.9703	41.1623	19.289	26.4389	22.3246	30.6383	30.9488	31.2738	55.7587	26.8189	1.04126	0.00100823	0.0158904	Gm32063	13	41236345	41241478	+	1620	lincRNA	predicted gene, 32063 [Source:MGI Symbol;Acc:MGI:5591222]	-
ENSMUSG00000016940	514.79	699.341	486.401	778.184	528.075	585.307	395.425	439.943	261.807	250.048	478.299	445.191	598.683	378.452	0.660292	0.00101149	0.0159263	Kctd2	11	115420128	115431274	+	3009	protein_coding	potassium channel tetramerisation domain containing 2 [Source:MGI Symbol;Acc:MGI:1917632]	-
ENSMUSG00000049555	266.468	187.374	242.78	256.56	382.089	430.698	221.824	198.82	129.889	143.308	213.828	128.774	294.328	172.741	0.76916	0.00101326	0.0159387	Tmie	9	110865711	110880113	-	3094	protein_coding	transmembrane inner ear [Source:MGI Symbol;Acc:MGI:2159400]	-
ENSMUSG00000105283	5.7305	0	11.761	7.08729	11.715	4.01583	0.964452	0	0	0.988333	0.937841	0	6.71826	0.481771	3.78228	0.0010164	0.0159725	Gm33370	5	96910341	96922175	-	489	lincRNA	predicted gene, 33370 [Source:MGI Symbol;Acc:MGI:5592529]	-
ENSMUSG00000004633	574.005	644.453	598.13	649.196	612.784	484.911	514.053	449.461	399.814	434.867	478.299	346.771	593.913	437.211	0.441559	0.00102031	0.0160185	Chn2	6	54039554	54301810	+	5812	protein_coding	chimerin 2 [Source:MGI Symbol;Acc:MGI:1917243]	-
ENSMUSG00000039062	2408.72	1996.76	2122.86	2737.11	1848.26	1715.76	1745.66	1126.3	1556.64	1167.22	1821.29	1270.27	2138.25	1447.89	0.562039	0.00102141	0.0160202	Anpep	7	79821803	79861059	-	4135	protein_coding	alanyl (membrane) aminopeptidase [Source:MGI Symbol;Acc:MGI:5000466]	-
ENSMUSG00000019590	76.4066	16.0877	81.4868	17.0095	76.598	65.2572	186.139	99.4102	292.25	200.632	53.457	81.8637	55.4743	152.292	-1.45099	0.00102353	0.0160379	Cyb561	11	105933702	105953336	-	3653	protein_coding	cytochrome b-561 [Source:MGI Symbol;Acc:MGI:103253]	-
ENSMUSG00000030469	38.2033	19.873	44.5237	34.019	25.2323	39.1543	37.6136	76.144	81.1804	64.2417	45.9542	75.425	33.5009	63.4265	-0.919298	0.00102801	0.0160926	Zfp719	7	43579610	43593235	+	4706	protein_coding	zinc finger protein 719 [Source:MGI Symbol;Acc:MGI:2444708]	zf-C2H2
ENSMUSG00000009647	280.794	375.694	282.264	445.082	367.67	469.852	255.58	246.41	236.438	175.923	277.601	281.464	370.226	245.569	0.590017	0.00103533	0.0161916	Mcu	10	59446984	59616692	-	6936	protein_coding	mitochondrial calcium uniporter [Source:MGI Symbol;Acc:MGI:3026965]	-
ENSMUSG00000038092	0.955083	38.7997	0.840071	46.7761	0.901153	12.0475	352.99	147	20.2951	10.8717	1031.63	34.0332	16.7199	266.136	-3.99898	0.00103864	0.0162275	Hsd3b5	3	98618634	98630252	-	1549	protein_coding	hydroxy-delta-5-steroid dehydrogenase, 3 beta- and steroid delta-isomerase 5 [Source:MGI Symbol;Acc:MGI:104645]	-
ENSMUSG00000035212	180.511	222.388	185.656	137.493	188.341	193.764	298.016	223.144	261.807	272.78	237.274	258.469	184.692	258.582	-0.481181	0.00103987	0.0162313	Leprot	4	101647718	101659364	+	1898	protein_coding	leptin receptor overlapping transcript [Source:MGI Symbol;Acc:MGI:2687005]	-
ENSMUSG00000046312	957.948	792.081	964.401	1016.32	964.233	840.312	831.358	490.706	643.355	618.697	708.07	375.285	922.549	611.245	0.593656	0.00104109	0.0162345	AI464131	4	41495604	41503076	-	4701	protein_coding	expressed sequence AI464131 [Source:MGI Symbol;Acc:MGI:2140300]	-
ENSMUSG00000040738	136.577	109.775	181.455	127.571	164.911	167.661	189.997	244.295	227.305	189.76	198.822	328.375	147.992	229.759	-0.632378	0.00104281	0.0162458	Ints8	4	11199158	11254258	-	7472	protein_coding	integrator complex subunit 8 [Source:MGI Symbol;Acc:MGI:1919906]	-
ENSMUSG00000094561	0	0	0.840071	0	0	0	5.78671	0	9.1328	2.965	1.87568	9.19817	0.140012	4.82639	-4.2418	0.00105256	0.0163819	Ighv1-22	12	114746273	114746706	-	351	IG_V_gene	immunoglobulin heavy variable 1-22 [Source:MGI Symbol;Acc:MGI:4439784]	-
ENSMUSG00000007610	76.4066	67.1897	93.2478	80.7951	75.6968	113.447	136.952	166.036	114.667	153.192	109.727	108.538	84.4639	131.519	-0.637341	0.00105804	0.0164514	Gtpbp3	8	71488103	71499583	+	3984	protein_coding	GTP binding protein 3 [Source:MGI Symbol;Acc:MGI:1917609]	-
ENSMUSG00000037017	139.442	69.0824	126.851	133.241	99.1268	150.594	165.886	177.669	189.759	263.885	157.557	204.199	119.723	193.159	-0.692135	0.00106047	0.0164734	Zscan21	5	138116903	138134265	+	3198	protein_coding	zinc finger and SCAN domain containing 21 [Source:MGI Symbol;Acc:MGI:99182]	zf-C2H2
ENSMUSG00000094198	0	0	0	0	0	0	9.64452	0	1.01476	9.88333	3.75137	2.75945	0	4.5089	-4.62404	0.00106583	0.0165408	Ighv1-50	12	115119748	115120219	-	390	IG_V_gene	immunoglobulin heavy variable 1-50 [Source:MGI Symbol;Acc:MGI:4439753]	-
ENSMUSG00000040209	142.307	84.2237	127.691	219.706	90.1153	143.566	81.9785	74.0289	105.535	71.16	64.711	56.1088	134.601	75.587	0.827237	0.00107183	0.0166179	Zfp704	3	9427020	9610085	-	15255	protein_coding	zinc finger protein 704 [Source:MGI Symbol;Acc:MGI:2180715]	-
ENSMUSG00000020189	554.903	641.614	675.417	745.583	536.186	748.952	425.324	453.691	512.452	432.89	410.774	581.324	650.442	469.409	0.46945	0.00107799	0.0166976	Osbpl8	10	111164752	111297249	+	9401	protein_coding	oxysterol binding protein-like 8 [Source:MGI Symbol;Acc:MGI:2443807]	-
ENSMUSG00000031161	260.738	275.383	311.666	375.626	300.985	291.148	268.118	208.338	222.231	189.76	222.268	196.841	302.591	217.926	0.470645	0.00108137	0.0167338	Hdac6	X	7930120	7947889	-	5817	protein_coding	histone deacetylase 6 [Source:MGI Symbol;Acc:MGI:1333752]	-
ENSMUSG00000023330	94.5532	99.365	96.6081	89.2999	117.15	113.447	138.881	214.684	178.597	130.46	118.168	150.85	101.737	155.273	-0.606181	0.00108326	0.0167471	Dtwd1	2	126152141	126165279	+	1350	protein_coding	DTW domain containing 1 [Source:MGI Symbol;Acc:MGI:1916435]	-
ENSMUSG00000063524	9143.01	6767.23	8378.86	8905.89	8493.36	7401.17	6156.1	6067.2	3912.9	2660.59	6741.2	5329.42	8181.59	5144.57	0.669302	0.0010866	0.0167715	Eno1	4	150236721	150248879	+	5379	protein_coding	enolase 1, alpha non-neuron [Source:MGI Symbol;Acc:MGI:95393]	-
ENSMUSG00000026970	366.752	517.644	363.751	515.955	428.949	402.587	596.032	756.152	660.606	494.167	500.807	793.802	432.606	633.594	-0.551777	0.0010869	0.0167715	Rbms1	2	60750193	60963192	-	5473	protein_coding	RNA binding motif, single stranded interacting protein 1 [Source:MGI Symbol;Acc:MGI:1861774]	-
ENSMUSG00000021222	82.1371	35.9607	82.3269	46.7761	54.0692	65.2572	35.6847	26.4389	47.6935	8.895	30.0109	17.4765	61.0879	27.6999	1.1455	0.0010947	0.0168627	Dcaf4	12	83520466	83541920	+	3633	protein_coding	DDB1 and CUL4 associated factor 4 [Source:MGI Symbol;Acc:MGI:1921078]	-
ENSMUSG00000035161	184.331	156.145	218.418	209.784	208.166	235.93	231.469	347.936	292.25	273.768	256.969	447.031	202.129	308.237	-0.609281	0.0010949	0.0168627	Ints6	14	62676330	62761169	-	16805	protein_coding	integrator complex subunit 6 [Source:MGI Symbol;Acc:MGI:1202397]	-
ENSMUSG00000051116	50.6194	129.648	45.3638	51.0285	73.8945	62.2454	107.054	219.972	135.977	144.297	56.2705	217.077	68.7999	146.775	-1.09078	0.00110147	0.0169478	Gm8121	5	57608569	57609067	+	499	processed_pseudogene	predicted pseudogene 8121 [Source:MGI Symbol;Acc:MGI:3645325]	-
ENSMUSG00000036820	451.754	544.142	443.557	565.566	457.786	282.112	356.847	264.389	181.641	267.838	379.826	255.709	457.486	284.375	0.684769	0.00110331	0.0169601	Amdhd2	17	24155833	24163766	-	2728	protein_coding	amidohydrolase domain containing 2 [Source:MGI Symbol;Acc:MGI:2443978]	-
ENSMUSG00000029135	106.014	45.424	70.5659	29.7666	86.5106	90.3562	98.3741	97.2951	155.258	197.667	116.292	171.086	71.4396	139.329	-0.957314	0.0011054	0.0169761	Fosl2	5	32135801	32157842	+	9680	protein_coding	fos-like antigen 2 [Source:MGI Symbol;Acc:MGI:102858]	TF_bZIP
ENSMUSG00000044005	3009.47	2085.72	4756.48	5226.17	4962.65	4762.77	7247.86	7822.74	7493.97	6042.67	5420.72	6156.34	4133.88	6697.38	-0.696181	0.00111134	0.0170248	Gls2	10	128194457	128210004	+	3474	protein_coding	glutaminase 2 (liver, mitochondrial) [Source:MGI Symbol;Acc:MGI:2143539]	-
ENSMUSG00000026509	731.593	694.609	672.897	840.553	829.06	751.964	602.783	621.843	539.85	550.502	630.229	595.122	753.446	590.055	0.351432	0.00111208	0.0170248	Capn2	1	182467260	182517608	-	6345	protein_coding	calpain 2 [Source:MGI Symbol;Acc:MGI:88264]	-
ENSMUSG00000107369	535.801	184.535	468.759	347.277	522.669	640.525	252.687	307.749	162.361	106.74	285.104	271.346	449.928	230.998	0.962121	0.0011125	0.0170248	Gstm2-ps1	5	116632908	116633564	-	657	processed_pseudogene	glutathione S-transferase mu 2 (muscle), pseudogene 1 [Source:MGI Symbol;Acc:MGI:3648223]	-
ENSMUSG00000000154	2008.54	3612.16	2442.09	3053.2	2507.91	2035.02	1988.7	1716.41	1528.22	1136.58	2230.19	1439.51	2609.82	1673.27	0.641126	0.00111278	0.0170248	Slc22a18	7	143473736	143499334	+	1699	protein_coding	solute carrier family 22 (organic cation transporter), member 18 [Source:MGI Symbol;Acc:MGI:1336884]	-
ENSMUSG00000069755	28.6525	25.551	54.6046	42.5237	61.2784	45.1781	74.2628	78.2591	88.2837	62.265	61.8975	91.0619	42.9647	76.005	-0.819675	0.0011174	0.0170793	Zfp125	12	20877084	20921262	-	3109	transcribed_unprocessed_pseudogene	zinc finger protein 125 [Source:MGI Symbol;Acc:MGI:1336211]	zf-C2H2
ENSMUSG00000076525	0	0	0.840071	0	0	2.00791	36.6492	0	3.04427	4.94167	11.2541	0.919817	0.474664	9.46817	-4.24947	0.00112275	0.0171438	Igkv1-99	6	68541644	68542422	+	376	IG_V_gene	immunoglobulin kappa variable 1-99 [Source:MGI Symbol;Acc:MGI:4439724]	-
ENSMUSG00000029622	477.541	183.589	455.318	151.668	324.415	396.563	696.335	444.173	594.647	782.76	556.14	555.57	331.516	604.937	-0.865805	0.00112464	0.0171438	Arpc1b	5	145114215	145130705	+	5115	protein_coding	actin related protein 2/3 complex, subunit 1B [Source:MGI Symbol;Acc:MGI:1343142]	-
ENSMUSG00000019731	479.452	535.625	719.1	490.44	583.947	693.735	918.159	683.181	904.147	1043.68	698.692	791.963	583.716	839.97	-0.524094	0.00112479	0.0171438	Slc35e1	8	72480641	72492614	-	4470	protein_coding	solute carrier family 35, member E1 [Source:MGI Symbol;Acc:MGI:2142403]	-
ENSMUSG00000026417	12833.4	11279.4	16400.7	16560.2	12636.9	16017.1	20194.7	21893.5	25647.9	20611.7	16174.9	16964.2	14287.9	20247.8	-0.502992	0.0011298	0.0172005	Pigr	1	130826684	130852249	+	4025	protein_coding	polymeric immunoglobulin receptor [Source:MGI Symbol;Acc:MGI:103080]	-
ENSMUSG00000029417	180.511	104.097	183.135	53.8634	141.481	151.598	147.561	271.792	284.132	246.095	196.947	455.309	135.781	266.973	-0.971386	0.00113064	0.0172005	Cxcl9	5	92321347	92328079	-	3016	protein_coding	chemokine (C-X-C motif) ligand 9 [Source:MGI Symbol;Acc:MGI:1352449]	-
ENSMUSG00000109931	21.0118	29.3363	4.20035	0	11.715	2.00791	0.964452	4.23022	0	0.988333	0	0.919817	11.3786	1.1838	3.29735	0.00113233	0.0172102	Gm39929	2	128601765	128609630	-	693	lincRNA	predicted gene, 39929 [Source:MGI Symbol;Acc:MGI:5622814]	-
ENSMUSG00000037924	0	1.89267	0.840071	0	0	1.00396	0.964452	4.23022	11.1623	16.8017	2.81352	6.43872	0.622783	7.06848	-3.44366	0.00113455	0.0172277	Olfr16	1	172950409	172958357	+	2690	protein_coding	olfactory receptor 16 [Source:MGI Symbol;Acc:MGI:106648]	-
ENSMUSG00000020089	2467.93	4418.43	3045.26	2707.34	3026.07	2476.76	3410.3	5536.3	4547.12	4885.33	4112.43	4301.06	3023.63	4465.43	-0.562364	0.00114358	0.0173485	Ppa1	10	61648552	61674168	+	2902	protein_coding	pyrophosphatase (inorganic) 1 [Source:MGI Symbol;Acc:MGI:97831]	-
ENSMUSG00000032067	782.213	888.607	684.658	728.573	581.243	614.422	503.444	534.066	538.835	492.19	598.343	493.942	713.286	526.803	0.437014	0.00114753	0.0173922	Pts	9	50521617	50528724	-	6101	protein_coding	6-pyruvoyl-tetrahydropterin synthase [Source:MGI Symbol;Acc:MGI:1338783]	-
ENSMUSG00000023913	65.9007	53.941	53.7645	4.25237	44.1565	31.1227	147.561	68.7411	81.1804	101.798	67.5246	146.251	42.1896	102.176	-1.2654	0.00115646	0.017497	Pla2g7	17	43568098	43612201	+	2905	protein_coding	phospholipase A2, group VII (platelet-activating factor acetylhydrolase, plasma) [Source:MGI Symbol;Acc:MGI:1351327]	-
ENSMUSG00000063760	314.222	291.471	342.749	248.055	293.776	426.682	453.293	443.116	457.655	376.555	459.542	494.862	319.492	447.504	-0.484264	0.0011566	0.017497	Rnf217	10	31493193	31609184	-	11013	protein_coding	ring finger protein 217 [Source:MGI Symbol;Acc:MGI:3610311]	-
ENSMUSG00000048498	20.0567	25.551	48.7241	29.7666	20.7265	20.0791	108.983	38.072	43.6345	78.0783	33.7623	60.7079	27.484	60.5397	-1.13739	0.00116046	0.017539	Cd300e	11	115051917	115062177	-	2088	protein_coding	CD300E molecule [Source:MGI Symbol;Acc:MGI:2387602]	-
ENSMUSG00000013846	531.026	307.558	834.19	718.651	673.161	1099.33	1296.22	779.419	1504.88	2039.92	1097.27	1049.51	693.987	1294.54	-0.89955	0.0011708	0.0176787	St3gal1	15	67102875	67176830	-	6851	protein_coding	ST3 beta-galactoside alpha-2,3-sialyltransferase 1 [Source:MGI Symbol;Acc:MGI:98304]	-
ENSMUSG00000066170	0	0	0	0	0	0	6.75117	1.05756	4.05902	5.93	2.81352	0.919817	0	3.58851	-4.29262	0.00117699	0.0177557	E230001N04Rik	17	28522720	28525398	+	2679	lincRNA	RIKEN cDNA E230001N04 gene [Source:MGI Symbol;Acc:MGI:2443549]	-
ENSMUSG00000035873	114.61	68.136	120.13	29.7666	124.359	85.3364	146.597	182.957	139.022	162.087	157.557	226.275	90.3897	169.082	-0.895275	0.00118161	0.0178088	Pawr	10	108332121	108414240	+	1745	protein_coding	PRKC, apoptosis, WT1, regulator [Source:MGI Symbol;Acc:MGI:2149961]	-
ENSMUSG00000076612	13.3712	45.424	229.339	0	11.715	42.1662	953.843	147	765.126	247.083	580.524	299.86	57.0026	498.906	-3.12726	0.00118703	0.0178556	Ighg2c	12	113285325	113288932	-	1326	IG_C_gene	immunoglobulin heavy constant gamma 2C [Source:MGI Symbol;Acc:MGI:2686979]	-
ENSMUSG00000040891	513.835	822.364	654.415	442.247	353.252	360.421	788.922	821.721	784.406	1029.84	999.739	687.103	524.422	851.956	-0.699343	0.00118768	0.0178556	Foxa3	7	19013284	19023538	-	2037	protein_coding	forkhead box A3 [Source:MGI Symbol;Acc:MGI:1347477]	Fork
ENSMUSG00000028277	510.969	493.986	504.882	524.459	552.407	562.216	623.036	693.757	624.075	708.635	602.094	785.524	524.82	672.853	-0.358692	0.00118802	0.0178556	Ube2j1	4	33031416	33052363	+	3530	protein_coding	ubiquitin-conjugating enzyme E2J 1 [Source:MGI Symbol;Acc:MGI:1926245]	-
ENSMUSG00000078496	105.059	40.6923	114.25	97.8046	154.097	148.586	57.8671	67.6836	56.8263	56.335	26.2596	67.1466	110.081	55.353	0.993566	0.00119244	0.0179054	Zfp982	4	147492417	147513486	+	1488	protein_coding	zinc finger protein 982 [Source:MGI Symbol;Acc:MGI:3701121]	zf-C2H2
ENSMUSG00000008845	145.173	27.4437	303.265	82.2126	180.231	135.534	511.16	237.95	389.666	605.848	164.122	293.422	145.643	367.028	-1.33119	0.00120356	0.0180398	Cd163	6	124304656	124330527	+	5461	protein_coding	CD163 antigen [Source:MGI Symbol;Acc:MGI:2135946]	-
ENSMUSG00000046404	119.385	218.603	155.413	161.59	94.621	146.578	212.18	284.482	281.087	170.982	269.16	225.355	149.365	240.541	-0.688292	0.00120362	0.0180398	Yod1	1	130717327	130724358	+	6128	protein_coding	YOD1 deubiquitinase [Source:MGI Symbol;Acc:MGI:2442596]	-
ENSMUSG00000069763	2.86525	1.89267	10.9209	5.66983	5.40692	4.01583	30.8625	12.6907	26.3836	4.94167	15.9433	14.7171	5.12857	17.5898	-1.76854	0.00121003	0.0181192	Tmem100	11	90030348	90036508	+	1767	protein_coding	transmembrane protein 100 [Source:MGI Symbol;Acc:MGI:1915138]	-
ENSMUSG00000059811	1876.74	1156.42	1887.64	1060.26	1549.98	1756.93	2143.98	2833.19	2315.67	2224.74	1741.57	2816.48	1547.99	2345.94	-0.599227	0.00121203	0.0181268	Atl2	17	79848390	79896123	-	9844	protein_coding	atlastin GTPase 2 [Source:MGI Symbol;Acc:MGI:1929492]	-
ENSMUSG00000020937	7.64066	6.62434	10.9209	24.0968	3.60461	8.03166	35.6847	12.6907	24.3541	32.615	22.5082	27.5945	10.1532	25.9079	-1.40133	0.00121278	0.0181268	Plcd3	11	103070304	103101658	-	3393	protein_coding	phospholipase C, delta 3 [Source:MGI Symbol;Acc:MGI:107451]	-
ENSMUSG00000038267	1299.87	944.441	1164.34	1406.12	974.146	1107.36	947.092	637.706	829.055	747.18	982.858	743.212	1149.38	814.517	0.495963	0.00121435	0.0181335	Slc22a23	13	34179158	34345182	-	6386	protein_coding	solute carrier family 22, member 23 [Source:MGI Symbol;Acc:MGI:1920352]	-
ENSMUSG00000024215	0	0	0	0	0	0	0	6.34533	13.1918	3.95333	0.937841	2.75945	0	4.5313	-4.62464	0.00121889	0.0181846	Spdef	17	27714352	27728955	-	2305	protein_coding	SAM pointed domain containing ets transcription factor [Source:MGI Symbol;Acc:MGI:1353422]	ETS
ENSMUSG00000109904	59.2151	0	18.4816	0	12.6161	7.0277	0.964452	0	3.04427	1.97667	2.81352	0	16.2234	1.46648	3.47214	0.00122388	0.0182422	Gm45819	7	110119990	110121740	+	1751	TEC	predicted gene 45819 [Source:MGI Symbol;Acc:MGI:5804934]	-
ENSMUSG00000041237	2456.47	205.354	2148.9	418.15	1554.49	1727.81	687.655	259.101	387.637	474.4	470.796	294.341	1418.53	428.988	1.7255	0.00123108	0.0183327	Pklr	3	89136142	89146784	+	3236	protein_coding	pyruvate kinase liver and red blood cell [Source:MGI Symbol;Acc:MGI:97604]	-
ENSMUSG00000035310	160.454	231.852	133.571	163.008	157.702	198.784	81.9785	92.0073	113.653	94.88	135.987	145.331	174.228	110.639	0.653565	0.00123369	0.0183486	Lin54	5	100441918	100500639	-	5820	protein_coding	lin-54 homolog (C. elegans) [Source:MGI Symbol;Acc:MGI:2140902]	-
ENSMUSG00000052117	252.142	161.823	182.295	299.084	265.84	278.096	140.81	105.756	165.405	79.0667	214.766	62.5476	239.88	128.058	0.904104	0.00123442	0.0183486	D630039A03Rik	4	57908483	57916297	-	2830	protein_coding	RIKEN cDNA D630039A03 gene [Source:MGI Symbol;Acc:MGI:2442889]	-
ENSMUSG00000006526	237.816	236.583	218.418	267.9	260.433	177.7	164.921	142.77	190.774	156.157	181.003	165.567	233.142	166.865	0.480276	0.00123925	0.0184036	Tmem110	14	30825590	30877210	+	4362	protein_coding	transmembrane protein 110 [Source:MGI Symbol;Acc:MGI:1921500]	-
ENSMUSG00000018846	1616.96	1648.51	1349.15	2527.33	1063.36	1425.62	1052.22	1161.2	1121.3	863.803	981.92	1118.5	1605.15	1049.82	0.611742	0.00124058	0.0184065	Pank3	11	35769484	35791285	+	7376	protein_coding	pantothenate kinase 3 [Source:MGI Symbol;Acc:MGI:2387464]	-
ENSMUSG00000058022	2205.29	2795.47	2500.05	2430.94	2380.85	2130.4	1815.1	2030.51	1820.47	1899.58	2080.13	1814.8	2407.16	1910.1	0.333756	0.00124819	0.0185024	Adtrp	13	41763148	41847684	-	2866	protein_coding	androgen dependent TFPI regulating protein [Source:MGI Symbol;Acc:MGI:1924596]	-
ENSMUSG00000027610	1331.39	1708.13	1167.7	1648.5	1154.38	942.716	751.308	849.217	738.742	988.333	1140.41	883.024	1325.47	891.84	0.571073	0.00125148	0.0185343	Gss	2	155563181	155592810	-	5915	protein_coding	glutathione synthetase [Source:MGI Symbol;Acc:MGI:95852]	-
ENSMUSG00000035413	421.192	650.131	531.765	456.421	498.337	386.524	323.092	364.857	293.264	209.527	392.018	369.766	490.728	325.421	0.592977	0.00125394	0.0185411	Tmem98	11	80810175	80822033	+	1633	protein_coding	transmembrane protein 98 [Source:MGI Symbol;Acc:MGI:1923457]	-
ENSMUSG00000055296	493.778	655.809	349.469	717.234	404.618	489.931	303.803	292.943	407.932	320.22	372.323	335.733	518.473	338.826	0.611659	0.00125423	0.0185411	Tmem245	4	56866923	56947437	-	17090	protein_coding	transmembrane protein 245 [Source:MGI Symbol;Acc:MGI:2445107]	-
ENSMUSG00000032295	387.764	342.573	397.353	314.676	383.891	311.227	272.94	241.123	239.482	258.943	323.555	247.431	356.247	263.912	0.434245	0.00125549	0.0185428	Man2c1	9	57130690	57142722	+	7052	protein_coding	mannosidase, alpha, class 2C, member 1 [Source:MGI Symbol;Acc:MGI:1920994]	-
ENSMUSG00000001604	1177.62	1551.99	1126.53	2187.14	1194.93	997.934	892.118	1031.12	712.358	415.1	1069.14	627.315	1372.69	791.191	0.794371	0.00125837	0.0185684	Tcea3	4	136247729	136274898	+	1400	protein_coding	transcription elongation factor A (SII), 3 [Source:MGI Symbol;Acc:MGI:1196908]	-
ENSMUSG00000085852	0	0	0.840071	0	1.80231	2.00791	6.75117	8.46045	9.1328	5.93	4.68921	2.75945	0.775048	6.28718	-2.95434	0.00127165	0.0187473	Gm13807	2	93403547	93417830	+	1295	antisense	predicted gene 13807 [Source:MGI Symbol;Acc:MGI:3650023]	-
ENSMUSG00000071177	23990.7	24345.4	32625.8	30102.6	28827	26035.6	37295.4	42177.4	42356.9	29659.9	37327	33724.2	27654.5	37090.1	-0.423521	0.00128227	0.0188726	Serpina1d	12	103763594	103773592	-	1394	protein_coding	serine (or cysteine) peptidase inhibitor, clade A, member 1D [Source:MGI Symbol;Acc:MGI:891968]	-
ENSMUSG00000004798	956.038	1199.95	1003.04	881.659	1012.9	1197.72	819.785	755.095	789.48	650.323	869.379	837.953	1041.88	787.002	0.405169	0.00128248	0.0188726	Ulk2	11	61775649	61855073	-	5977	protein_coding	unc-51 like kinase 2 [Source:MGI Symbol;Acc:MGI:1352758]	-
ENSMUSG00000029716	4693.28	4807.37	6125.79	4073.77	5315.9	4395.33	8545.05	5965.67	7260.58	6348.06	7501.79	5405.77	4901.91	6837.82	-0.48002	0.00128413	0.0188797	Tfr2	5	137569840	137587481	+	4336	protein_coding	transferrin receptor 2 [Source:MGI Symbol;Acc:MGI:1354956]	-
ENSMUSG00000009281	6075.28	9941.23	5420.14	8990.94	6088.19	5328	5019.01	5398.82	4175.72	3280.28	5276.29	2994	6973.96	4357.35	0.678464	0.00128689	0.0189032	Rarres2	6	48569696	48572789	-	2656	protein_coding	retinoic acid receptor responder (tazarotene induced) 2 [Source:MGI Symbol;Acc:MGI:1918910]	-
ENSMUSG00000090207	7.64066	0	5.04042	0	3.60461	5.01979	13.5023	13.7482	14.2066	25.6967	16.8811	4.59909	3.55091	14.7723	-2.01413	0.00131117	0.0192314	4930524O07Rik	9	106891547	106895182	+	2360	antisense	RIKEN cDNA 4930524O07 gene [Source:MGI Symbol;Acc:MGI:1915514]	-
ENSMUSG00000046242	4.77541	6.62434	3.36028	5.66983	0.901153	2.00791	0.964452	0	0	0	0	0	3.88982	0.160742	3.94067	0.00131161	0.0192314	Nme9	9	99451475	99474751	+	1662	protein_coding	NME/NM23 family member 9 [Source:MGI Symbol;Acc:MGI:4359686]	-
ENSMUSG00000032788	387.764	211.032	440.197	144.581	315.403	388.531	254.615	95.18	169.464	212.492	119.106	140.732	314.585	165.265	0.930249	0.00131527	0.0192677	Pdxk	10	78436744	78464975	-	5397	protein_coding	pyridoxal (pyridoxine, vitamin B6) kinase [Source:MGI Symbol;Acc:MGI:1351869]	-
ENSMUSG00000008393	1834.71	2397.06	1921.24	2700.26	2158.26	1899.49	1694.54	1733.33	1624.62	1405.41	1705	1502.98	2151.84	1610.98	0.4171	0.00131791	0.0192889	Carhsp1	16	8658580	8672155	-	2858	protein_coding	calcium regulated heat stable protein 1 [Source:MGI Symbol;Acc:MGI:1196368]	CSD
ENSMUSG00000086544	6.68558	31.229	6.72056	65.2031	8.11037	12.0475	6.75117	9.518	5.07378	0.988333	4.68921	1.83963	21.666	4.81002	2.15873	0.0013199	0.0193005	Chn1os3	2	73596526	73616012	+	3049	antisense	chimerin 1, opposite strand 3 [Source:MGI Symbol;Acc:MGI:3705094]	-
ENSMUSG00000026249	66.8558	193.052	100.808	113.397	211.771	144.57	352.99	421.965	145.11	139.355	362.945	276.865	138.409	283.205	-1.03197	0.0013241	0.0193445	Serpine2	1	79794197	79861180	-	8287	protein_coding	serine (or cysteine) peptidase inhibitor, clade E, member 2 [Source:MGI Symbol;Acc:MGI:101780]	-
ENSMUSG00000046805	897.778	531.839	1093.77	435.16	683.074	796.138	2009.92	915.843	1891.5	1887.72	730.578	953.85	739.627	1398.24	-0.918063	0.00132656	0.0193629	Mpeg1	19	12460779	12465284	+	4335	protein_coding	macrophage expressed gene 1 [Source:MGI Symbol;Acc:MGI:1333743]	-
ENSMUSG00000047227	3.82033	0	4.20035	8.50475	13.5173	7.0277	15.4312	11.6331	22.3246	41.51	10.3163	28.5143	6.1784	21.6216	-1.81859	0.00132877	0.0193778	Gm527	12	64917906	64924592	+	1520	protein_coding	predicted gene 527 [Source:MGI Symbol;Acc:MGI:2685373]	-
ENSMUSG00000078920	297.986	568.747	349.469	177.182	278.456	380.5	482.226	609.152	896.029	649.335	416.402	554.65	342.057	601.299	-0.812068	0.00134202	0.0195535	Ifi47	11	49076587	49096974	+	2473	protein_coding	interferon gamma inducible protein 47 [Source:MGI Symbol;Acc:MGI:99448]	-
ENSMUSG00000026269	1600.72	1078.82	1488.61	1537.94	1531.96	1401.52	1322.26	904.21	894	657.242	1185.43	860.029	1439.93	970.529	0.568959	0.0013481	0.0196244	Rnpepl1	1	92910783	92924384	+	9467	protein_coding	arginyl aminopeptidase (aminopeptidase B)-like 1 [Source:MGI Symbol;Acc:MGI:1914170]	-
ENSMUSG00000016528	1150.87	1300.26	1194.58	1126.88	1207.54	1173.63	1519.01	1487.98	1354.7	1420.23	1382.38	1528.74	1192.29	1448.84	-0.280703	0.00135564	0.0197164	Mapkapk2	1	131053700	131097826	-	3041	protein_coding	MAP kinase-activated protein kinase 2 [Source:MGI Symbol;Acc:MGI:109298]	-
ENSMUSG00000036446	107.924	92.7407	84.0071	58.1158	140.58	129.51	128.272	230.547	211.069	103.775	182.879	229.034	102.146	180.929	-0.82031	0.00135983	0.0197596	Lum	10	97565128	97572703	+	2448	protein_coding	lumican [Source:MGI Symbol;Acc:MGI:109347]	-
ENSMUSG00000097413	24.8322	38.7997	30.2425	92.1348	23.43	30.1187	11.5734	23.2662	24.3541	12.8483	11.2541	14.7171	39.9263	16.3355	1.27564	0.00136616	0.0198173	A830052D11Rik	18	32359057	32378284	-	1130	lincRNA	RIKEN cDNA A830052D11 gene [Source:MGI Symbol;Acc:MGI:3028074]	-
ENSMUSG00000039105	531.981	778.833	547.726	667.623	550.604	485.915	796.638	1000.45	645.385	1072.34	914.395	747.811	593.78	862.836	-0.539643	0.00136682	0.0198173	Atp6v1g1	4	63544772	63550750	+	1135	protein_coding	ATPase, H+ transporting, lysosomal V1 subunit G1 [Source:MGI Symbol;Acc:MGI:1913540]	-
ENSMUSG00000022146	36.2931	9.46334	33.6028	19.8444	32.4415	25.0989	44.3648	48.6476	53.782	91.915	37.5137	51.5098	26.124	54.6221	-1.05557	0.00136747	0.0198173	Osmr	15	6813577	6874969	-	12113	protein_coding	oncostatin M receptor [Source:MGI Symbol;Acc:MGI:1330819]	-
ENSMUSG00000045333	29.6076	31.229	28.5624	14.1746	33.3426	51.2018	19.289	10.5756	6.08853	2.965	15.9433	18.3963	31.353	12.2096	1.36116	0.0013754	0.0199133	Zfp423	8	87661810	87959595	-	5608	protein_coding	zinc finger protein 423 [Source:MGI Symbol;Acc:MGI:1891217]	zf-C2H2
ENSMUSG00000035864	141.352	169.394	163.814	167.26	182.934	197.78	162.992	111.043	87.269	52.3817	114.417	77.2646	170.422	100.895	0.756204	0.00137655	0.0199133	Syt1	10	108497650	109010982	-	8338	protein_coding	synaptotagmin I [Source:MGI Symbol;Acc:MGI:99667]	-
ENSMUSG00000047866	7246.21	7488.34	8061.32	4575.55	8573.57	6561.87	5041.19	5014.93	4523.78	4414.88	5909.34	5147.3	7084.48	5008.57	0.500431	0.00137916	0.0199254	Lonp2	8	86624043	86723873	+	5346	protein_coding	lon peptidase 2, peroxisomal [Source:MGI Symbol;Acc:MGI:1914137]	-
ENSMUSG00000042179	4.77541	9.46334	0.840071	14.1746	11.715	3.01187	0	1.05756	0	0	2.81352	0	7.33004	0.64518	3.48171	0.00137985	0.0199254	Pnliprp1	19	58728887	58744169	+	1619	protein_coding	pancreatic lipase related protein 1 [Source:MGI Symbol;Acc:MGI:97723]	-
ENSMUSG00000032500	98.3735	42.585	59.645	99.2221	61.2784	84.3324	62.6894	41.2447	28.4132	28.6617	44.0785	29.4341	74.2394	39.0869	0.91962	0.00138978	0.020051	Dclk3	9	111439081	111489118	+	3005	protein_coding	doublecortin-like kinase 3 [Source:MGI Symbol;Acc:MGI:3039580]	-
ENSMUSG00000003644	391.584	152.36	290.664	411.063	373.077	358.413	251.722	147	214.113	170.982	221.331	181.204	329.527	197.725	0.735303	0.00139327	0.0200833	Rps6ka1	4	133847290	133887797	-	4258	protein_coding	ribosomal protein S6 kinase polypeptide 1 [Source:MGI Symbol;Acc:MGI:104558]	-
ENSMUSG00000036086	71.6312	51.102	57.1248	89.2999	67.5864	43.1702	30.8625	40.1871	40.5902	33.6033	46.8921	24.8351	63.3191	36.1617	0.801902	0.00139869	0.0201319	Zranb3	1	127954184	128103047	-	9079	protein_coding	zinc finger, RAN-binding domain containing 3 [Source:MGI Symbol;Acc:MGI:1918362]	-
ENSMUSG00000029017	2489.9	3632.97	2447.13	2163.04	2639.48	2332.19	1828.6	1994.55	1509.96	1592.2	2126.09	2083.39	2617.45	1855.8	0.496283	0.00139912	0.0201319	Pmpcb	5	21737141	21757152	+	5141	protein_coding	peptidase (mitochondrial processing) beta [Source:MGI Symbol;Acc:MGI:1920328]	-
ENSMUSG00000035936	1181.44	934.031	1197.94	942.61	1145.36	1137.48	989.528	895.75	663.65	674.043	817.798	758.849	1089.81	799.936	0.446697	0.00140448	0.0201912	Aldh5a1	13	24907579	24937661	-	5647	protein_coding	aldhehyde dehydrogenase family 5, subfamily A1 [Source:MGI Symbol;Acc:MGI:2441982]	-
ENSMUSG00000086771	112.7	164.662	49.5642	218.289	109.039	109.431	52.0804	84.6045	42.6197	12.8483	66.5867	70.8259	127.281	54.9276	1.20873	0.00140725	0.0202131	1700080G11Rik	4	127531622	127532885	+	436	lincRNA	RIKEN cDNA 1700080G11 gene [Source:MGI Symbol;Acc:MGI:1920738]	-
ENSMUSG00000006014	272.199	123.97	466.239	161.59	242.41	294.16	636.539	309.864	1659.13	1397.5	306.674	424.956	260.095	789.11	-1.60051	0.00141546	0.0203129	Prg4	1	150449412	150466165	-	4280	protein_coding	proteoglycan 4 (megakaryocyte stimulating factor, articular superficial zone protein) [Source:MGI Symbol;Acc:MGI:1891344]	-
ENSMUSG00000035765	605.523	490.201	586.369	853.31	723.626	528.082	509.231	427.253	444.463	363.707	447.35	463.588	631.185	442.599	0.510311	0.00142315	0.0204052	Dym	18	75018772	75286966	+	2471	protein_coding	dymeclin [Source:MGI Symbol;Acc:MGI:1918480]	-
ENSMUSG00000021999	4668.44	5131.02	5299.17	3896.59	5123.95	4939.47	5912.09	7106.77	13711.4	9243.88	5139.37	6102.99	4843.11	7869.41	-0.700226	0.00142529	0.0204178	Cpb2	14	75242287	75283555	+	1629	protein_coding	carboxypeptidase B2 (plasma) [Source:MGI Symbol;Acc:MGI:1891837]	-
ENSMUSG00000061947	2117.42	2869.28	2566.42	1508.18	2094.28	1769.98	3477.82	2100.31	5772.94	7924.46	3144.58	2316.1	2154.26	4122.7	-0.936235	0.00143645	0.0205596	Serpina10	12	103614786	103631444	-	3498	protein_coding	serine (or cysteine) peptidase inhibitor, clade A (alpha-1 antiproteinase, antitrypsin), member 10 [Source:MGI Symbol;Acc:MGI:2667725]	-
ENSMUSG00000029247	2304.61	2226.72	2715.95	2367.15	2759.33	2923.52	3440.2	3806.14	3284.76	2782.16	3134.27	3498.98	2549.55	3324.42	-0.382667	0.00144644	0.0206843	Paics	5	76951307	76967509	+	3139	protein_coding	phosphoribosylaminoimidazole carboxylase, phosphoribosylaminoribosylaminoimidazole, succinocarboxamide synthetase [Source:MGI Symbol;Acc:MGI:1914304]	-
ENSMUSG00000031444	4797.38	5475.49	5473.06	5452.96	5273.55	4645.31	7633.64	6638.28	6881.06	6697.93	7059.13	5219.04	5186.29	6688.18	-0.36692	0.00145569	0.0207981	F10	8	13037308	13056676	+	2731	protein_coding	coagulation factor X [Source:MGI Symbol;Acc:MGI:103107]	-
ENSMUSG00000033355	141.352	179.803	179.775	208.366	166.713	141.558	324.056	256.986	422.138	246.095	167.874	221.676	169.595	273.137	-0.688843	0.00146167	0.0208652	Rtp4	16	23520291	23614222	+	2131	protein_coding	receptor transporter protein 4 [Source:MGI Symbol;Acc:MGI:1915025]	-
ENSMUSG00000026179	1594.99	1614.45	1744.83	2377.08	1994.25	2058.11	1516.12	1141.1	1160.88	1452.85	1658.1	1258.31	1897.28	1364.56	0.474864	0.00148147	0.0211292	Pnkd	1	74284930	74353694	+	7832	protein_coding	paroxysmal nonkinesiogenic dyskinesia [Source:MGI Symbol;Acc:MGI:1930773]	-
ENSMUSG00000049470	851.934	1010.68	824.109	795.194	847.083	937.696	1086.94	1206.67	1163.92	1253.21	905.955	1396.28	877.783	1168.83	-0.412757	0.00148565	0.0211702	Aff4	11	53350833	53421830	+	13450	protein_coding	AF4/FMR2 family, member 4 [Source:MGI Symbol;Acc:MGI:2136171]	AF-4
ENSMUSG00000059005	438.383	390.836	509.083	537.217	519.064	512.018	510.195	757.21	844.277	613.755	612.41	726.656	484.433	677.417	-0.484174	0.00149044	0.0212198	Hnrnpa3	2	75659261	75669407	+	5396	protein_coding	heterogeneous nuclear ribonucleoprotein A3 [Source:MGI Symbol;Acc:MGI:1917171]	-
ENSMUSG00000076538	0	0	0.840071	0	3.60461	1.00396	10.609	4.23022	13.1918	6.91833	1.87568	7.35854	0.908106	7.36393	-2.94285	0.00149279	0.0212346	Igkv13-84	6	68939602	68940067	+	347	IG_V_gene	immunoglobulin kappa chain variable 13-84 [Source:MGI Symbol;Acc:MGI:96514]	-
ENSMUSG00000104452	0	0	0.840071	0	0	0	2.89336	0	13.1918	0.988333	6.56489	5.5189	0.140012	4.85955	-4.25022	0.00150936	0.0214514	Ighv8-8	12	115294062	115294504	-	358	IG_V_gene	immunoglobulin heavy variable 8-8 [Source:MGI Symbol;Acc:MGI:3815333]	-
ENSMUSG00000022534	0	0	5.04042	0	0.901153	2.00791	11.5734	3.17267	21.3099	12.8483	5.62705	3.67927	1.32492	9.70177	-2.78964	0.00152598	0.0216687	Mefv	16	3707218	3718097	-	3251	protein_coding	Mediterranean fever [Source:MGI Symbol;Acc:MGI:1859396]	-
ENSMUSG00000017707	4089.66	4661.64	4621.23	3070.21	4749.98	4322.04	6277.62	5828.19	5822.67	4807.25	5185.32	6860	4252.46	5796.84	-0.446697	0.00152934	0.0216973	Serinc3	2	163623272	163645131	-	3840	protein_coding	serine incorporator 3 [Source:MGI Symbol;Acc:MGI:1349457]	-
ENSMUSG00000006818	3938.76	5869.16	3807.2	4871.8	3693.82	3858.21	3054.42	3552.33	2569.36	2963.02	3551.6	3007.8	4339.83	3116.42	0.477629	0.00153129	0.021706	Sod2	17	13006846	13040063	+	10008	protein_coding	superoxide dismutase 2, mitochondrial [Source:MGI Symbol;Acc:MGI:98352]	-
ENSMUSG00000033308	8026.52	6636.64	9127.37	6703.16	7661.6	8507.53	11966	11028.2	12386.1	9589.8	8568.12	9448.36	7777.14	10497.8	-0.432664	0.00153997	0.0218099	Dpyd	3	118562129	119432924	+	8884	protein_coding	dihydropyrimidine dehydrogenase [Source:MGI Symbol;Acc:MGI:2139667]	-
ENSMUSG00000054594	21.0118	15.1413	4.20035	21.2619	6.30807	4.01583	1.9289	3.17267	2.02951	4.94167	3.75137	0.919817	11.9899	2.79066	2.09083	0.00154439	0.0218534	Oscar	7	3609813	3616157	-	1847	protein_coding	osteoclast associated receptor [Source:MGI Symbol;Acc:MGI:2179720]	-
ENSMUSG00000115509	0.955083	13.2487	1.68014	73.7078	3.60461	3.01187	0	0	3.04427	2.965	2.81352	0.919817	16.0347	1.62377	3.28064	0.00154888	0.0218979	Gm49012	14	34591092	34605700	+	1558	antisense	predicted gene, 49012 [Source:MGI Symbol;Acc:MGI:6118370]	-
ENSMUSG00000025491	100.284	99.365	72.2461	63.7856	68.4876	86.3403	110.912	116.331	245.571	128.483	154.744	92.9015	81.7514	141.49	-0.788442	0.00156045	0.0220243	Ifitm1	7	140967221	140969825	+	1094	protein_coding	interferon induced transmembrane protein 1 [Source:MGI Symbol;Acc:MGI:1915963]	-
ENSMUSG00000053178	8.59575	39.746	2.52021	31.1841	3.60461	8.03166	3.85781	4.23022	1.01476	1.97667	5.62705	1.83963	15.6137	3.09102	2.32244	0.00156054	0.0220243	Mterf1b	5	4192367	4197651	+	1368	protein_coding	mitochondrial transcription termination factor 1b [Source:MGI Symbol;Acc:MGI:3704243]	-
ENSMUSG00000052056	58.2601	57.7264	47.044	56.6983	65.7841	79.3126	94.5163	84.6045	92.3428	111.682	80.6543	88.3024	60.8042	92.017	-0.598328	0.00156904	0.0221204	Zfp217	2	170108643	170148103	-	6139	protein_coding	zinc finger protein 217 [Source:MGI Symbol;Acc:MGI:2685408]	zf-C2H2
ENSMUSG00000007594	54.4397	14.195	97.4482	39.6888	75.6968	89.3522	103.196	119.504	238.468	207.55	66.5867	131.534	61.8035	144.473	-1.22094	0.00157013	0.0221204	Hapln4	8	70083457	70090862	+	3924	protein_coding	hyaluronan and proteoglycan link protein 4 [Source:MGI Symbol;Acc:MGI:2679531]	-
ENSMUSG00000004356	206.298	273.49	211.698	184.27	204.562	223.882	145.632	152.288	124.815	155.168	158.495	191.322	217.367	154.62	0.492426	0.00157145	0.0221204	Utp20	10	88746607	88826804	-	10199	protein_coding	UTP20 small subunit processome component [Source:MGI Symbol;Acc:MGI:1917933]	-
ENSMUSG00000059908	25731.8	24226.1	31278.3	24360.4	35181.9	28779.4	59261.7	37817.1	59906.1	30542.5	37404.9	34216.3	28259.7	43191.4	-0.611985	0.00157823	0.0221966	Mug1	6	121838541	121889057	+	5770	protein_coding	murinoglobulin 1 [Source:MGI Symbol;Acc:MGI:99837]	-
ENSMUSG00000076522	0.955083	0	0	0	2.70346	0	14.4668	0	22.3246	5.93	3.75137	3.67927	0.609757	8.35867	-3.70231	0.00159003	0.0223216	Igkv16-104	6	68425575	68426072	+	378	IG_V_gene	immunoglobulin kappa variable 16-104 [Source:MGI Symbol;Acc:MGI:2685913]	-
ENSMUSG00000030474	29.6076	8.517	37.8032	25.5142	32.4415	25.0989	135.988	34.8993	50.7378	61.2767	44.0785	43.2314	26.4971	61.7019	-1.21697	0.00159021	0.0223216	Siglece	7	43651070	43660161	-	1849	protein_coding	sialic acid binding Ig-like lectin E [Source:MGI Symbol;Acc:MGI:1932475]	-
ENSMUSG00000029390	2184.27	2353.53	2281.63	1600.31	2352.01	2310.11	2717.83	2979.13	2643.44	3377.13	2655.03	2940.66	2180.31	2885.54	-0.403687	0.00159125	0.0223216	Tmed2	5	124540695	124550506	+	2527	protein_coding	transmembrane p24 trafficking protein 2 [Source:MGI Symbol;Acc:MGI:1929269]	-
ENSMUSG00000027556	107.924	179.803	120.13	283.492	153.196	111.439	49.1871	133.252	34.5017	9.88333	104.1	25.7549	159.331	59.4466	1.42148	0.00159574	0.0223531	Car1	3	14766216	14808368	-	1248	protein_coding	carbonic anhydrase 1 [Source:MGI Symbol;Acc:MGI:88268]	-
ENSMUSG00000062949	3703.81	2921.33	3728.23	3267.24	3431.59	4047.96	4746.07	4508.36	5916.03	4710.4	3797.32	4519.98	3516.69	4699.69	-0.418235	0.00159626	0.0223531	Atp11c	X	60223290	60592698	-	7312	protein_coding	ATPase, class VI, type 11C [Source:MGI Symbol;Acc:MGI:1859661]	-
ENSMUSG00000039620	90.7329	80.4384	84.8471	97.8046	162.207	250.989	40.507	86.7196	40.5902	57.3233	65.6489	88.3024	127.837	63.1819	1.01701	0.00161333	0.0225727	Trmt9b	8	36457548	36516570	+	6387	protein_coding	tRNA methyltransferase 9B [Source:MGI Symbol;Acc:MGI:2442328]	-
ENSMUSG00000076937	0	5.678	8.40071	4.25237	9.91268	11.0435	23.1469	8.46045	17.2508	24.7083	28.1352	18.3963	6.54788	20.0163	-1.59964	0.00161773	0.0226099	Iglc2	16	19198396	19200351	-	612	IG_C_gene	immunoglobulin lambda constant 2 [Source:MGI Symbol;Acc:MGI:99547]	-
ENSMUSG00000047798	9.55083	0	6.72056	0	11.715	5.01979	28.9336	11.6331	29.4279	47.44	13.1298	8.27835	5.50103	23.1405	-2.04005	0.00161878	0.0226099	Cd300lf	11	115116214	115133992	-	5149	protein_coding	CD300 molecule like family member F [Source:MGI Symbol;Acc:MGI:2442359]	-
ENSMUSG00000020120	57.305	36.907	65.5255	43.9412	60.3772	55.2177	109.948	54.9929	153.228	116.623	51.5813	110.378	53.2123	99.4585	-0.898434	0.00162234	0.0226402	Plek	11	16971206	17052381	-	4486	protein_coding	pleckstrin [Source:MGI Symbol;Acc:MGI:1860485]	-
ENSMUSG00000002588	19597.3	28858.4	20386	17417.7	19666.8	19214.7	14321.2	17806.1	13960	11506.2	17446.7	13531.4	20856.8	14761.9	0.49867	0.00162507	0.0226587	Pon1	6	5168090	5193946	-	2898	protein_coding	paraoxonase 1 [Source:MGI Symbol;Acc:MGI:103295]	-
ENSMUSG00000070780	783.168	1044.75	787.986	1492.58	693.888	741.924	668.366	604.922	493.171	423.995	658.365	668.707	924.05	586.254	0.655036	0.00163413	0.0227654	Rbm47	5	66016549	66173118	-	7163	protein_coding	RNA binding motif protein 47 [Source:MGI Symbol;Acc:MGI:2384294]	-
ENSMUSG00000070661	178.6	230.905	143.652	338.772	213.573	96.3799	66.5472	112.101	66.9739	47.44	181.941	105.779	200.314	96.797	1.04615	0.00163861	0.0228046	Rnf186	4	138967112	138968360	+	1249	protein_coding	ring finger protein 186 [Source:MGI Symbol;Acc:MGI:1914075]	-
ENSMUSG00000023094	224.444	513.859	229.339	385.549	291.973	223.882	190.962	241.123	151.199	162.087	205.387	175.685	311.508	187.74	0.729511	0.00163976	0.0228046	Msrb2	2	19371440	19394976	+	1377	protein_coding	methionine sulfoxide reductase B2 [Source:MGI Symbol;Acc:MGI:1923717]	-
ENSMUSG00000039246	369.617	277.276	363.751	160.173	342.438	358.413	217.002	254.871	177.582	176.912	187.568	185.803	311.944	199.956	0.645087	0.00164215	0.0228183	Lyplal1	1	186087731	186117310	-	1578	protein_coding	lysophospholipase-like 1 [Source:MGI Symbol;Acc:MGI:2385115]	-
ENSMUSG00000096210	1412.57	1773.43	1180.3	1793.08	1276.03	1266.99	1663.68	2233.56	2239.57	2984.77	1657.17	2051.19	1450.4	2138.32	-0.560433	0.001649	0.0228938	H1f0	15	79028450	79030504	+	2055	protein_coding	H1 histone family, member 0 [Source:MGI Symbol;Acc:MGI:95893]	-
ENSMUSG00000045942	15.2813	35.0143	10.0808	34.019	11.715	12.0475	6.75117	11.6331	7.10329	2.965	6.56489	5.5189	19.693	6.75606	1.53375	0.00167357	0.0231957	BC049762	11	51253651	51263046	-	1224	protein_coding	cDNA sequence BC049762 [Source:MGI Symbol;Acc:MGI:3039622]	-
ENSMUSG00000040483	40.1135	77.5994	72.2461	106.309	40.5519	55.2177	107.054	153.346	149.169	125.518	83.4679	85.543	65.3396	117.35	-0.852831	0.00167361	0.0231957	Xaf1	11	72301629	72313733	+	4689	protein_coding	XIAP associated factor 1 [Source:MGI Symbol;Acc:MGI:3772572]	-
ENSMUSG00000058240	181.466	247.939	178.935	157.338	164.911	189.748	246.9	277.08	256.733	261.908	241.963	249.27	186.723	255.642	-0.45037	0.00168377	0.0233167	Cryzl1	16	91689322	91728975	-	4529	protein_coding	crystallin, zeta (quinone reductase)-like 1 [Source:MGI Symbol;Acc:MGI:1913859]	-
ENSMUSG00000094420	1.91017	0	18.4816	5.66983	0	1.00396	26.0402	15.8633	46.6788	13.8367	17.819	19.3162	4.51092	23.259	-2.35192	0.0016984	0.0234991	Igkv10-96	6	68631963	68632442	-	359	IG_V_gene	immunoglobulin kappa variable 10-96 [Source:MGI Symbol;Acc:MGI:4439561]	-
ENSMUSG00000074748	1119.36	978.509	1250.03	1193.5	1122.84	1426.62	1594.24	1434.05	1726.1	1876.84	1493.04	1330.06	1181.81	1575.72	-0.415057	0.00171067	0.0236487	Atxn7l3b	10	112925430	112929001	-	3572	protein_coding	ataxin 7-like 3B [Source:MGI Symbol;Acc:MGI:1914971]	-
ENSMUSG00000059447	5947.3	5910.8	4780.84	5305.55	5571.83	4763.78	3414.16	4712.47	3450.17	3216.04	4257.8	4761.89	5380.02	3968.75	0.438917	0.0017141	0.0236645	Hadhb	5	30155248	30184593	+	6595	protein_coding	hydroxyacyl-Coenzyme A dehydrogenase/3-ketoacyl-Coenzyme A thiolase/enoyl-Coenzyme A hydratase (trifunctional protein), beta subunit [Source:MGI Symbol;Acc:MGI:2136381]	-
ENSMUSG00000023073	85.9575	76.653	172.214	28.3492	75.6968	89.3522	195.784	109.986	232.379	325.162	166.936	106.699	88.0372	189.491	-1.09971	0.00171473	0.0236645	Slc10a2	8	5083219	5105351	-	4152	protein_coding	solute carrier family 10, member 2 [Source:MGI Symbol;Acc:MGI:1201406]	-
ENSMUSG00000021235	238.771	281.061	261.262	252.308	243.311	214.847	176.495	181.9	188.745	184.818	218.517	137.973	248.593	181.408	0.455094	0.00172033	0.0237215	Coq6	12	84361657	84373796	+	3142	protein_coding	coenzyme Q6 monooxygenase [Source:MGI Symbol;Acc:MGI:1924408]	-
ENSMUSG00000061838	5142.17	3296.08	6098.91	4756.99	6135.05	5901.26	3956.18	3331.3	3838.82	4208.32	3545.98	3081.39	5221.74	3660.33	0.512638	0.00172369	0.0237477	Suclg2	6	95473009	95718800	-	4623	protein_coding	succinate-Coenzyme A ligase, GDP-forming, beta subunit [Source:MGI Symbol;Acc:MGI:1306824]	-
ENSMUSG00000023892	35.3381	41.6387	53.7645	24.0968	45.0576	51.2018	41.4715	86.7196	87.269	66.2183	75.0273	83.7034	41.8496	73.4015	-0.798001	0.00172772	0.0237829	Zfp51	17	21450374	21465587	+	2574	protein_coding	zinc finger protein 51 [Source:MGI Symbol;Acc:MGI:99198]	zf-C2H2
ENSMUSG00000054715	51.5745	50.1557	67.2056	70.8729	45.0576	52.2058	81.014	99.4102	81.1804	83.02	88.1571	74.5052	56.1787	84.5478	-0.59592	0.00174201	0.0239592	Zscan22	7	12897815	12909083	+	3501	protein_coding	zinc finger and SCAN domain containing 22 [Source:MGI Symbol;Acc:MGI:2443312]	zf-C2H2
ENSMUSG00000028792	3601.62	3821.3	3063.74	3923.52	2974.7	2504.87	2414.99	2158.47	1502.85	2267.24	3042.36	2215.84	3314.96	2266.96	0.548022	0.00174665	0.0240028	Ak2	4	128991958	129011529	+	2140	protein_coding	adenylate kinase 2 [Source:MGI Symbol;Acc:MGI:87978]	-
ENSMUSG00000062545	443.158	170.34	332.668	133.241	296.479	286.128	153.348	182.957	97.4165	150.227	144.428	197.761	277.002	154.356	0.845609	0.00175054	0.0240171	Tlr12	4	128615443	128618619	-	3177	protein_coding	toll-like receptor 12 [Source:MGI Symbol;Acc:MGI:3045221]	-
ENSMUSG00000089991	231.13	77.5994	183.975	185.687	206.364	240.95	259.438	396.583	458.67	475.388	201.636	259.388	187.618	341.851	-0.865292	0.00175066	0.0240171	Gm16332	1	139862957	139936477	-	2967	unprocessed_pseudogene	predicted gene 16332 [Source:MGI Symbol;Acc:MGI:3840155]	-
ENSMUSG00000020048	5752.46	9359.24	6421.5	4603.9	5580.84	4852.13	8295.26	8247.88	9061.77	13905.8	8576.56	8216.73	6095.01	9384.01	-0.622483	0.00175287	0.024027	Hsp90b1	10	86690209	86705509	-	4032	protein_coding	heat shock protein 90, beta (Grp94), member 1 [Source:MGI Symbol;Acc:MGI:98817]	-
ENSMUSG00000090555	197.702	213.871	493.121	182.852	297.38	236.934	520.804	505.512	335.884	561.373	440.785	382.644	270.31	457.834	-0.757518	0.00176171	0.0241193	Gm8893	12	103817856	103822243	-	1242	unprocessed_pseudogene	predicted gene 8893 [Source:MGI Symbol;Acc:MGI:3779818]	-
ENSMUSG00000015533	6.68558	8.517	0	0	0	5.01979	19.289	11.6331	10.1476	18.7783	12.1919	18.3963	3.37039	15.0727	-2.14292	0.00176258	0.0241193	Itga2	13	114833081	114932100	-	7133	protein_coding	integrin alpha 2 [Source:MGI Symbol;Acc:MGI:96600]	-
ENSMUSG00000020423	105.059	87.0627	91.5677	120.484	54.0692	84.3324	189.033	105.756	157.287	338.01	135.049	102.1	90.4292	171.206	-0.924242	0.0017699	0.024199	Btg2	1	134075170	134079120	-	2743	protein_coding	B cell translocation gene 2, anti-proliferative [Source:MGI Symbol;Acc:MGI:108384]	-
ENSMUSG00000076545	0	0	0	0	0	0	4.82226	0	5.07378	4.94167	7.50273	0.919817	0	3.87671	-4.40582	0.00177995	0.024316	Igkv4-72	6	69226854	69227433	-	402	IG_V_gene	immunoglobulin kappa chain variable 4-72 [Source:MGI Symbol;Acc:MGI:2686345]	-
ENSMUSG00000030089	87.8676	20.8193	37.8032	19.8444	47.7611	32.1266	116.699	87.7771	136.992	65.23	60.0218	67.1466	41.037	88.9777	-1.10867	0.00178483	0.0243621	Slc41a3	6	90604725	90646412	+	2911	protein_coding	solute carrier family 41, member 3 [Source:MGI Symbol;Acc:MGI:1918949]	-
ENSMUSG00000107066	32.4728	29.3363	27.7223	39.6888	36.0461	38.1504	14.4668	25.3813	21.3099	12.8483	14.0676	21.1558	33.9028	18.205	0.894147	0.00178651	0.0243645	Gm4482	6	122792584	122793325	-	742	processed_pseudogene	predicted gene 4482 [Source:MGI Symbol;Acc:MGI:3782666]	-
ENSMUSG00000076532	0	0	1.68014	0	0	0	15.4312	0	4.05902	3.95333	8.44057	2.75945	0.280024	5.77394	-4.01978	0.00178823	0.0243674	Igkv4-91	6	68768555	68769103	-	358	IG_V_gene	immunoglobulin kappa chain variable 4-91 [Source:MGI Symbol;Acc:MGI:3642277]	-
ENSMUSG00000061292	941.712	461.811	1058.49	660.535	811.938	1045.12	450.399	796.339	406.917	147.262	290.731	450.71	829.934	423.726	0.970372	0.00179251	0.0244052	Cyp3a59	5	146079257	146113287	+	2002	protein_coding	cytochrome P450, family 3, subfamily a, polypeptide 59 [Source:MGI Symbol;Acc:MGI:3769707]	-
ENSMUSG00000023433	2.86525	0	3.36028	8.50475	4.50576	3.01187	0	0	0	0	0	0	3.70799	0	4.34389	0.00179539	0.024424	Cela3b	4	137420999	137430540	-	1665	protein_coding	chymotrypsin-like elastase family, member 3B [Source:MGI Symbol;Acc:MGI:1915118]	-
ENSMUSG00000021025	433.608	271.598	467.079	304.753	438.861	445.757	593.138	498.109	587.543	442.773	634.919	770.807	393.609	587.881	-0.577578	0.00179847	0.0244453	Nfkbia	12	55489410	55492647	-	1610	protein_coding	nuclear factor of kappa light polypeptide gene enhancer in B cells inhibitor, alpha [Source:MGI Symbol;Acc:MGI:104741]	-
ENSMUSG00000033318	1883.42	3034.89	1518.01	3749.18	1861.78	1484.85	1418.71	1806.31	917.339	869.733	1629.03	993.402	2255.36	1272.42	0.825464	0.00180029	0.0244495	Gstt2	10	75831114	75837424	-	4156	protein_coding	glutathione S-transferase, theta 2 [Source:MGI Symbol;Acc:MGI:106188]	-
ENSMUSG00000038764	292.255	229.959	271.343	310.423	276.654	348.373	525.627	321.497	572.322	585.093	315.115	348.611	288.168	444.711	-0.626624	0.00180645	0.0245127	Ptpn3	4	57190841	57301837	-	7238	protein_coding	protein tyrosine phosphatase, non-receptor type 3 [Source:MGI Symbol;Acc:MGI:105307]	-
ENSMUSG00000028692	8145.9	11605.8	8320.9	8757.06	8411.36	7901.14	5914.02	6781.05	5153.94	6736.48	7756.89	6896.79	8857.03	6539.86	0.437549	0.00181359	0.02458	Akr1a1	4	116636510	116651680	-	2750	protein_coding	aldo-keto reductase family 1, member A1 (aldehyde reductase) [Source:MGI Symbol;Acc:MGI:1929955]	-
ENSMUSG00000024384	239.726	231.852	218.418	262.23	193.748	262.033	271.011	283.425	340.958	328.127	310.425	335.733	234.668	311.613	-0.41231	0.00181445	0.02458	Iws1	18	32067741	32104328	+	11083	protein_coding	IWS1, SUPT6 interacting protein [Source:MGI Symbol;Acc:MGI:1920723]	-
ENSMUSG00000051495	396.359	550.766	458.679	262.23	410.926	536.113	638.468	591.174	894	429.925	993.174	703.66	435.845	708.4	-0.699522	0.00181955	0.0246285	Irf2bp2	8	126588296	126593986	-	5080	protein_coding	interferon regulatory factor 2 binding protein 2 [Source:MGI Symbol;Acc:MGI:2443921]	-
ENSMUSG00000031197	149.948	187.374	192.376	123.319	203.66	190.752	230.504	333.13	296.309	212.492	203.512	284.223	174.572	260.028	-0.570144	0.00183145	0.024743	Vbp1	X	75514299	75534942	+	2132	protein_coding	von Hippel-Lindau binding protein 1 [Source:MGI Symbol;Acc:MGI:1333804]	-
ENSMUSG00000019179	3350.43	4281.21	3342.64	4208.43	3554.15	2979.75	2751.58	2822.62	2219.27	2039.92	3316.21	2516.62	3619.43	2611.04	0.470961	0.00183237	0.024743	Mdh2	5	135778480	135790398	+	3562	protein_coding	malate dehydrogenase 2, NAD (mitochondrial) [Source:MGI Symbol;Acc:MGI:97050]	-
ENSMUSG00000079243	2.86525	0	0.840071	0	0	6.02374	23.1469	3.17267	10.1476	30.6383	8.44057	0.919817	1.62151	12.7443	-2.96098	0.00183387	0.024743	Xirp1	9	120013755	120023598	-	5839	protein_coding	xin actin-binding repeat containing 1 [Source:MGI Symbol;Acc:MGI:1333878]	-
ENSMUSG00000040723	33.4279	9.46334	70.5659	25.5142	48.6622	53.2097	123.45	88.8347	67.9886	88.95	68.4624	79.1043	40.1406	86.1316	-1.09373	0.00183497	0.024743	Rcsd1	1	165646516	165709757	-	10131	protein_coding	RCSD domain containing 1 [Source:MGI Symbol;Acc:MGI:2676394]	-
ENSMUSG00000078817	1120.31	1487.64	780.426	1617.32	966.036	1100.34	1704.19	1736.51	1494.73	2679.37	1839.11	1515.86	1178.68	1828.29	-0.63405	0.00183564	0.024743	Nlrp12	7	3218784	3249740	-	7545	protein_coding	NLR family, pyrin domain containing 12 [Source:MGI Symbol;Acc:MGI:2676630]	-
ENSMUSG00000031616	52.5296	34.068	55.4447	31.1841	45.9588	64.2533	66.5472	124.792	124.815	57.3233	70.3381	71.7457	47.2397	85.9268	-0.854733	0.00185468	0.0249743	Ednra	8	77663031	77724464	-	5476	protein_coding	endothelin receptor type A [Source:MGI Symbol;Acc:MGI:105923]	-
ENSMUSG00000003528	3468.86	3413.43	3681.19	5268.69	3063.02	3537.95	3010.06	2313.93	1711.89	2463.91	3388.42	2023.6	3738.86	2485.3	0.588883	0.0018559	0.0249743	Slc25a1	16	17925223	17928219	-	2164	protein_coding	solute carrier family 25 (mitochondrial carrier, citrate transporter), member 1 [Source:MGI Symbol;Acc:MGI:1345283]	-
ENSMUSG00000026796	171.915	94.6334	172.214	209.784	152.295	245.97	144.668	86.7196	114.667	97.845	102.225	55.189	174.468	100.219	0.798309	0.00185743	0.0249743	Fam129b	2	32876114	32925254	+	4672	protein_coding	family with sequence similarity 129, member B [Source:MGI Symbol;Acc:MGI:2442910]	-
ENSMUSG00000016477	154.723	192.106	141.972	350.112	143.283	175.693	103.196	142.77	114.667	91.915	117.23	122.336	192.981	115.352	0.736284	0.00186515	0.0250556	E2f3	13	29906575	29986063	-	5429	protein_coding	E2F transcription factor 3 [Source:MGI Symbol;Acc:MGI:1096340]	E2F
ENSMUSG00000027752	149.948	236.583	104.169	116.232	118.051	94.372	95.4808	75.0865	55.8116	60.2883	109.727	68.9863	136.559	77.5635	0.816184	0.00186703	0.0250556	Exosc8	3	54728678	54735393	-	4333	protein_coding	exosome component 8 [Source:MGI Symbol;Acc:MGI:1916889]	-
ENSMUSG00000001103	0.955083	1.89267	0.840071	9.92221	1.80231	2.00791	10.609	8.46045	7.10329	33.6033	3.75137	12.8774	2.90337	12.7341	-2.24334	0.00186811	0.0250556	Sebox	11	78503447	78505081	+	1359	protein_coding	SEBOX homeobox [Source:MGI Symbol;Acc:MGI:108012]	Homeobox
ENSMUSG00000036594	443.158	282.007	454.478	187.104	298.282	333.314	549.738	537.238	574.352	529.747	372.323	578.565	333.057	523.66	-0.650127	0.00187596	0.02514	H2-Aa	17	34282744	34287827	-	1874	protein_coding	histocompatibility 2, class II antigen A, alpha [Source:MGI Symbol;Acc:MGI:95895]	-
ENSMUSG00000031628	212.983	143.843	234.38	147.416	233.399	247.977	287.407	374.375	303.412	318.243	226.02	318.257	203.333	304.619	-0.579594	0.0018818	0.0251975	Casp3	8	46617291	46639689	+	3357	protein_coding	caspase 3 [Source:MGI Symbol;Acc:MGI:107739]	-
ENSMUSG00000002058	347.65	369.07	241.94	328.85	284.764	260.025	191.926	264.389	122.785	158.133	246.652	203.28	305.383	197.861	0.62539	0.00189517	0.0253507	Unc119	11	78343482	78349164	+	2448	protein_coding	unc-119 lipid binding chaperone [Source:MGI Symbol;Acc:MGI:1328357]	-
ENSMUSG00000074527	3.82033	3.78533	3.36028	2.83492	8.11037	7.0277	26.0402	9.518	20.2951	30.6383	6.56489	5.5189	4.82316	16.4292	-1.75347	0.00189772	0.0253507	Gm14296	2	176892509	176927809	-	9870	protein_coding	predicted gene 14296 [Source:MGI Symbol;Acc:MGI:3708667]	-
ENSMUSG00000040078	295.121	215.764	308.306	141.746	290.171	304.199	376.136	424.08	396.769	335.045	339.499	572.126	259.218	407.276	-0.648738	0.00190005	0.0253507	Ptges3-ps	6	85843980	85844459	+	480	processed_pseudogene	prostaglandin E synthase 3, pseudogene [Source:MGI Symbol;Acc:MGI:3704271]	-
ENSMUSG00000027397	312.312	349.197	420.035	311.841	305.491	246.974	271.976	216.799	201.936	198.655	275.725	171.086	324.308	222.696	0.543192	0.00190056	0.0253507	Slc20a1	2	129198764	129211616	+	5580	protein_coding	solute carrier family 20, member 1 [Source:MGI Symbol;Acc:MGI:108392]	-
ENSMUSG00000020085	622.714	845.076	572.928	1034.74	692.085	512.018	529.484	497.051	341.973	369.637	612.41	383.564	713.261	455.686	0.645121	0.00190107	0.0253507	Aifm2	10	61715263	61739260	+	4121	protein_coding	apoptosis-inducing factor, mitochondrion-associated 2 [Source:MGI Symbol;Acc:MGI:1918611]	-
ENSMUSG00000059866	48.7092	35.0143	34.4429	18.427	40.5519	42.1662	70.405	77.2016	60.8853	106.74	48.7677	43.2314	36.5519	67.8718	-0.880599	0.00191374	0.0254987	Tnip2	5	34496087	34513991	-	2685	protein_coding	TNFAIP3 interacting protein 2 [Source:MGI Symbol;Acc:MGI:2386643]	-
ENSMUSG00000095642	0	0	0	0	0	0	11.5734	0	3.04427	2.965	13.1298	0	0	5.11875	-4.80708	0.00192174	0.0255843	Ighv14-3	12	114059845	114060321	-	399	IG_V_gene	immunoglobulin heavy variable V14-3 [Source:MGI Symbol;Acc:MGI:4439764]	-
ENSMUSG00000026333	89.7778	123.97	84.8471	100.64	113.545	82.3245	183.246	126.907	147.14	130.46	162.247	124.175	99.184	145.696	-0.555413	0.00192693	0.0256323	Gin1	1	97770172	97793709	+	6048	protein_coding	gypsy retrotransposon integrase 1 [Source:MGI Symbol;Acc:MGI:2182036]	-
ENSMUSG00000021125	0.955083	0	3.36028	0	0.901153	1.00396	9.64452	17.9784	4.05902	1.97667	0.937841	17.4765	1.03675	8.67884	-2.98353	0.0019312	0.025668	Arg2	12	79130777	79156301	+	1428	protein_coding	arginase type II [Source:MGI Symbol;Acc:MGI:1330806]	-
ENSMUSG00000094006	0	0	0	0	0	3.01187	4.82226	2.11511	5.07378	9.88333	0.937841	18.3963	0.501979	6.87144	-3.75853	0.00193819	0.0257398	Igkv4-59	6	69438218	69438757	-	368	IG_V_gene	immunoglobulin kappa variable 4-59 [Source:MGI Symbol;Acc:MGI:3646808]	-
ENSMUSG00000053644	8529.84	10367.1	10756.3	9906.61	10163.2	9556.67	9158.44	6604.44	5814.55	6413.29	9056.73	5752.54	9879.95	7133.33	0.469919	0.00194017	0.025745	Aldh7a1	18	56509687	56572951	-	5181	protein_coding	aldehyde dehydrogenase family 7, member A1 [Source:MGI Symbol;Acc:MGI:108186]	-
ENSMUSG00000037470	653.277	475.059	704.819	554.226	500.14	564.224	773.491	571.08	1120.29	1253.21	787.787	759.769	575.291	877.604	-0.609014	0.00194341	0.0257669	Uggt1	1	36140027	36244720	-	12853	protein_coding	UDP-glucose glycoprotein glucosyltransferase 1 [Source:MGI Symbol;Acc:MGI:2443162]	-
ENSMUSG00000014905	948.397	1355.15	1388.64	619.429	965.134	876.455	1226.78	1600.08	1187.26	1862.02	2023.86	1794.56	1025.53	1615.76	-0.655059	0.00194793	0.0258057	Dnajb9	12	44205559	44210326	-	2549	protein_coding	DnaJ heat shock protein family (Hsp40) member B9 [Source:MGI Symbol;Acc:MGI:1351618]	-
ENSMUSG00000026623	3303.63	2823.86	3339.28	2813.65	3076.53	3576.1	5092.31	3767.01	4870.83	6564.51	3369.66	3688.47	3155.51	4558.8	-0.530678	0.00195251	0.0258396	Lpgat1	1	191717834	191784255	+	7610	protein_coding	lysophosphatidylglycerol acyltransferase 1 [Source:MGI Symbol;Acc:MGI:2446186]	-
ENSMUSG00000024873	0.955083	0	0.840071	0	0.901153	0	3.85781	7.40289	0	7.90667	5.62705	9.19817	0.449384	5.66543	-3.52899	0.00195456	0.0258396	Cnih2	19	5092871	5098418	-	1237	protein_coding	cornichon family AMPA receptor auxiliary protein 2 [Source:MGI Symbol;Acc:MGI:1277225]	-
ENSMUSG00000022122	117.475	106.936	109.209	107.727	96.4233	146.578	155.277	175.554	202.951	101.798	193.195	261.228	114.058	181.667	-0.672221	0.00195527	0.0258396	Ednrb	14	103814625	103844402	-	4266	protein_coding	endothelin receptor type B [Source:MGI Symbol;Acc:MGI:102720]	-
ENSMUSG00000022853	15721.6	9592.04	12501.1	13352.5	15335.8	16172.7	4781.76	8951.15	3254.32	2209.91	5345.7	14911.2	13779.3	6575.67	1.06728	0.00196319	0.0259231	Ehhadh	16	21761287	21787807	-	2981	protein_coding	enoyl-Coenzyme A, hydratase/3-hydroxyacyl Coenzyme A dehydrogenase [Source:MGI Symbol;Acc:MGI:1277964]	-
ENSMUSG00000026003	6530.86	8472.52	6110.67	7100.05	6514.43	5366.15	4660.23	5516.21	3779.96	3552.07	5658.93	5242.04	6682.45	4734.91	0.496998	0.00197435	0.0260492	Acadl	1	66830839	66863277	-	2005	protein_coding	acyl-Coenzyme A dehydrogenase, long-chain [Source:MGI Symbol;Acc:MGI:87866]	-
ENSMUSG00000036885	249.277	307.558	515.803	326.015	324.415	305.203	653.899	470.612	536.806	609.802	604.908	317.337	338.045	532.227	-0.653907	0.00197899	0.0260877	Arhgef26	3	62338344	62462221	+	10116	protein_coding	Rho guanine nucleotide exchange factor (GEF) 26 [Source:MGI Symbol;Acc:MGI:1918053]	-
ENSMUSG00000026435	269.333	214.818	420.035	171.512	328.02	513.022	625.93	472.727	532.747	624.627	535.507	423.116	319.457	535.776	-0.74406	0.00198135	0.0260877	Slc45a3	1	131962967	131982969	+	3563	protein_coding	solute carrier family 45, member 3 [Source:MGI Symbol;Acc:MGI:1922082]	-
ENSMUSG00000079164	204.388	44.4777	150.373	49.611	167.614	175.693	82.9429	54.9929	75.0919	68.195	44.0785	47.8305	132.026	62.1886	1.08957	0.0019821	0.0260877	Tlr5	1	182954788	182976044	+	4790	protein_coding	toll-like receptor 5 [Source:MGI Symbol;Acc:MGI:1858171]	-
ENSMUSG00000109291	56.3499	14.195	12.6011	53.8634	54.0692	43.1702	121.521	89.8922	74.0772	70.1717	56.2705	91.9817	39.0414	83.9857	-1.11272	0.00198558	0.0261124	Gm2814	8	10898169	10900558	-	1277	lincRNA	predicted gene 2814 [Source:MGI Symbol;Acc:MGI:3780984]	-
ENSMUSG00000038954	74.4965	117.345	80.6468	201.279	147.789	87.3443	69.4406	71.9138	76.1067	51.3933	69.4003	67.1466	118.15	67.5669	0.799299	0.00199488	0.0262027	Supt3	17	44777152	45119290	+	4121	protein_coding	suppressor of Ty 3 [Source:MGI Symbol;Acc:MGI:1923723]	-
ENSMUSG00000056973	19028.1	19091.3	14470.2	9445.94	13401	17986.9	9640.67	12887.4	4368.52	3918.74	12349.5	7482.71	15570.6	8441.25	0.883316	0.00199569	0.0262027	Ces1d	8	93166068	93197838	-	2369	protein_coding	carboxylesterase 1D [Source:MGI Symbol;Acc:MGI:2148202]	-
ENSMUSG00000113630	10.5059	26.4973	6.72056	66.6205	13.5173	14.0554	8.68007	6.34533	9.1328	3.95333	8.44057	0.919817	22.9862	6.24532	1.86152	0.00200547	0.0263098	4930404H11Rik	12	71488285	71556133	+	1421	lincRNA	RIKEN cDNA 4930404H11 gene [Source:MGI Symbol;Acc:MGI:1921065]	-
ENSMUSG00000033970	97.4184	167.501	94.0879	137.493	89.2141	118.467	102.232	65.5685	73.0624	59.3	45.9542	77.2646	117.364	70.5636	0.730963	0.00200711	0.02631	Rfc3	5	151642756	151651242	-	3611	protein_coding	replication factor C (activator 1) 3 [Source:MGI Symbol;Acc:MGI:1916513]	-
ENSMUSG00000040471	277.929	180.75	343.589	402.558	357.758	351.385	516.946	475.9	611.898	520.852	371.385	420.356	318.995	486.223	-0.609353	0.0020185	0.0264379	Ggt6	11	72435526	72438400	+	1818	protein_coding	gamma-glutamyltransferase 6 [Source:MGI Symbol;Acc:MGI:1918772]	-
ENSMUSG00000010110	528.161	354.875	493.961	571.236	435.257	410.619	561.311	632.418	640.311	865.78	603.97	616.277	465.685	653.345	-0.489753	0.00202426	0.0264772	Stx5a	19	8741413	8756069	+	5808	protein_coding	syntaxin 5A [Source:MGI Symbol;Acc:MGI:1928483]	-
ENSMUSG00000027953	181.466	161.823	141.132	134.659	145.987	83.3285	111.876	98.3527	73.0624	43.4867	104.1	53.3494	141.399	80.7047	0.810178	0.00202477	0.0264772	Slc50a1	3	89268246	89270570	-	1466	protein_coding	solute carrier family 50 (sugar transporter), member 1 [Source:MGI Symbol;Acc:MGI:107417]	-
ENSMUSG00000033618	77.3617	46.3703	89.8876	68.038	79.3014	126.499	23.1469	43.3598	25.3689	26.685	52.5191	72.6656	81.2429	40.6242	0.99856	0.00202755	0.0264922	Map3k13	16	21794346	21933439	+	8714	protein_coding	mitogen-activated protein kinase kinase kinase 13 [Source:MGI Symbol;Acc:MGI:2444243]	-
ENSMUSG00000031767	2960.76	6009.22	2672.26	3318.27	2632.27	2475.76	1545.05	2237.79	1429.79	1870.91	3117.38	1571.97	3344.76	1962.15	0.769445	0.00203419	0.0265575	Nudt7	8	114133557	114154739	+	5618	protein_coding	nudix (nucleoside diphosphate linked moiety X)-type motif 7 [Source:MGI Symbol;Acc:MGI:1914778]	-
ENSMUSG00000035754	1036.26	1248.21	1007.24	1238.86	1089.49	908.581	821.713	813.26	622.045	793.632	1021.31	714.698	1088.11	797.776	0.447188	0.00204146	0.0266311	Wdr18	10	79960152	79970203	+	6005	protein_coding	WD repeat domain 18 [Source:MGI Symbol;Acc:MGI:2158400]	-
ENSMUSG00000000168	866.26	693.663	927.438	524.459	775.892	835.293	651.005	549.929	451.566	527.77	564.58	564.768	770.501	551.603	0.483475	0.00205646	0.0268051	Dlat	9	50634633	50659780	-	4886	protein_coding	dihydrolipoamide S-acetyltransferase (E2 component of pyruvate dehydrogenase complex) [Source:MGI Symbol;Acc:MGI:2385311]	-
ENSMUSG00000023904	748.785	1564.29	629.213	1383.44	752.462	647.552	568.062	564.735	384.592	426.96	846.871	440.592	954.29	538.635	0.824444	0.00206579	0.0269051	Hcfc1r1	17	23673596	23675227	+	958	protein_coding	host cell factor C1 regulator 1 (XPO1-dependent) [Source:MGI Symbol;Acc:MGI:2663619]	-
ENSMUSG00000024131	196.747	22.712	326.787	89.2999	275.753	246.974	591.209	368.029	1158.85	1537.85	217.579	457.149	193.045	721.777	-1.90184	0.002073	0.0269773	Slc3a1	17	85028347	85064243	+	2307	protein_coding	solute carrier family 3, member 1 [Source:MGI Symbol;Acc:MGI:1195264]	-
ENSMUSG00000076556	0	0	0	0	0	0	4.82226	1.05756	3.04427	0	8.44057	5.5189	0	3.81393	-4.38505	0.00209666	0.0272633	Igkv4-57	6	69575975	69576500	-	352	IG_V_gene	immunoglobulin kappa variable 4-57 [Source:MGI Symbol;Acc:MGI:2685035]	-
ENSMUSG00000020087	1279.81	990.811	1578.49	1458.56	1510.33	1181.66	1127.44	767.785	849.35	738.285	1218.26	833.354	1333.28	922.413	0.531273	0.00211898	0.0275314	Tysnd1	10	61695514	61702773	+	2286	protein_coding	trypsin domain containing 1 [Source:MGI Symbol;Acc:MGI:1919017]	-
ENSMUSG00000005951	1159.47	620.795	1155.94	1027.66	1085.89	995.926	907.55	588.001	708.299	688.868	694.003	541.772	1007.61	688.082	0.550315	0.00212953	0.0276459	Shpk	11	73199460	73224511	+	2985	protein_coding	sedoheptulokinase [Source:MGI Symbol;Acc:MGI:1921887]	-
ENSMUSG00000023967	449.844	567.8	520.844	452.169	470.402	401.583	372.279	322.554	270.94	355.8	434.221	340.332	477.107	349.354	0.449818	0.0021312	0.0276459	Mrps18a	17	46110986	46128910	+	3690	protein_coding	mitochondrial ribosomal protein S18A [Source:MGI Symbol;Acc:MGI:1915815]	-
ENSMUSG00000110444	124.161	112.614	116.77	104.892	111.743	133.526	126.343	174.497	233.394	166.04	137.863	196.841	117.284	172.496	-0.554534	0.00214286	0.0277749	Gm10033	8	69366510	69395539	-	10690	transcribed_unprocessed_pseudogene	predicted gene 10033 [Source:MGI Symbol;Acc:MGI:3642803]	-
ENSMUSG00000031442	4.77541	0	3.36028	0	0	0	10.609	8.46045	24.3541	16.8017	2.81352	1.83963	1.35595	10.8131	-2.93467	0.0021452	0.027783	Mcf2l	8	12873806	13020905	+	12760	protein_coding	mcf.2 transforming sequence-like [Source:MGI Symbol;Acc:MGI:103263]	-
ENSMUSG00000000934	373.437	447.616	421.715	484.771	453.28	408.611	361.67	359.569	268.91	284.64	374.199	278.705	431.572	321.282	0.424735	0.00216188	0.0279767	Top1mt	15	75657035	75678800	-	2043	protein_coding	DNA topoisomerase 1, mitochondrial [Source:MGI Symbol;Acc:MGI:1920210]	-
ENSMUSG00000027472	329.504	638.775	308.306	752.67	333.426	345.361	229.54	221.029	193.818	301.442	350.753	278.705	451.34	262.548	0.77931	0.00217069	0.0280683	Pdrg1	2	153008890	153015427	-	2443	protein_coding	p53 and DNA damage regulated 1 [Source:MGI Symbol;Acc:MGI:1915809]	-
ENSMUSG00000020752	144.218	151.413	141.972	269.317	170.318	144.57	130.201	79.3167	120.756	126.507	103.163	87.3826	170.301	107.888	0.65231	0.00217482	0.0280992	Recql5	11	115892595	115933477	-	6986	protein_coding	RecQ protein-like 5 [Source:MGI Symbol;Acc:MGI:2156841]	-
ENSMUSG00000015947	36.2931	16.0877	41.1635	0	45.0576	23.091	94.5163	64.5109	89.2985	84.0083	32.8244	68.0665	26.9488	72.2042	-1.40637	0.00217696	0.0281045	Fcgr1	3	96282909	96293969	-	2589	protein_coding	Fc receptor, IgG, high affinity I [Source:MGI Symbol;Acc:MGI:95498]	-
ENSMUSG00000057191	42.9787	23.6583	42.0035	29.7666	41.453	21.0831	84.8718	37.0145	50.7378	87.9617	43.1407	79.1043	33.4906	63.8051	-0.925681	0.00219222	0.028279	AB124611	9	21526176	21545333	+	1447	protein_coding	cDNA sequence AB124611 [Source:MGI Symbol;Acc:MGI:3043001]	-
ENSMUSG00000023019	8427.65	3773.98	7978.99	4992.29	7882.38	6936.34	4456.73	2729.55	2675.91	4518.66	6200.07	3152.21	6665.27	3955.52	0.752821	0.00220638	0.028439	Gpd1	15	99717515	99725005	+	2961	protein_coding	glycerol-3-phosphate dehydrogenase 1 (soluble) [Source:MGI Symbol;Acc:MGI:95679]	-
ENSMUSG00000041959	3090.65	6015.84	2348	3992.98	2758.43	2649.44	1615.46	2836.36	1616.51	2471.82	2254.57	1857.11	3475.89	2108.64	0.721024	0.00221758	0.0285371	S100a10	3	93555080	93564643	+	1212	protein_coding	S100 calcium binding protein A10 (calpactin) [Source:MGI Symbol;Acc:MGI:1339468]	-
ENSMUSG00000021814	2687.6	2703.68	2441.25	2703.09	2470.06	2088.23	1893.22	2038.97	1720.01	1620.87	2214.24	2154.21	2515.65	1940.25	0.374477	0.00221838	0.0285371	Anxa7	14	20455260	20480133	-	5991	protein_coding	annexin A7 [Source:MGI Symbol;Acc:MGI:88031]	-
ENSMUSG00000022884	6474.51	11584.1	5630.15	7689.71	6656.81	6842.97	5468.45	6410.9	4725.72	3361.32	5216.27	4254.15	7479.7	4906.14	0.608392	0.00221928	0.0285371	Eif4a2	16	23107444	23114136	+	5338	protein_coding	eukaryotic translation initiation factor 4A2 [Source:MGI Symbol;Acc:MGI:106906]	-
ENSMUSG00000022439	6.68558	4.73167	22.6819	4.25237	10.8138	10.0396	38.5781	26.4389	42.6197	18.7783	19.6947	13.7973	9.86749	26.6512	-1.40375	0.00222442	0.0285806	Parvg	15	84324026	84342978	+	3090	protein_coding	parvin, gamma [Source:MGI Symbol;Acc:MGI:2158329]	-
ENSMUSG00000109141	10.5059	13.2487	3.36028	4.25237	2.70346	2.00791	0	0	2.02951	0.988333	0	0.919817	6.0131	0.656277	3.20533	0.00222623	0.0285811	Gm30692	8	24412179	24416937	+	801	lincRNA	predicted gene, 30692 [Source:MGI Symbol;Acc:MGI:5589851]	-
ENSMUSG00000026639	203.433	141.004	197.417	73.7078	154.998	121.479	99.3386	71.9138	77.1214	77.09	123.795	80.0241	148.673	88.2138	0.757222	0.00223621	0.0286865	Lamb3	1	193207699	193343878	+	6612	protein_coding	laminin, beta 3 [Source:MGI Symbol;Acc:MGI:99915]	-
ENSMUSG00000026798	172.87	141.004	153.733	187.104	144.184	140.554	107.054	133.252	89.2985	76.1017	133.173	98.4204	156.575	106.217	0.557161	0.00226671	0.0290548	Coq4	2	29787493	29797935	+	3399	protein_coding	coenzyme Q4 [Source:MGI Symbol;Acc:MGI:1098826]	-
ENSMUSG00000027938	0.955083	0	1.68014	0	0	2.00791	4.82226	4.23022	10.1476	5.93	5.62705	3.67927	0.773856	5.73939	-2.82749	0.00227336	0.0291013	Creb3l4	3	90237500	90243512	-	1679	protein_coding	cAMP responsive element binding protein 3-like 4 [Source:MGI Symbol;Acc:MGI:1916603]	TF_bZIP
ENSMUSG00000072889	87.8676	109.775	120.13	58.1158	124.359	110.435	135.023	152.288	144.095	152.203	208.201	148.091	101.78	156.65	-0.613977	0.00227394	0.0291013	Nfxl1	5	72513301	72559684	-	8307	protein_coding	nuclear transcription factor, X-box binding-like 1 [Source:MGI Symbol;Acc:MGI:1923646]	zf-NF-X1
ENSMUSG00000020883	433.608	378.533	415.835	596.75	424.443	502.983	406.999	294	342.987	290.57	343.25	319.177	458.692	332.831	0.459944	0.00229522	0.0293505	Fbxl20	11	98082556	98150403	-	12106	protein_coding	F-box and leucine-rich repeat protein 20 [Source:MGI Symbol;Acc:MGI:1919444]	-
ENSMUSG00000054435	72.5863	63.4044	96.6081	73.7078	106.336	116.459	86.8007	149.115	195.848	157.145	102.225	215.237	88.1836	151.062	-0.774283	0.00229737	0.0293548	Gimap4	6	48684549	48692060	+	1837	protein_coding	GTPase, IMAP family member 4 [Source:MGI Symbol;Acc:MGI:1349656]	-
ENSMUSG00000020571	2270.23	2806.83	2495.01	1387.69	2091.58	1599.3	2899.14	2395.36	3301	5660.18	3534.72	2692.3	2108.44	3413.79	-0.694909	0.00230735	0.0294591	Pdia6	12	17266545	17284770	+	3745	protein_coding	protein disulfide isomerase associated 6 [Source:MGI Symbol;Acc:MGI:1919103]	-
ENSMUSG00000022901	32.4728	15.1413	31.0826	7.08729	33.3426	38.1504	43.4004	52.8778	76.1067	43.4867	38.4515	74.5052	26.2128	54.8047	-1.0477	0.00231162	0.0294684	Cd86	16	36603869	36666081	-	3661	protein_coding	CD86 antigen [Source:MGI Symbol;Acc:MGI:101773]	-
ENSMUSG00000018425	626.534	603.761	705.659	632.186	729.032	672.651	825.571	1070.25	953.87	814.387	663.054	976.846	661.637	883.996	-0.417334	0.0023121	0.0294684	Dhx40	11	86768846	86807746	-	4233	protein_coding	DEAH (Asp-Glu-Ala-His) box polypeptide 40 [Source:MGI Symbol;Acc:MGI:1914737]	-
ENSMUSG00000048550	88.8227	85.17	82.3269	93.5522	85.6095	119.471	58.8316	78.2591	69.0034	59.3	50.6434	56.1088	92.492	62.0244	0.577226	0.00231353	0.0294684	Thnsl1	2	21205724	21215009	+	4043	protein_coding	threonine synthase-like 1 (bacterial) [Source:MGI Symbol;Acc:MGI:2139347]	-
ENSMUSG00000027167	159.499	173.179	183.975	148.833	196.451	194.768	123.45	118.446	156.272	99.8216	100.349	145.331	176.118	123.945	0.509495	0.00233265	0.0296886	Elp4	2	105701027	105904564	-	3318	protein_coding	elongator acetyltransferase complex subunit 4 [Source:MGI Symbol;Acc:MGI:1925016]	-
ENSMUSG00000061780	148.993	1281.34	42.0035	188.522	154.998	93.368	107.054	24.3238	3.04427	59.3	77.8408	35.8729	318.203	51.2393	2.63431	0.00233492	0.0296941	Cfd	10	79890853	79892655	+	922	protein_coding	complement factor D (adipsin) [Source:MGI Symbol;Acc:MGI:87931]	-
ENSMUSG00000115946	22.922	52.9947	13.4411	25.5142	8.11037	9.03562	3.85781	12.6907	8.11804	6.91833	4.68921	7.35854	22.003	7.2721	1.59999	0.00233766	0.0297057	Mirt2	15	76266461	76269839	-	1588	antisense	myocardial infraction associated transcript 2 [Source:MGI Symbol;Acc:MGI:3642813]	-
ENSMUSG00000097768	0	0	0	0	0.901153	2.00791	9.64452	3.17267	19.2804	1.97667	7.50273	0	0.484845	6.92949	-3.78243	0.00234171	0.0297339	2310043M15Rik	16	93792136	93794901	-	1580	antisense	RIKEN cDNA 2310043M15 gene [Source:MGI Symbol;Acc:MGI:1919180]	-
ENSMUSG00000032599	257.872	541.303	421.715	398.306	273.95	402.587	732.019	555.217	676.842	396.322	554.264	637.433	382.622	592.016	-0.629984	0.00234412	0.0297411	Ip6k2	9	108783796	108806337	+	4067	protein_coding	inositol hexaphosphate kinase 2 [Source:MGI Symbol;Acc:MGI:1923750]	-
ENSMUSG00000040435	74.4965	82.331	100.808	72.2904	70.2899	77.3047	128.272	105.756	84.2247	167.028	145.365	105.779	79.5868	122.738	-0.622395	0.00236645	0.030001	Ppp1r15a	7	45522916	45526268	-	2937	protein_coding	protein phosphatase 1, regulatory subunit 15A [Source:MGI Symbol;Acc:MGI:1927072]	-
ENSMUSG00000035504	17189.6	4870.78	16211.7	16502	16880.4	13478.1	11660.2	6216.31	7255.5	7644.76	9826.7	6091.03	14188.8	8115.76	0.805936	0.00237429	0.0300704	Reep6	10	80329953	80336441	+	2506	protein_coding	receptor accessory protein 6 [Source:MGI Symbol;Acc:MGI:1917585]	-
ENSMUSG00000091989	288.435	531.839	237.74	335.938	313.601	204.807	176.495	179.784	232.379	77.09	232.585	179.364	318.727	179.616	0.827094	0.00237733	0.0300704	Ndufab1-ps	7	80507787	80508254	+	468	processed_pseudogene	NADH:ubiquinone oxidoreductase subunit AB1b [Source:MGI Symbol;Acc:MGI:4936891]	-
ENSMUSG00000032741	681.929	470.328	683.817	802.281	592.958	562.216	584.458	319.382	392.71	499.108	433.283	321.016	632.255	424.993	0.572079	0.00237774	0.0300704	Tpcn1	5	120534153	120588673	-	8462	protein_coding	two pore channel 1 [Source:MGI Symbol;Acc:MGI:2182472]	-
ENSMUSG00000019822	432.653	554.551	492.281	572.653	491.128	448.769	403.141	416.677	349.076	358.765	417.339	285.143	498.673	371.69	0.423219	0.00237935	0.0300704	Smpd2	10	41485642	41490369	-	4468	protein_coding	sphingomyelin phosphodiesterase 2, neutral [Source:MGI Symbol;Acc:MGI:1278330]	-
ENSMUSG00000032116	1012.39	802.491	1328.15	815.038	1057.95	1105.36	1380.13	1430.87	1693.63	1549.71	1179.8	1264.75	1020.23	1416.48	-0.472482	0.0023851	0.0301195	Stt3a	9	36729344	36767679	-	8948	protein_coding	STT3, subunit of the oligosaccharyltransferase complex, homolog A (S. cerevisiae) [Source:MGI Symbol;Acc:MGI:105124]	-
ENSMUSG00000006373	27025	57514.4	28564.1	38699.4	30439.1	32165.8	21756.1	30405.8	17886.1	14772.6	26453.7	23969.5	35734.6	22540.6	0.66479	0.00240432	0.0303387	Pgrmc1	X	36598206	36606079	+	1857	protein_coding	progesterone receptor membrane component 1 [Source:MGI Symbol;Acc:MGI:1858305]	-
ENSMUSG00000042628	904.463	650.131	808.148	844.805	867.81	920.629	671.259	487.533	608.853	693.81	696.816	595.122	832.664	625.566	0.412123	0.00241131	0.0303878	Zfyve1	12	83546558	83597222	-	8343	protein_coding	zinc finger, FYVE domain containing 1 [Source:MGI Symbol;Acc:MGI:3026685]	-
ENSMUSG00000066877	27.6974	26.4973	21.8418	38.2714	29.738	27.1068	52.0804	46.5325	57.8411	32.615	40.3272	57.9485	28.5255	47.8908	-0.762092	0.00241296	0.0303878	Nck2	1	43444579	43570515	+	4455	protein_coding	non-catalytic region of tyrosine kinase adaptor protein 2 [Source:MGI Symbol;Acc:MGI:1306821]	-
ENSMUSG00000026502	220.624	121.131	204.977	128.989	182.033	303.195	202.535	342.648	294.279	409.17	265.409	467.267	193.491	330.218	-0.76959	0.00241442	0.0303878	Desi2	1	178187417	178257301	+	9156	protein_coding	desumoylating isopeptidase 2 [Source:MGI Symbol;Acc:MGI:1926075]	-
ENSMUSG00000021214	1.91017	7.57067	1.68014	28.3492	2.70346	5.01979	0	2.11511	0	0.988333	0	1.83963	7.87223	0.823846	3.22883	0.00241572	0.0303878	Akr1c18	13	4132615	4150654	-	1207	protein_coding	aldo-keto reductase family 1, member C18 [Source:MGI Symbol;Acc:MGI:2145420]	-
ENSMUSG00000109262	6.68558	67.1897	5.88049	24.0968	6.30807	25.0989	4.82226	8.46045	6.08853	6.91833	6.56489	4.59909	22.5433	6.24226	1.85222	0.00242858	0.0305134	Gm44744	7	28054732	28055837	+	852	lincRNA	predicted gene 44744 [Source:MGI Symbol;Acc:MGI:5753320]	-
ENSMUSG00000015085	54.4397	74.7604	38.6432	86.4649	54.9703	59.2335	51.116	30.6691	33.4869	12.8483	35.638	10.118	61.4187	28.9794	1.07949	0.00242947	0.0305134	Entpd2	2	25395874	25401321	+	2128	protein_coding	ectonucleoside triphosphate diphosphohydrolase 2 [Source:MGI Symbol;Acc:MGI:1096863]	-
ENSMUSG00000045482	348.605	451.401	399.034	433.742	379.385	400.579	291.265	254.871	354.15	317.255	307.612	322.856	402.124	308.001	0.383383	0.00243628	0.0305621	Trrap	5	144767732	144859778	+	20859	protein_coding	transformation/transcription domain-associated protein [Source:MGI Symbol;Acc:MGI:2153272]	-
ENSMUSG00000094152	114.61	242.261	108.369	330.268	143.283	141.558	98.3741	119.504	48.7083	25.6967	110.665	103.939	180.058	84.4812	1.08837	0.00243712	0.0305621	Slc6a16	7	45241085	45273367	+	3024	protein_coding	solute carrier family 6, member 16 [Source:MGI Symbol;Acc:MGI:2685930]	-
ENSMUSG00000073147	59.2151	102.204	53.7645	62.3682	61.2784	61.2414	94.5163	81.4318	73.0624	133.425	141.614	144.411	66.6786	111.41	-0.741709	0.002449	0.0306636	5031425E22Rik	5	23382308	23434269	-	5142	lincRNA	RIKEN cDNA 5031425E22 gene [Source:MGI Symbol;Acc:MGI:1923227]	-
ENSMUSG00000110663	6.68558	11.356	7.56064	2.83492	3.60461	17.0673	17.3601	21.1511	12.1771	37.5567	15.0055	29.4341	8.18484	22.1141	-1.42013	0.00244918	0.0306636	Gm39157	8	33985914	33990524	+	1180	lincRNA	predicted gene, 39157 [Source:MGI Symbol;Acc:MGI:5622042]	-
ENSMUSG00000060675	172.87	348.251	133.571	248.055	133.371	151.598	123.45	148.058	117.712	94.88	117.23	92.9015	197.953	115.705	0.773365	0.00245089	0.0306636	Pla2g16	19	7557459	7588545	+	6396	protein_coding	phospholipase A2, group XVI [Source:MGI Symbol;Acc:MGI:2179715]	-
ENSMUSG00000027248	4575.8	8789.55	5912.42	5291.37	5313.2	3923.47	7040.5	8134.72	8565.55	9796.36	8325.22	7781.65	5634.3	8274	-0.5543	0.00246055	0.0307607	Pdia3	2	121413775	121438687	+	3139	protein_coding	protein disulfide isomerase associated 3 [Source:MGI Symbol;Acc:MGI:95834]	-
ENSMUSG00000030137	10.5059	0.946334	10.9209	11.3397	27.0346	32.1266	35.6847	54.9929	28.4132	31.6267	29.0731	87.3826	15.479	44.5289	-1.52255	0.00248694	0.0310666	Tuba8	6	121210696	121226854	+	2263	protein_coding	tubulin, alpha 8 [Source:MGI Symbol;Acc:MGI:1858225]	-
ENSMUSG00000025474	264.558	212.925	215.898	299.084	272.148	207.819	238.22	145.943	169.464	137.378	177.252	135.213	245.405	167.245	0.550867	0.00249119	0.0310834	Tubgcp2	7	139995955	140036669	-	3980	protein_coding	tubulin, gamma complex associated protein 2 [Source:MGI Symbol;Acc:MGI:1921487]	-
ENSMUSG00000041773	242.591	160.877	187.336	215.454	189.242	222.879	132.13	121.619	162.361	121.565	143.49	178.445	203.063	143.268	0.500868	0.00249346	0.0310834	Enc1	13	97241105	97253034	+	4737	protein_coding	ectodermal-neural cortex 1 [Source:MGI Symbol;Acc:MGI:109610]	-
ENSMUSG00000021072	614.118	621.741	550.246	371.374	533.482	593.339	723.339	750.865	784.406	716.542	641.483	833.354	547.383	741.665	-0.436145	0.00249404	0.0310834	Tmx1	12	70453095	70468040	+	3299	protein_coding	thioredoxin-related transmembrane protein 1 [Source:MGI Symbol;Acc:MGI:1919986]	-
ENSMUSG00000044071	50.6194	58.6727	32.7628	29.7666	28.8369	38.1504	25.0758	4.23022	18.2656	30.6383	16.8811	6.43872	39.8015	16.9216	1.23521	0.00250106	0.0311307	Fam19a2	10	123263996	123741204	+	4690	protein_coding	family with sequence similarity 19, member A2 [Source:MGI Symbol;Acc:MGI:2143691]	-
ENSMUSG00000079494	74.4965	68.136	36.123	22.6793	56.7726	57.2256	25.0758	8.46045	0	13.8367	42.2029	3.67927	52.5722	15.5425	1.75706	0.00250168	0.0311307	Nat8f5	6	85817218	85820972	-	986	protein_coding	N-acetyltransferase 8 (GCN5-related) family member 5 [Source:MGI Symbol;Acc:MGI:1916299]	-
ENSMUSG00000028194	2719.12	1891.72	3021.73	2294.86	3171.16	3469.68	2066.82	1907.83	2282.19	1037.75	1837.23	1768.81	2761.38	1816.77	0.604154	0.00250857	0.0311925	Ddah1	3	145758675	145894277	+	3983	protein_coding	dimethylarginine dimethylaminohydrolase 1 [Source:MGI Symbol;Acc:MGI:1916469]	-
ENSMUSG00000033157	101.239	121.131	86.5273	150.251	80.2026	106.419	80.0496	88.8347	64.9444	48.4283	59.084	66.2268	107.628	67.928	0.657999	0.00252108	0.0313241	Abhd10	16	45729725	45742955	-	3710	protein_coding	abhydrolase domain containing 10 [Source:MGI Symbol;Acc:MGI:2442422]	-
ENSMUSG00000018446	1389.65	1555.77	1369.32	1080.1	1240.89	1254.95	1040.64	1111.49	683.945	843.048	1151.67	877.506	1315.11	951.384	0.467526	0.00253681	0.0314696	C1qbp	11	70977836	70983026	-	2826	protein_coding	complement component 1, q subcomponent binding protein [Source:MGI Symbol;Acc:MGI:1194505]	-
ENSMUSG00000030747	8937.66	6633.8	10681.5	8347.41	9732.45	7391.13	7725.26	5091.07	5327.47	4751.91	7765.33	4007.64	8620.66	5778.11	0.577216	0.00253698	0.0314696	Dgat2	7	99153658	99182719	-	3083	protein_coding	diacylglycerol O-acyltransferase 2 [Source:MGI Symbol;Acc:MGI:1915050]	-
ENSMUSG00000025260	5729.54	11533.9	5032.86	9845.66	5558.31	4647.32	5227.33	4594.02	2209.12	2854.31	5810.86	2502.82	7057.93	3866.41	0.868188	0.00253862	0.0314696	Hsd17b10	X	152001845	152004442	+	1298	protein_coding	hydroxysteroid (17-beta) dehydrogenase 10 [Source:MGI Symbol;Acc:MGI:1333871]	-
ENSMUSG00000039652	197.702	388.943	165.494	276.404	152.295	223.882	133.094	123.734	150.184	114.647	185.693	149.01	234.12	142.727	0.711836	0.00258714	0.0320449	Cpeb3	19	37021291	37208601	-	7414	protein_coding	cytoplasmic polyadenylation element binding protein 3 [Source:MGI Symbol;Acc:MGI:2443075]	-
ENSMUSG00000020605	233.995	167.501	224.299	267.9	220.782	204.807	168.779	123.734	186.715	129.472	134.111	178.445	219.881	153.543	0.515065	0.00258899	0.0320449	Hs1bp3	12	8313432	8343824	+	3004	protein_coding	HCLS1 binding protein 3 [Source:MGI Symbol;Acc:MGI:1913224]	-
ENSMUSG00000022332	600.747	774.101	566.208	470.596	610.08	502.983	339.487	478.015	285.146	273.768	501.745	464.508	587.452	390.445	0.589911	0.00259791	0.0321308	Khdrbs3	15	68928420	69101211	+	3662	protein_coding	KH domain containing, RNA binding, signal transduction associated 3 [Source:MGI Symbol;Acc:MGI:1313312]	-
ENSMUSG00000079547	42.9787	39.746	57.1248	22.6793	35.145	30.1187	56.9027	74.0289	72.0476	96.8566	53.457	48.7503	37.9654	67.0072	-0.804355	0.0026055	0.0322001	H2-DMb1	17	34153072	34160230	+	1485	protein_coding	histocompatibility 2, class II, locus Mb1 [Source:MGI Symbol;Acc:MGI:95922]	-
ENSMUSG00000050541	660.917	419.226	727.501	630.769	710.108	704.778	517.911	317.267	493.171	426.96	517.688	276.865	642.217	424.977	0.595762	0.00262458	0.0323914	Adra1b	11	43774606	43901210	-	3382	protein_coding	adrenergic receptor, alpha 1b [Source:MGI Symbol;Acc:MGI:104774]	-
ENSMUSG00000087382	103.149	181.696	117.61	182.852	89.2141	77.3047	147.561	217.856	201.936	238.188	203.512	209.718	125.304	203.129	-0.701764	0.00262637	0.0323914	Ctcflos	2	173110818	173133204	+	5098	antisense	CCCTC-binding factor (zinc finger protein)-like, opposite strand [Source:MGI Symbol;Acc:MGI:1921411]	-
ENSMUSG00000001995	85.0024	58.6727	98.2883	171.512	54.0692	46.182	50.1515	15.8633	34.5017	72.1483	34.7001	22.9954	85.6212	38.3934	1.15054	0.00262839	0.0323914	Sipa1l2	8	125418063	125569808	-	9617	protein_coding	signal-induced proliferation-associated 1 like 2 [Source:MGI Symbol;Acc:MGI:2676970]	-
ENSMUSG00000056643	93.5981	79.492	100.808	49.611	155.899	105.416	189.033	178.727	214.113	133.425	148.179	120.496	97.4708	163.995	-0.743259	0.00262897	0.0323914	Chst13	6	90308349	90325185	-	1653	protein_coding	carbohydrate (chondroitin 4) sulfotransferase 13 [Source:MGI Symbol;Acc:MGI:1919047]	-
ENSMUSG00000021903	60.1702	29.3363	27.7223	9.92221	37.8484	52.2058	68.4761	71.9138	82.1952	82.0317	44.0785	81.8637	36.2009	71.7598	-0.975751	0.00263159	0.032399	Galnt15	14	32028989	32062197	+	6326	protein_coding	polypeptide N-acetylgalactosaminyltransferase 15 [Source:MGI Symbol;Acc:MGI:1926004]	-
ENSMUSG00000021270	2310.35	2212.53	2726.87	1537.94	2807.99	2444.64	2361.94	3683.47	2523.7	4926.84	3278.69	6503.11	2340.05	3879.62	-0.729183	0.00263532	0.0324202	Hsp90aa1	12	110690605	110702728	-	3931	protein_coding	heat shock protein 90, alpha (cytosolic), class A member 1 [Source:MGI Symbol;Acc:MGI:96250]	-
ENSMUSG00000022304	5399.08	4955	6172	4232.53	5873.71	5206.52	4549.32	3549.16	2928.58	2753.5	5155.31	2741.05	5306.47	3612.82	0.554713	0.00263917	0.032443	Dpys	15	39768487	39857470	-	3743	protein_coding	dihydropyrimidinase [Source:MGI Symbol;Acc:MGI:1928679]	-
ENSMUSG00000068874	5454.48	6809.82	6403.86	5968.92	5178.92	5598.07	5589.97	4641.61	3740.39	4085.77	4463.19	2827.52	5902.34	4224.74	0.482451	0.00264572	0.0324989	Selenbp1	3	94933056	94944758	+	2273	protein_coding	selenium binding protein 1 [Source:MGI Symbol;Acc:MGI:96825]	-
ENSMUSG00000038172	266.468	270.651	386.432	428.072	289.27	389.535	534.307	413.504	633.207	435.855	373.261	627.315	338.405	502.908	-0.573263	0.00267856	0.0328773	Ttc39b	4	83220300	83324255	-	10199	protein_coding	tetratricopeptide repeat domain 39B [Source:MGI Symbol;Acc:MGI:1917113]	-
ENSMUSG00000072494	98.3735	99.365	91.5677	128.989	64.883	87.3443	61.725	52.8778	60.8853	68.195	71.2759	59.7881	95.087	62.4579	0.597373	0.00268706	0.032938	Ppp1r3e	14	54872669	54877550	-	2508	protein_coding	protein phosphatase 1, regulatory subunit 3E [Source:MGI Symbol;Acc:MGI:2145790]	-
ENSMUSG00000028937	312.312	301.88	338.548	411.063	363.164	299.179	278.727	250.641	193.818	186.795	310.425	206.959	337.691	237.894	0.503512	0.00268757	0.032938	Acot7	4	152178134	152271855	+	2124	protein_coding	acyl-CoA thioesterase 7 [Source:MGI Symbol;Acc:MGI:1917275]	-
ENSMUSG00000022324	16.2364	12.3023	14.2812	7.08729	15.3196	14.0554	26.0402	34.8993	31.4574	10.8717	32.8244	31.2738	13.2137	27.8945	-1.05946	0.0026917	0.0329636	Matn2	15	34306677	34436273	+	6263	protein_coding	matrilin 2 [Source:MGI Symbol;Acc:MGI:109613]	-
ENSMUSG00000073758	41.0686	28.39	21.8418	24.0968	35.145	17.0673	16.3957	14.8058	16.2361	7.90667	10.3163	16.5567	27.9349	13.7029	1.03163	0.00270796	0.0331267	Sh3d21	4	126150602	126163491	-	2717	protein_coding	SH3 domain containing 21 [Source:MGI Symbol;Acc:MGI:1914188]	-
ENSMUSG00000048218	187.196	127.755	151.213	116.232	148.69	131.518	235.326	210.454	220.202	169.993	158.495	263.068	143.767	209.59	-0.540682	0.00270911	0.0331267	Amigo2	15	97244125	97247287	-	3163	protein_coding	adhesion molecule with Ig like domain 2 [Source:MGI Symbol;Acc:MGI:2145995]	-
ENSMUSG00000026618	1271.22	896.178	1277.75	1105.62	1468.88	1298.12	962.524	854.505	940.678	980.426	902.203	930.855	1219.63	928.532	0.393794	0.00273373	0.0333792	Iars2	1	185284726	185329396	-	8885	protein_coding	isoleucine-tRNA synthetase 2, mitochondrial [Source:MGI Symbol;Acc:MGI:1919586]	-
ENSMUSG00000022091	354.336	106.936	344.429	323.18	274.852	321.266	755.166	381.778	664.665	588.058	362.945	338.493	287.5	515.184	-0.841804	0.00273387	0.0333792	Sorbs3	14	70180468	70211989	-	3630	protein_coding	sorbin and SH3 domain containing 3 [Source:MGI Symbol;Acc:MGI:700013]	-
ENSMUSG00000007891	5257.73	10418.2	4356.61	9092.99	4667.07	4189.51	4137.5	4048.32	3236.06	3614.33	4688.27	3612.12	6330.35	3889.43	0.702608	0.00275474	0.0336087	Ctsd	7	142375911	142388038	-	2351	protein_coding	cathepsin D [Source:MGI Symbol;Acc:MGI:88562]	-
ENSMUSG00000044197	1335.21	1017.31	1001.36	1196.33	1289.55	791.118	1003.03	604.922	817.893	746.192	836.554	596.041	1105.15	767.439	0.525918	0.00275708	0.0336119	Gpr146	5	139377697	139396415	+	6786	protein_coding	G protein-coupled receptor 146 [Source:MGI Symbol;Acc:MGI:1933113]	-
ENSMUSG00000025232	1496.61	1799.93	1220.62	1102.78	1293.15	1114.39	1229.68	922.189	751.934	830.2	1061.64	851.751	1337.92	941.231	0.507628	0.00276115	0.0336361	Hexa	9	59539540	59565109	+	1996	protein_coding	hexosaminidase A [Source:MGI Symbol;Acc:MGI:96073]	-
ENSMUSG00000025175	183.376	340.68	195.736	246.638	200.957	145.574	146.597	155.461	130.903	136.39	163.184	127.855	218.827	143.398	0.608868	0.00278402	0.0338872	Fn3k	11	121434913	121450491	+	4399	protein_coding	fructosamine 3 kinase [Source:MGI Symbol;Acc:MGI:1926834]	-
ENSMUSG00000029095	29.6076	13.2487	23.522	4.25237	23.43	20.0791	41.4715	54.9929	46.6788	36.5683	21.5703	42.3116	19.0233	40.5989	-1.06929	0.00278594	0.0338872	Ablim2	5	35757880	35884973	+	7047	protein_coding	actin-binding LIM protein 2 [Source:MGI Symbol;Acc:MGI:2385758]	-
ENSMUSG00000021013	109.835	105.989	115.09	160.173	123.458	90.3562	90.6585	105.756	55.8116	72.1483	60.0218	67.1466	117.483	75.2571	0.639312	0.00279101	0.0339234	Ttc8	12	98920574	98983238	+	3782	protein_coding	tetratricopeptide repeat domain 8 [Source:MGI Symbol;Acc:MGI:1923510]	-
ENSMUSG00000043241	251.187	246.993	235.22	225.376	269.445	324.278	289.336	328.9	348.061	380.508	329.182	423.116	258.75	349.851	-0.434375	0.00279899	0.0339949	Upf2	2	5951469	6056703	+	5474	protein_coding	UPF2 regulator of nonsense transcripts homolog (yeast) [Source:MGI Symbol;Acc:MGI:2449307]	-
ENSMUSG00000076680	0.955083	0	0	0	0	0	5.78671	0	11.1623	4.94167	7.50273	0	0.15918	4.8989	-4.26059	0.00280687	0.0340403	Ighv6-6	12	114434788	114435244	-	357	IG_V_gene	immunoglobulin heavy variable 6-6 [Source:MGI Symbol;Acc:MGI:4439619]	-
ENSMUSG00000059060	695.3	599.976	455.318	722.904	574.935	435.717	97.4097	324.67	287.176	309.348	161.309	607.999	580.692	297.985	0.962037	0.00280879	0.0340403	Rad51b	12	79297282	79814690	+	3757	protein_coding	RAD51 paralog B [Source:MGI Symbol;Acc:MGI:1099436]	-
ENSMUSG00000066880	191.972	103.15	161.294	68.038	184.736	162.641	186.139	272.849	257.748	277.722	175.376	278.705	145.305	241.423	-0.727348	0.00280903	0.0340403	Zfp617	8	71908635	71934629	+	3024	protein_coding	zinc finger protein 617 [Source:MGI Symbol;Acc:MGI:2684459]	zf-C2H2
ENSMUSG00000028367	4139.33	10921.6	3542.58	5750.63	3740.68	4119.24	2875.03	3137.77	2153.31	3231.85	4346.89	2751.17	5369.02	3082.67	0.800433	0.00281397	0.0340747	Txn1	4	57943373	57956411	-	1051	protein_coding	thioredoxin 1 [Source:MGI Symbol;Acc:MGI:98874]	-
ENSMUSG00000052310	1091.66	568.747	1217.26	623.682	1182.31	1103.35	1788.09	1283.87	1623.61	1551.68	1278.28	1352.13	964.502	1479.61	-0.616574	0.00282652	0.0342011	Slc39a1	3	90248172	90253612	+	2364	protein_coding	solute carrier family 39 (zinc transporter), member 1 [Source:MGI Symbol;Acc:MGI:1353474]	-
ENSMUSG00000021974	9.55083	7.57067	14.2812	11.3397	6.30807	4.01583	1.9289	0	0	0.988333	0	6.43872	8.84438	1.55933	2.4702	0.00283304	0.034245	Fgf9	14	58070547	58112720	+	4649	protein_coding	fibroblast growth factor 9 [Source:MGI Symbol;Acc:MGI:104723]	-
ENSMUSG00000022325	34.383	15.1413	55.4447	29.7666	36.9473	28.1108	40.507	74.0289	61.9001	68.195	60.0218	59.7881	33.2989	60.7402	-0.858648	0.00283437	0.034245	Pop1	15	34495304	34530648	+	3795	protein_coding	processing of precursor 1, ribonuclease P/MRP family, (S. cerevisiae) [Source:MGI Symbol;Acc:MGI:1914974]	-
ENSMUSG00000078922	47.7541	36.907	49.5642	1.41746	35.145	24.095	48.2226	79.3167	162.361	57.3233	57.2083	86.4628	32.4805	81.8158	-1.31961	0.00284118	0.0343017	Tgtp1	11	48985327	48994172	-	3205	protein_coding	T cell specific GTPase 1 [Source:MGI Symbol;Acc:MGI:98734]	-
ENSMUSG00000028653	202.478	288.632	182.295	368.539	203.66	263.037	172.637	201.993	139.022	116.623	167.874	180.284	251.44	163.072	0.620787	0.00284358	0.034305	Trit1	4	123016597	123054949	+	2087	protein_coding	tRNA isopentenyltransferase 1 [Source:MGI Symbol;Acc:MGI:1914216]	-
ENSMUSG00000039529	384.898	424.904	346.949	445.082	437.96	435.717	548.773	601.749	776.288	596.953	387.328	558.329	412.585	578.237	-0.487419	0.00285192	0.0343801	Atp8b1	18	64528979	64661000	-	6440	protein_coding	ATPase, class I, type 8B, member 1 [Source:MGI Symbol;Acc:MGI:1859665]	-
ENSMUSG00000030062	1277.9	1593.63	1488.61	820.708	1346.32	1246.92	1626.07	1583.16	2084.31	2231.66	1910.38	1607.84	1295.68	1840.57	-0.505578	0.00285887	0.0344382	Rpn1	6	88084482	88105304	+	4512	protein_coding	ribophorin I [Source:MGI Symbol;Acc:MGI:98084]	-
ENSMUSG00000029231	85.0024	67.1897	50.4042	119.066	56.7726	70.277	117.663	144.885	155.258	81.0433	131.298	103.02	74.7854	122.194	-0.719296	0.00286472	0.0344831	Pdgfra	5	75152292	75198215	+	10024	protein_coding	platelet derived growth factor receptor, alpha polypeptide [Source:MGI Symbol;Acc:MGI:97530]	-
ENSMUSG00000069206	330.459	396.514	348.629	282.074	319.909	366.444	371.314	562.62	547.968	400.275	394.831	613.518	340.672	481.754	-0.498487	0.00287719	0.0346075	Zfp874a	13	67424549	67451624	-	6733	protein_coding	zinc finger protein 874a [Source:MGI Symbol;Acc:MGI:3040703]	zf-C2H2
ENSMUSG00000070327	389.674	368.124	408.274	362.869	367.67	452.785	479.333	480.13	765.126	744.215	386.391	562.008	391.566	569.534	-0.54001	0.00288164	0.0346273	Rnf213	11	119393100	119487418	+	16888	protein_coding	ring finger protein 213 [Source:MGI Symbol;Acc:MGI:1289196]	-
ENSMUSG00000032667	875.811	999.328	820.749	464.926	857.897	727.869	1018.46	1397.03	939.664	1175.13	1057.88	1346.61	791.097	1155.8	-0.545663	0.00288311	0.0346273	Pon2	6	5264147	5298455	-	7339	protein_coding	paraoxonase 2 [Source:MGI Symbol;Acc:MGI:106687]	-
ENSMUSG00000074469	0	0	1.68014	0	0	1.00396	7.71562	6.34533	7.10329	10.8717	0	2.75945	0.44735	5.79923	-3.56689	0.00289404	0.0347328	Gm15348	8	12706944	12719127	-	3655	lincRNA	predicted gene 15348 [Source:MGI Symbol;Acc:MGI:3642533]	-
ENSMUSG00000022540	522.43	620.795	467.079	623.682	506.448	336.326	310.554	517.145	166.42	222.375	376.074	218.916	512.793	301.914	0.764143	0.00290093	0.0347897	Rogdi	16	5008730	5013553	-	2343	protein_coding	rogdi homolog [Source:MGI Symbol;Acc:MGI:1913299]	-
ENSMUSG00000040466	2921.6	4331.37	2509.29	4857.63	2821.51	2717.71	1930.83	2571.98	1243.08	2147.65	2834.16	2053.95	3359.85	2130.27	0.657108	0.00293272	0.0351449	Blvrb	7	27447978	27466144	+	2782	protein_coding	biliverdin reductase B (flavin reductase (NADPH)) [Source:MGI Symbol;Acc:MGI:2385271]	-
ENSMUSG00000076583	0	0	2.52021	0	0	0	20.2535	0	8.11804	5.93	8.44057	0.919817	0.420035	7.27699	-3.9306	0.00295872	0.0354113	Igkv8-24	6	70216858	70217421	-	365	IG_V_gene	immunoglobulin kappa chain variable 8-24 [Source:MGI Symbol;Acc:MGI:4947958]	-
ENSMUSG00000044345	606.478	284.846	521.684	388.383	532.581	434.714	360.705	224.202	280.073	204.585	394.831	308.139	461.448	295.422	0.643612	0.00295939	0.0354113	Marveld1	19	42147400	42151703	+	4304	protein_coding	MARVEL (membrane-associating) domain containing 1 [Source:MGI Symbol;Acc:MGI:2147570]	-
ENSMUSG00000093674	3045.76	3657.58	2855.4	5460.05	2889.1	2327.17	4175.11	6992.56	3734.3	9733.1	5566.09	4184.25	3372.51	5730.9	-0.765146	0.00296215	0.0354113	Rpl41	10	128548114	128549305	-	1168	protein_coding	ribosomal protein L41 [Source:MGI Symbol;Acc:MGI:1915195]	-
ENSMUSG00000048865	38.2033	9.46334	47.884	21.2619	33.3426	36.1425	102.232	37.0145	67.9886	66.2183	42.2029	70.8259	31.0496	64.4137	-1.0456	0.00296369	0.0354113	Arhgap30	1	171388954	171410298	+	8591	protein_coding	Rho GTPase activating protein 30 [Source:MGI Symbol;Acc:MGI:2684948]	-
ENSMUSG00000035929	491.868	635.936	418.355	633.604	415.431	495.955	729.126	756.152	688.004	625.615	730.578	641.113	515.191	695.098	-0.434021	0.00297039	0.0354619	H2-Q4	17	35379617	35385290	+	2596	protein_coding	histocompatibility 2, Q region locus 4 [Source:MGI Symbol;Acc:MGI:95933]	-
ENSMUSG00000030707	111.745	122.077	109.209	94.9697	114.446	108.427	245.935	134.31	204.981	113.658	122.857	216.157	110.146	172.983	-0.649728	0.0029723	0.0354619	Coro1a	7	126699773	126707787	-	2783	protein_coding	coronin, actin binding protein 1A [Source:MGI Symbol;Acc:MGI:1345961]	-
ENSMUSG00000059498	91.6879	36.907	136.932	29.7666	96.4233	70.277	187.104	112.101	132.933	215.457	97.5355	172.006	76.9989	152.856	-0.982117	0.00298102	0.0355226	Fcgr3	1	171051174	171064935	-	1736	protein_coding	Fc receptor, IgG, low affinity III [Source:MGI Symbol;Acc:MGI:95500]	-
ENSMUSG00000036975	128.936	212.925	142.812	107.727	141.481	142.562	93.5519	111.043	104.52	104.763	102.225	71.7457	146.074	97.9748	0.581016	0.00298177	0.0355226	Tmem177	1	119907890	119913208	-	3341	protein_coding	transmembrane protein 177 [Source:MGI Symbol;Acc:MGI:1913593]	-
ENSMUSG00000039842	52.5296	90.848	69.7259	45.3587	45.9588	83.3285	39.5425	35.9569	28.4132	18.7783	33.7623	56.1088	64.6249	35.427	0.8685	0.00300468	0.0357393	Mcph1	8	18595131	18803189	+	7806	protein_coding	microcephaly, primary autosomal recessive 1 [Source:MGI Symbol;Acc:MGI:2443308]	-
ENSMUSG00000079105	6.68558	0	3.36028	0	1.80231	10.0396	22.1824	0	51.7525	10.8717	21.5703	17.4765	3.64796	20.6422	-2.4839	0.00300527	0.0357393	C7	15	4988762	5063740	-	2676	protein_coding	complement component 7 [Source:MGI Symbol;Acc:MGI:88235]	-
ENSMUSG00000028521	2797.44	2466.15	2971.33	4085.11	2759.33	2816.1	2574.12	2023.1	2427.3	1678.19	2246.13	2085.23	2982.58	2172.34	0.456879	0.00300658	0.0357393	Slc35d1	4	103170649	103215164	-	8528	protein_coding	solute carrier family 35 (UDP-glucuronic acid/UDP-N-acetylgalactosamine dual transporter), member D1 [Source:MGI Symbol;Acc:MGI:2140361]	-
ENSMUSG00000032425	51.5745	52.9947	38.6432	69.4554	53.168	53.2097	84.8718	86.7196	52.7673	111.682	75.9651	89.2223	53.1743	83.538	-0.661894	0.00302079	0.0358819	Zfp949	9	88548020	88571061	+	4110	protein_coding	zinc finger protein 949 [Source:MGI Symbol;Acc:MGI:1918890]	zf-C2H2
ENSMUSG00000097099	16.2364	14.195	12.6011	4.25237	8.11037	12.0475	23.1469	15.8633	39.5755	21.7433	15.9433	37.7125	11.2405	25.6641	-1.17095	0.00304408	0.036132	Gm9917	9	107558809	107568415	-	6021	antisense	predicted gene 9917 [Source:MGI Symbol;Acc:MGI:3704343]	-
ENSMUSG00000026979	125.116	73.814	95.768	39.6888	113.545	117.463	59.796	39.1296	71.0329	59.3	50.6434	45.9909	94.2325	54.3155	0.801292	0.00305631	0.0362506	Psd4	2	24367580	24414954	+	11786	protein_coding	pleckstrin and Sec7 domain containing 4 [Source:MGI Symbol;Acc:MGI:2674093]	-
ENSMUSG00000001062	236.861	184.535	231.859	195.609	183.835	204.807	187.104	103.64	158.302	101.798	164.122	130.614	206.251	140.93	0.549293	0.00306488	0.0363257	Vps9d1	8	123242356	123254348	-	5153	protein_coding	VPS9 domain containing 1 [Source:MGI Symbol;Acc:MGI:1914143]	-
ENSMUSG00000022858	340.965	389.889	504.882	367.122	353.252	370.46	392.532	866.138	495.201	672.067	487.677	559.249	387.762	578.811	-0.576914	0.00306956	0.0363546	Tra2b	16	22244549	22266005	-	9235	protein_coding	transformer 2 beta [Source:MGI Symbol;Acc:MGI:106016]	-
ENSMUSG00000039428	1853.82	2792.63	1733.91	1744.89	1737.42	1755.92	1366.63	1666.71	1009.68	797.585	1309.23	1579.33	1936.43	1288.19	0.588121	0.00307587	0.0364027	Tmem135	7	89139714	89404222	-	7572	protein_coding	transmembrane protein 135 [Source:MGI Symbol;Acc:MGI:1920009]	-
ENSMUSG00000071204	637.04	763.691	544.366	460.674	787.607	618.438	845.825	883.059	1177.12	818.34	735.268	916.138	635.303	895.958	-0.494714	0.00309168	0.0365077	Gm10319	6	122136628	122152016	+	1443	transcribed_unprocessed_pseudogene	predicted pseudogene 10319 [Source:MGI Symbol;Acc:MGI:3643520]	-
ENSMUSG00000076580	0	0	3.36028	0	0	0	20.2535	0	12.1771	2.965	3.75137	8.27835	0.560047	7.90421	-3.6823	0.00309245	0.0365077	Igkv8-27	6	70171809	70172270	-	360	IG_V_gene	immunoglobulin kappa chain variable 8-27 [Source:MGI Symbol;Acc:MGI:4439868]	-
ENSMUSG00000091705	5.7305	6.62434	2.52021	0	1.80231	0	10.609	12.6907	9.1328	12.8483	6.56489	11.9576	2.77956	10.6339	-1.88614	0.00309351	0.0365077	H2-Q2	17	35342242	35346762	+	2181	protein_coding	histocompatibility 2, Q region locus 2 [Source:MGI Symbol;Acc:MGI:95931]	-
ENSMUSG00000022057	12.4161	16.0877	23.522	0	6.30807	8.03166	37.6136	31.7267	33.4869	29.65	13.1298	34.0332	11.0609	29.94	-1.40301	0.00309376	0.0365077	Adamdec1	14	68563380	68582095	-	2442	protein_coding	ADAM-like, decysin 1 [Source:MGI Symbol;Acc:MGI:1917650]	-
ENSMUSG00000015843	152.813	151.413	112.569	116.232	153.196	158.625	78.1206	112.101	89.2985	76.1017	117.23	108.538	140.808	96.8984	0.540797	0.00309633	0.0365115	Rxrg	1	167598384	167639623	+	2297	protein_coding	retinoid X receptor gamma [Source:MGI Symbol;Acc:MGI:98216]	RXR-like
ENSMUSG00000028309	261.693	238.476	294.025	296.249	234.3	261.029	292.229	387.065	321.678	370.625	317.928	408.399	264.295	349.654	-0.405258	0.00310105	0.0365405	Rnf20	4	49632006	49656887	+	7288	protein_coding	ring finger protein 20 [Source:MGI Symbol;Acc:MGI:1925927]	-
ENSMUSG00000069170	62.0804	9.46334	55.4447	4.25237	66.6853	37.1464	20.2535	8.46045	4.05902	4.94167	24.3839	8.27835	39.1787	11.7295	1.74283	0.00310914	0.0366092	Adgrv1	13	81095068	81633154	-	24878	protein_coding	adhesion G protein-coupled receptor V1 [Source:MGI Symbol;Acc:MGI:1274784]	-
ENSMUSG00000025937	4699.01	4706.12	4763.2	5866.86	4904.97	5407.31	3240.56	4641.61	3477.57	3710.2	3736.36	4554.93	5057.91	3893.54	0.377298	0.00311921	0.0366922	Lactb2	1	13623330	13660546	-	4566	protein_coding	lactamase, beta 2 [Source:MGI Symbol;Acc:MGI:2442551]	-
ENSMUSG00000031479	662.827	720.16	552.766	799.446	562.319	634.501	501.515	460.037	452.581	612.767	468.921	457.149	655.337	492.162	0.411474	0.00312072	0.0366922	Vps36	8	22192809	22220843	+	3706	protein_coding	vacuolar protein sorting 36 [Source:MGI Symbol;Acc:MGI:1917410]	-
ENSMUSG00000020077	115.565	169.394	107.529	35.4365	101.83	101.4	141.775	261.216	189.759	148.25	153.806	242.832	105.192	189.606	-0.843921	0.0031293	0.0367665	Srgn	10	62493833	62527451	-	2196	protein_coding	serglycin [Source:MGI Symbol;Acc:MGI:97756]	-
ENSMUSG00000025069	9.55083	7.57067	5.04042	12.7571	4.50576	7.0277	0.964452	0	2.02951	1.97667	0	4.59909	7.74208	1.59495	2.24304	0.00313422	0.0367763	Gsto2	19	47865545	47886324	+	1551	protein_coding	glutathione S-transferase omega 2 [Source:MGI Symbol;Acc:MGI:1915464]	-
ENSMUSG00000021646	1240.65	1340.01	1324.79	952.532	1431.03	1154.55	1012.68	1033.23	799.627	825.258	1092.59	765.288	1240.59	921.444	0.42991	0.00313468	0.0367763	Mccc2	13	99948530	100015639	-	2802	protein_coding	methylcrotonoyl-Coenzyme A carboxylase 2 (beta) [Source:MGI Symbol;Acc:MGI:1925288]	-
ENSMUSG00000001542	840.473	732.462	1007.24	995.056	835.368	915.609	1156.38	1232.05	1203.5	1186.99	898.452	1270.27	887.702	1157.94	-0.383831	0.00314158	0.0367919	Ell2	13	75706757	75772364	+	9828	protein_coding	elongation factor RNA polymerase II 2 [Source:MGI Symbol;Acc:MGI:2183438]	-
ENSMUSG00000070332	18.1466	70.0287	35.283	53.8634	35.145	32.1266	22.1824	19.036	15.2213	25.6967	24.3839	8.27835	40.7655	19.1331	1.08741	0.0031428	0.0367919	Trim80	11	115440545	115448270	+	1934	protein_coding	tripartite motif-containing 80 [Source:MGI Symbol;Acc:MGI:3588186]	-
ENSMUSG00000114841	39.1584	46.3703	6.72056	25.5142	11.715	10.0396	3.85781	11.6331	1.01476	4.94167	15.0055	3.67927	23.253	6.68868	1.79546	0.00314282	0.0367919	Gm47352	13	39571583	39699499	+	1676	lincRNA	predicted gene, 47352 [Source:MGI Symbol;Acc:MGI:6096254]	-
ENSMUSG00000042195	120.34	79.492	73.9262	110.562	123.458	147.582	78.1206	74.0289	67.9886	81.0433	52.5191	66.2268	109.227	69.9879	0.641077	0.0031528	0.0368737	Slc35f2	9	53771538	53818154	+	2716	protein_coding	solute carrier family 35, member F2 [Source:MGI Symbol;Acc:MGI:1919272]	-
ENSMUSG00000020289	205.343	174.125	171.374	226.793	193.748	146.578	151.419	112.101	111.623	132.437	160.371	125.095	186.327	132.174	0.491184	0.00315436	0.0368737	Nprl3	11	32225628	32267707	-	7572	protein_coding	nitrogen permease regulator-like 3 [Source:MGI Symbol;Acc:MGI:109258]	-
ENSMUSG00000045767	550.128	539.41	554.447	724.321	622.696	685.703	732.984	860.85	809.775	779.795	684.624	893.142	612.784	793.528	-0.374484	0.00315855	0.036896	B230219D22Rik	13	55693124	55703500	+	4652	protein_coding	RIKEN cDNA B230219D22 gene [Source:MGI Symbol;Acc:MGI:1925771]	-
ENSMUSG00000039086	64.9456	80.4384	61.3252	73.7078	78.4003	71.281	46.2937	54.9929	32.4722	53.37	56.2705	34.953	71.683	46.3921	0.627337	0.00317623	0.0370758	Ss18l1	2	180042509	180070201	+	4343	protein_coding	SS18, nBAF chromatin remodeling complex subunit like 1 [Source:MGI Symbol;Acc:MGI:2444061]	-
ENSMUSG00000078695	994.241	1859.55	744.303	2467.79	942.606	805.174	705.979	901.037	547.968	597.942	944.406	665.948	1302.28	727.213	0.839869	0.00318302	0.0371284	Cisd3	11	97685826	97688621	+	833	protein_coding	CDGSH iron sulfur domain 3 [Source:MGI Symbol;Acc:MGI:101788]	-
ENSMUSG00000091264	420.236	957.69	464.559	622.264	524.471	550.169	871.865	1217.25	1001.56	603.872	767.154	1136.89	589.898	933.099	-0.661761	0.00319304	0.0372185	Smim13	13	41249844	41276577	+	4483	protein_coding	small integral membrane protein 13 [Source:MGI Symbol;Acc:MGI:2652854]	-
ENSMUSG00000059022	29.6076	35.9607	21.0018	19.8444	18.0231	25.0989	81.014	69.7987	30.4427	32.615	41.265	36.7927	24.9227	48.6547	-0.960857	0.00320977	0.0373865	Kcp	6	29473162	29507952	-	7807	protein_coding	kielin/chordin-like protein [Source:MGI Symbol;Acc:MGI:2141640]	-
ENSMUSG00000023349	38.2033	33.1217	47.044	11.3397	34.2438	31.1227	90.6585	39.1296	71.0329	67.2067	39.3893	65.307	32.5125	62.1207	-0.917855	0.00322345	0.0375039	Clec4n	6	123229843	123247021	+	1420	protein_coding	C-type lectin domain family 4, member n [Source:MGI Symbol;Acc:MGI:1861231]	-
ENSMUSG00000002409	239.726	161.823	193.216	272.152	240.608	164.649	177.459	85.662	110.608	106.74	199.76	80.0241	212.029	126.709	0.740386	0.00322447	0.0375039	Dyrk1b	7	28179469	28187294	+	2695	protein_coding	dual-specificity tyrosine-(Y)-phosphorylation regulated kinase 1b [Source:MGI Symbol;Acc:MGI:1330302]	-
ENSMUSG00000029030	1312.28	2031.78	1198.78	1740.64	1198.53	1158.57	1024.25	1177.06	898.059	853.92	1189.18	879.345	1440.1	1003.64	0.520558	0.00322991	0.0375401	Tprgl	4	154157485	154160666	-	2242	protein_coding	transformation related protein 63 regulated like [Source:MGI Symbol;Acc:MGI:1915058]	-
ENSMUSG00000081895	1441.22	1252.95	1203.82	1243.11	1458.06	1106.36	1425.46	1995.61	1492.71	2174.33	1554.94	1658.43	1284.25	1716.91	-0.418659	0.00323362	0.0375563	Rpl17-ps10	7	72648757	72649311	-	555	processed_pseudogene	ribosomal protein L17, pseudogene 10 [Source:MGI Symbol;Acc:MGI:3642871]	-
ENSMUSG00000039156	257.872	360.553	220.939	265.065	256.828	191.756	169.744	205.166	181.641	142.32	204.449	180.284	258.836	180.601	0.519101	0.00323708	0.0375696	Stim2	5	53998499	54121057	+	5133	protein_coding	stromal interaction molecule 2 [Source:MGI Symbol;Acc:MGI:2151156]	-
ENSMUSG00000074305	134.667	118.292	141.972	172.93	124.359	150.594	94.5163	80.3742	98.4313	121.565	76.903	113.138	140.469	97.4879	0.522013	0.00325466	0.0377466	Peak1	9	56201126	56418067	-	12351	protein_coding	pseudopodium-enriched atypical kinase 1 [Source:MGI Symbol;Acc:MGI:2442366]	-
ENSMUSG00000115919	112.7	239.422	122.65	272.152	251.422	196.776	531.413	998.333	433.301	162.087	264.471	195.001	199.187	430.768	-1.11354	0.00326405	0.0378284	Gm31583	16	24085083	24090089	-	3556	lincRNA	predicted gene, 31583 [Source:MGI Symbol;Acc:MGI:5590742]	-
ENSMUSG00000112129	5500.32	4642.71	5319.33	5230.42	5926.88	5251.7	5017.08	4239.74	3990.02	3443.35	4515.71	3510.02	5311.89	4119.32	0.366849	0.00327507	0.037929	Pbld1	10	63060162	63077962	+	3928	protein_coding	phenazine biosynthesis-like protein domain containing 1 [Source:MGI Symbol;Acc:MGI:1915621]	-
ENSMUSG00000076577	0.955083	0	2.52021	0	0	0	7.71562	0	19.2804	9.88333	6.56489	0.919817	0.579216	7.394	-3.55987	0.00328465	0.0380128	Igkv8-30	6	70117061	70117620	-	368	IG_V_gene	immunoglobulin kappa chain variable 8-30 [Source:MGI Symbol;Acc:MGI:3642250]	-
ENSMUSG00000028906	1200.54	810.062	1086.21	1068.76	1183.21	1190.69	1571.09	1371.65	1535.33	2324.56	1102.9	1502.98	1089.91	1568.09	-0.524731	0.00330684	0.0382423	Epb41	4	131923413	132075321	-	15942	protein_coding	erythrocyte membrane protein band 4.1 [Source:MGI Symbol;Acc:MGI:95401]	-
ENSMUSG00000038780	360.066	282.954	260.422	324.598	279.357	321.266	326.949	174.497	214.113	176.912	186.63	158.209	304.777	206.218	0.562703	0.00331339	0.0382907	Smurf1	5	144876495	144965847	-	6336	protein_coding	SMAD specific E3 ubiquitin protein ligase 1 [Source:MGI Symbol;Acc:MGI:1923038]	-
ENSMUSG00000097750	18.1466	15.1413	28.5624	56.6983	26.1334	40.1583	83.9074	74.0289	67.9886	109.705	22.5082	43.2314	30.8067	66.8949	-1.132	0.00331703	0.0383054	Gm4673	7	30956909	30961619	+	4452	antisense	predicted gene 4673 [Source:MGI Symbol;Acc:MGI:3782854]	-
ENSMUSG00000095335	0	0	0	0	0.901153	1.00396	4.82226	1.05756	5.07378	1.97667	8.44057	2.75945	0.317518	4.02171	-3.49929	0.00332329	0.0383504	Igkv3-5	6	70663275	70663895	+	382	IG_V_gene	immunoglobulin kappa chain variable 3-5 [Source:MGI Symbol;Acc:MGI:1330854]	-
ENSMUSG00000010755	297.986	352.982	346.109	348.695	338.833	359.417	251.722	193.533	222.231	316.267	263.533	278.705	340.67	254.332	0.420514	0.00333838	0.0384971	Cars	7	143557230	143600090	-	6583	protein_coding	cysteinyl-tRNA synthetase [Source:MGI Symbol;Acc:MGI:1351477]	-
ENSMUSG00000042426	150.903	164.662	213.378	155.92	184.736	187.74	106.09	105.756	134.962	132.437	120.044	158.209	176.223	126.249	0.482823	0.00334705	0.0385696	Dhx29	13	112927454	112969432	+	6011	protein_coding	DEAH (Asp-Glu-Ala-His) box polypeptide 29 [Source:MGI Symbol;Acc:MGI:2145374]	-
ENSMUSG00000035941	780.303	997.436	806.468	636.439	751.561	840.312	1113.94	1054.38	1173.06	1199.84	830.927	1033.87	802.086	1067.67	-0.411572	0.00339857	0.0391355	Ibtk	9	85687360	85749334	-	8628	protein_coding	inhibitor of Bruton agammaglobulinemia tyrosine kinase [Source:MGI Symbol;Acc:MGI:1918677]	-
ENSMUSG00000074489	5.7305	27.4437	2.52021	36.8539	1.80231	4.01583	0	2.11511	4.05902	0	4.68921	0	13.0611	1.81056	2.84017	0.00341584	0.0393064	Bglap3	3	88368616	88372743	-	2629	protein_coding	bone gamma-carboxyglutamate protein 3 [Source:MGI Symbol;Acc:MGI:88155]	-
ENSMUSG00000031627	433.608	247.939	498.162	413.898	380.286	357.409	733.948	648.282	665.68	490.213	504.559	415.757	388.55	576.406	-0.568711	0.00342625	0.0393982	Irf2	8	46739732	46847458	+	7396	protein_coding	interferon regulatory factor 2 [Source:MGI Symbol;Acc:MGI:96591]	IRF
ENSMUSG00000030207	295.121	145.735	342.749	314.676	327.118	380.5	585.423	344.763	727.58	661.195	308.55	420.356	300.983	507.978	-0.755142	0.00343071	0.0394216	Fam234b	6	135197977	135244955	+	6912	protein_coding	family with sequence similarity 234, member B [Source:MGI Symbol;Acc:MGI:1921775]	-
[truncated: 2,154 more rows]

## Sheet: HFD+Met+Pio vs. HFD
gene_id	HFD1	HFD2	HFD3	HFD4	HFD5	HFD6	MT1	MT2	MT3	MT4	MT5	MT6	HFD	MT	log2FoldChange	pvalue	padj	gene_name	gene_chr	gene_start	gene_end	gene_strand	gene_length	gene_biotype	gene_description	tf_family
[truncated: 1,850 more rows]
